# Supplementary material for: An In Vitro Phytohormone Survey Reveals Concerted Regulation of the Cannabis Glandular Trichome Disc Cell Proteome
Source: Plants (Basel). 2025 Feb 24;14(5):694. doi: 10.3390/plants14050694 (PMC11901956; doi:10.3390/plants14050694)
Supplement: Supplementary file 1 [file plants-14-00694-s001.zip]

Archive with 2 entries (2 files):
- plants-3457515-Supplementary Figures S1-S8.pdf
- plants-3457515-Supplementary Dataset S1.xlsx
