# Supplementary material for: An In Vitro Phytohormone Survey Reveals Concerted Regulation of the Cannabis Glandular Trichome Disc Cell Proteome
Source: Plants (Basel). 2025 Feb 24;14(5):694. doi: 10.3390/plants14050694 (PMC11901956; doi:10.3390/plants14050694)
Supplement: Supplementary file 1 [file plants-14-00694-s001.zip › plants-3457515-Supplementary Dataset S1.xlsx]

## Sheet: README
Sheet	Description
Proteome_ttest_24hCTR_vs_0hCTR	Results for two-sample student's t-test of glandular trihome proteome comparing 24 hour control (24hCTR) versus 0 hour control (0hCTR); Cannabis Uniprot accession number for each protein provided, as well as accession ID for closest Arabidopsis homolog
Proteome_ttest_ABA_vs_24hCTR	Results for two-sample student's t-test of glandular trihome proteome comparing Abscisic acid (ABA) versus 24 hour control (24hCTR); Cannabis Uniprot accession number for each protein provided, as well as accession ID for closest Arabidopsis homolog
Proteome_ttest_BR_vs_24hCTR	Results for two-sample student's t-test of glandular trihome proteome comparing Brassinolide (BR) versus 24 hour control (24hCTR); Cannabis Uniprot accession number for each protein provided, as well as accession ID for closest Arabidopsis homolog
Proteome_ttest_DIECA_vs_24hCTR	Results for two-sample student's t-test of glandular trihome proteome comparing Diethyldithiocarbamate (DIECA) versus 24 hour control (24hCTR); Cannabis Uniprot accession number for each protein provided, as well as accession ID for closest Arabidopsis homolog
Proteome_ttest_ETH_vs_24hCTR	Results for two-sample student's t-test of glandular trihome proteome comparing Ethephon (ETH) versus 24 hour control (24hCTR); Cannabis Uniprot accession number for each protein provided, as well as accession ID for closest Arabidopsis homolog
Proteome_ttest_GA_vs_24hCTR	Results for two-sample student's t-test of glandular trihome proteome comparing Gibberellic acid (GA) versus 24 hour control (24hCTR); Cannabis Uniprot accession number for each protein provided, as well as accession ID for closest Arabidopsis homolog
Proteome_ttest_JA_vs_24hCTR	Results for two-sample student's t-test of glandular trihome proteome comparing Jasmonic acid (JA) versus 24 hour control (24hCTR); Cannabis Uniprot accession number for each protein provided, as well as accession ID for closest Arabidopsis homolog
Proteome_ttest_KIN_vs_24hCTR	Results for two-sample student's t-test of glandular trihome proteome comparing Kinetin (KIN) versus 24 hour control (24hCTR); Cannabis Uniprot accession number for each protein provided, as well as accession ID for closest Arabidopsis homolog
Proteome_ttest_SA_vs_24hCTR	Results for two-sample student's t-test of glandular trihome proteome comparing Salicylic acid acid (SA) versus 24 hour control (24hCTR); Cannabis Uniprot accession number for each protein provided, as well as accession ID for closest Arabidopsis homolog

## Sheet: Proteome_ttest_24hCTR_vs_0hCTR
				Two-sample t-test results		Protein Abundance values								Top Arabidopsis homolog				Satistically Significant
						0h Control	0h Control	0h Control	0h Control	24h Control	24h Control	24h Control	24h Control
Row	Peak Name	C. sativa UniProt Accession number	C. sativa UniProt Description	p-value	Fold-Change	Nic 20230208 SWATH O1	Nic 20230208 SWATH O2	Nic 20230208 SWATH O3	Nic 20230208 SWATH O4	Nic 20230208 SWATH C1	Nic 20230208 SWATH C2	Nic 20230208 SWATH C3	Nic 20230208 SWATH C4	Arabidopsis Protein names	Arabidopsis Entry Name	Arabidopsis Gene Names	Arabidopsis Genome Initaitive Accession number	(p<0.05; FC<0.67, FC>1.5)
1	tr|A0A7J6HX13|A0A7J6HX13_CANSA	A0A7J6HX13	Uncharacterized protein OS=Cannabis sativa OX=3483 GN=G4B88_021058 PE=4 SV=1	0.338943	3.38084	10132.9	3561.7	4888.96	1957.29	51960.2	2839.01	10078.3	4568.08					NS
2	tr|A0A803NNC6|A0A803NNC6_CANSA	A0A803NNC6	Uncharacterized protein OS=Cannabis sativa OX=3483 PE=4 SV=1	0.999603	1.00008	901152	504071	1.07649e+06	866597	847562	852715	948003	700305	Acetyl-CoA carboxylase 1 (AtACC1) (EC 6.4.1.2) (Protein EMBRYO DEFECTIVE 22) (Protein GURKE) (Protein PASTICCINO 3) [Includes: Biotin carboxylase (EC 6.3.4.14)]	ACC1_ARATH	ACC1 EMB22 GK PAS3 At1g36160 F15C21.1	AT1G36160	NS
3	tr|A0A0E3TIL8|A0A0E3TIL8_CANSA	A0A0E3TIL8	Cannabidiolic acid synthase OS=Cannabis sativa OX=3483 GN=F8388_004088 PE=2 SV=1	0.879941	0.989787	2.97562e+06	3.59808e+06	3.8547e+06	3.9638e+06	3.38988e+06	3.63517e+06	3.72341e+06	3.49675e+06	Berberine bridge enzyme-like 26 (AtBBE-like 26) (EC 1.1.1.-)	BBE26_ARATH	At5g44400 K9L2.20	AT5G44400	NS
4	tr|A0A803PWU7|A0A803PWU7_CANSA	A0A803PWU7	Uncharacterized protein OS=Cannabis sativa OX=3483 PE=4 SV=1	0.27568	1.29743	64866.9	213576	257001	194182	204134	280989	252902	208613	Lipoxygenase 2, chloroplastic (AtLOX2) (EC 1.13.11.12)	LOX2_ARATH	LOX2 At3g45140 T14D3.80	AT3G45140	NS
5	tr|A0A7J6E5F9|A0A7J6E5F9_CANSA	A0A7J6E5F9	Uncharacterized protein OS=Cannabis sativa OX=3483 GN=G4B88_003671 PE=4 SV=1	0.368053	0.867582	528930	336126	570320	455433	395626	415761	508656	320389	Protein SIEVE ELEMENT OCCLUSION B (AtSEOb) (Protein SIEVE ELEMENT OCCLUSION-RELATED 1) (AtSEOR1)	SEOB_ARATH	SEOB SEOR1 At3g01680 F4P13.22	AT3G01680	NS
6	tr|A0A6G6AYL8|A0A6G6AYL8_CANSA	A0A6G6AYL8	Tetrahydrocannabinolic acid synthase OS=Cannabis sativa OX=3483 PE=3 SV=1	0.0896764	0.871492	8.4989e+06	7.93634e+06	7.83458e+06	6.80166e+06	6.30385e+06	7.75545e+06	6.2855e+06	6.73375e+06	Berberine bridge enzyme-like 26 (AtBBE-like 26) (EC 1.1.1.-)	BBE26_ARATH	At5g44400 K9L2.20	AT5G44400	NS
7	tr|A0A803QH67|A0A803QH67_CANSA	A0A803QH67	Uncharacterized protein OS=Cannabis sativa OX=3483 PE=4 SV=1	0.132996	1.07065	2.19568e+06	2.24505e+06	2.29705e+06	2.40398e+06	2.43466e+06	2.23283e+06	2.62401e+06	2.49611e+06	Phosphoenolpyruvate carboxylase 1 (AtPPC1) (PEPC 1) (PEPCase 1) (EC 4.1.1.31) (107-kDa PEPC polypeptide)	CAPP1_ARATH	PPC1 p107 At1g53310 F12M16.21	AT1G53310	NS
8	tr|A0A7J6DPY9|A0A7J6DPY9_CANSA	A0A7J6DPY9	Phosphoglycerate kinase OS=Cannabis sativa OX=3483 GN=G4B88_011096 PE=3 SV=1	1.43e-05	0.278816	248792	271072	212943	229437	68064.1	63497.3	80982.9	55744.8	Phosphoglycerate kinase 1, chloroplastic (EC 2.7.2.3)	PGKH1_ARATH	PGK1 At3g12780 MBK21.15	AT3G12780	decreased
9	tr|A0A803P0U2|A0A803P0U2_CANSA	A0A803P0U2	Uncharacterized protein OS=Cannabis sativa OX=3483 PE=4 SV=1	0.491742	1.10469	184200	226884	261986	173273	181912	277720	211727	263590	Clathrin heavy chain 1	CLAH1_ARATH	CHC1 At3g11130 F11B9.30 F9F8.6	AT3G11130	NS
10	tr|A0A7J6I4M4|A0A7J6I4M4_CANSA	A0A7J6I4M4	Serine hydroxymethyltransferase OS=Cannabis sativa OX=3483 GN=G4B88_017657 PE=3 SV=1	0.710788	1.02644	401504	399466	389407	375346	459512	355408	431589	360606	Organellar oligopeptidase A, chloroplastic/mitochondrial (EC 3.4.24.70) (Thimet metalloendopeptidase 1) (Zincin-like metalloproteases family protein 1)	OOPDA_ARATH	OOP TOP1 At5g65620 K21L13.14	AT5G65620	NS
11	tr|A0A803PKL2|A0A803PKL2_CANSA	A0A803PKL2	Uncharacterized protein OS=Cannabis sativa OX=3483 PE=4 SV=1	0.252999	1.32559	755036	606768	355894	428742	874142	711626	844721	414816	Heat shock 70 kDa protein 1 (Heat shock cognate 70 kDa protein 1) (Heat shock cognate protein 70-1) (AtHsc70-1) (Heat shock protein 70-1) (AtHsp70-1) (Protein EARLY-RESPONSIVE TO DEHYDRATION 2)	HS701_ARATH	HSP70-1 ERD2 HSC70-1 MED37_4 MED37E At5g02500 T22P11.90	AT5G02500	NS
12	tr|A0A803QBN9|A0A803QBN9_CANSA	A0A803QBN9	Uncharacterized protein OS=Cannabis sativa OX=3483 PE=4 SV=1	0.0220877	0.867335	1.31531e+06	1.18748e+06	1.20023e+06	1.1459e+06	938044	1.09034e+06	1.09645e+06	1.0808e+06	Heat shock protein 90-4 (AtHSP90.4) (AtHsp90-4) (Heat shock protein 81-4) (Hsp81-4)	HS904_ARATH	HSP90-4 HSP81-4 At5g56000 MDA7.4	AT5G56000	NS
13	tr|A0A7J6I0X7|A0A7J6I0X7_CANSA	A0A7J6I0X7	Transketolase OS=Cannabis sativa OX=3483 GN=G4B88_014004 PE=3 SV=1	0.757647	0.965545	4.31053e+06	3.59298e+06	3.28283e+06	3.15119e+06	3.51691e+06	4.22322e+06	3.17224e+06	2.93116e+06	Transketolase-1, chloroplastic (TK) (EC 2.2.1.1)	TKTC1_ARATH	TKL-1 At3g60750 T4C21_160	AT3G60750	NS
14	tr|A0A7J6FQ57|A0A7J6FQ57_CANSA	A0A7J6FQ57	Uncharacterized protein OS=Cannabis sativa OX=3483 GN=F8388_000098 PE=3 SV=1	0.320803	1.06627	1.08437e+06	1.3434e+06	1.19042e+06	1.22842e+06	1.17341e+06	1.2598e+06	1.41907e+06	1.31552e+06	Chaperonin 60 subunit alpha 1, chloroplastic (CPN-60 alpha 1) (Protein SCHLEPPERLESS) (RuBisCO large subunit-binding protein subunit alpha 1)	CPNA1_ARATH	CPN60A1 Cpn60-A(2) SLP At2g28000 T1E2.8	AT2G28000	NS
15	tr|A0A7J6HE14|A0A7J6HE14_CANSA	A0A7J6HE14	Uncharacterized protein OS=Cannabis sativa OX=3483 GN=F8388_010762 PE=3 SV=1	0.710631	0.974183	2.50891e+06	2.06927e+06	1.97246e+06	1.95453e+06	1.98339e+06	2.2219e+06	1.99726e+06	2.08304e+06	Heat shock 70 kDa protein 7, chloroplastic (Chloroplast heat shock protein 70-2) (cpHsc70-2) (Heat shock protein 70-7) (AtHsp70-7)	HSP7G_ARATH	HSP70-7 CPHSC70-2 HSC70-7 At5g49910 K9P8.5	AT5G49910	NS
16	tr|A0A7J6I4I0|A0A7J6I4I0_CANSA	A0A7J6I4I0	Acetyl-CoA carboxytransferase OS=Cannabis sativa OX=3483 GN=G4B88_001754 PE=3 SV=1	0.550297	1.27793	1616.18	1241.35	1399.46	1091.11	3310.18	1686.16	1215.94	622.207	Acetyl-coenzyme A carboxylase carboxyl transferase subunit alpha, chloroplastic (ACCase subunit alpha) (Acetyl-CoA carboxylase carboxyltransferase subunit alpha) (EC 2.1.3.15)	ACCA_ARATH	CAC3 At2g38040 T8P21.5	AT2G38040	NS
17	tr|A0A803NVJ6|A0A803NVJ6_CANSA	A0A803NVJ6	Uncharacterized protein OS=Cannabis sativa OX=3483 PE=4 SV=1	0.614704	0.868508	287020	137371	186257	132711	75616.7	177889	194738	197370	Chaperone protein ClpC1, chloroplastic (ATP-dependent Clp protease ATP-binding subunit ClpC homolog 1) (Casein lytic proteinase C1) (Protein DE-REGULATED CAO ACCUMULATION 1) (Protein IRON-RESCUED MUTANT 1)	CLPC1_ARATH	CLPC1 DCA1 HSP93-V IRM1 At5g50920 K3K7.7	AT5G50920	NS
18	tr|A0A7J6GXY8|A0A7J6GXY8_CANSA	A0A7J6GXY8	Uncharacterized protein OS=Cannabis sativa OX=3483 GN=G4B88_004134 PE=3 SV=1	0.411736	0.371976	17374.1	3196.04	1174.38	974.774	4958.2	896.021	1177.49	1419.33	ABC transporter G family member 40 (ABC transporter ABCG.40) (AtABCG40) (Pleiotropic drug resistance protein 12)	AB40G_ARATH	ABCG40 PDR12 PDR9 At1g15520 T16N11.3	AT1G15520	NS
19	tr|A0A0M5M1Z3|A0A0M5M1Z3_CANSA	A0A0M5M1Z3	ATP synthase subunit alpha OS=Cannabis sativa OX=3483 GN=atp1 PE=3 SV=1	0.912303	1.02741	963637	903409	1.05456e+06	1.19397e+06	1.09879e+06	1.18411e+06	1.53991e+06	405574	ATP synthase subunit alpha, mitochondrial	ATPAM_ARATH	ATPA ATP1 AtMg01190	ATMG01190	NS
20	tr|A0A803NP54|A0A803NP54_CANSA	A0A803NP54	Uncharacterized protein OS=Cannabis sativa OX=3483 PE=4 SV=1	0.878831	1.01178	1.23151e+07	8.75429e+06	1.00763e+07	1.00141e+07	1.00771e+07	1.07912e+07	1.06461e+07	1.01304e+07	4-hydroxy-3-methylbut-2-enyl diphosphate reductase, chloroplastic (EC 1.17.7.4) (Protein CHLOROPLAST BIOGENESIS 6)	ISPH_ARATH	ISPH CLB6 HDR At4g34350 F10M10.120	AT4G34350	NS
21	tr|A0A803QAC0|A0A803QAC0_CANSA	A0A803QAC0	Uncharacterized protein OS=Cannabis sativa OX=3483 PE=4 SV=1	0.121102	0.931649	2.95184e+06	2.52039e+06	2.67772e+06	2.70965e+06	2.38973e+06	2.56647e+06	2.529e+06	2.63214e+06	Chaperonin 60 subunit beta 2, chloroplastic (CPN-60 beta 2)	CPNB2_ARATH	CPN60B2 Cpn60-B(2) At3g13470 MRP15.11	AT3G13470	NS
22	tr|A0A803PB50|A0A803PB50_CANSA	A0A803PB50	Uncharacterized protein OS=Cannabis sativa OX=3483 PE=4 SV=1	0.0275112	1.25235	589971	594564	525383	414371	646446	652629	638353	722924	Cell division control protein 48 homolog D (AtCDC48d) (Transitional endoplasmic reticulum ATPase D)	CD48D_ARATH	CDC48D At3g53230 T4D2.160	AT3G53230	NS
23	tr|A0A803P8F1|A0A803P8F1_CANSA	A0A803P8F1	Uncharacterized protein OS=Cannabis sativa OX=3483 PE=4 SV=1	0.0550977	0.901437	5.63009e+06	5.77079e+06	6.39112e+06	6.5647e+06	5.23362e+06	5.41147e+06	5.72557e+06	5.58538e+06	Glyceraldehyde-3-phosphate dehydrogenase GAPC2, cytosolic (EC 1.2.1.12) (NAD-dependent glyceraldehydephosphate dehydrogenase C subunit 2)	G3PC2_ARATH	GAPC2 GAPDH At1g13440 T6J4.17	AT1G13440	NS
24	tr|A0A803P817|A0A803P817_CANSA	A0A803P817	Uncharacterized protein OS=Cannabis sativa OX=3483 PE=4 SV=1	0.178387	1.10788	1.49246e+06	1.7189e+06	1.46293e+06	1.74176e+06	1.95324e+06	1.68501e+06	1.88856e+06	1.58141e+06	Elongation factor 2 (EF-2) (Protein LOW EXPRESSION OF OSMOTICALLY RESPONSIVE GENES 1)	EF2_ARATH	LOS1 At1g56070/At1g56075 T6H22.13	AT1G56070/AT1G56075	NS
25	tr|A0A7J6HLR2|A0A7J6HLR2_CANSA	A0A7J6HLR2	Thioredoxin reductase OS=Cannabis sativa OX=3483 GN=G4B88_020834 PE=3 SV=1	0.00102188	1.38961	688073	815590	813043	919280	1.0646e+06	1.13116e+06	1.11868e+06	1.18231e+06	Glucose-6-phosphate isomerase 1, chloroplastic (GPI 1) (EC 5.3.1.9) (Phosphoglucose isomerase 1) (PGI 1) (Phosphohexose isomerase) (PHI)	G6PIP_ARATH	PGI1 pgi2 pgi3 At4g24620 F22K18.180	AT4G24620	NS
26	tr|A0A803Q1W3|A0A803Q1W3_CANSA	A0A803Q1W3	Uncharacterized protein OS=Cannabis sativa OX=3483 PE=4 SV=1	0.000111778	0.777969	8.584e+06	8.07193e+06	8.16869e+06	8.69522e+06	6.5574e+06	6.27435e+06	6.90609e+06	6.33955e+06	Cytosolic isocitrate dehydrogenase [NADP] (EC 1.1.1.42)	ICDHC_ARATH	CICDH At1g65930 F12P19.10	AT1G65930	NS
27	tr|A0A803Q3W3|A0A803Q3W3_CANSA	A0A803Q3W3	Uncharacterized protein OS=Cannabis sativa OX=3483 PE=4 SV=1	0.00106273	0.767182	1.15247e+06	1.28452e+06	1.30035e+06	1.27764e+06	862976	1.03555e+06	973724	975147	5-methyltetrahydropteroyltriglutamate--homocysteine methyltransferase 1 (EC 2.1.1.14) (Cobalamin-independent methionine synthase 1) (AtMS1) (Vitamin-B12-independent methionine synthase 1)	METE1_ARATH	MS1 CIMS At5g17920 MPI7.9	AT5G17920	NS
28	tr|A0A7J6HJ39|A0A7J6HJ39_CANSA	A0A7J6HJ39	Aconitate hydratase OS=Cannabis sativa OX=3483 GN=G4B88_018610 PE=3 SV=1	0.569422	1.1836	29920.2	170086	172466	259695	195311	201292	163857	187772	Aconitate hydratase 3, mitochondrial (Aconitase 3) (mACO1) (EC 4.2.1.3) (Citrate hydro-lyase 3)	ACO3M_ARATH	ACO3 At2g05710 T3P4.5	AT2G05710	NS
29	tr|A0A7J6ESP3|A0A7J6ESP3_CANSA	A0A7J6ESP3	ATP citrate synthase OS=Cannabis sativa OX=3483 GN=F8388_012912 PE=4 SV=1	0.0394684	1.10486	4.72936e+06	4.57889e+06	4.08548e+06	4.79777e+06	5.0421e+06	4.80234e+06	5.2165e+06	5.03805e+06	ATP-citrate synthase beta chain protein 2 (ATP-citrate synthase B-2) (EC 2.3.3.8) (ATP-citrate lyase B-2) (Citrate cleavage enzyme B-2)	ACLB2_ARATH	ACLB-2 At5g49460 K7J8.14	AT5G49460	NS
30	tr|A0A4Y5L9K3|A0A4Y5L9K3_CANSA	A0A4Y5L9K3	Germacrene B synthase OS=Cannabis sativa OX=3483 GN=G4B88_025726 PE=2 SV=1	0.0625273	0.871095	7.22059e+06	7.6557e+06	8.79634e+06	8.7488e+06	6.88703e+06	6.54401e+06	7.63086e+06	7.18025e+06	Alpha-humulene/(-)-(E)-beta-caryophyllene synthase (EC 4.2.3.-) (Terpenoid synthase 21) (AtTPS21)	HUMS_ARATH	TPS21 PUP8 At5g23960 MZF18.16	AT5G23960	NS
31	tr|A0A803Q4C3|A0A803Q4C3_CANSA	A0A803Q4C3	Uncharacterized protein OS=Cannabis sativa OX=3483 PE=4 SV=1	0.0311273	1.2947	523730	413269	414610	475768	631469	535092	515120	684231	Chaperonin CPN60, mitochondrial (HSP60)	CH60A_ARATH	CPN60 At3g23990 F14O13.18	AT3G23990	NS
32	tr|A0A803P3P6|A0A803P3P6_CANSA	A0A803P3P6	Uncharacterized protein OS=Cannabis sativa OX=3483 PE=4 SV=1	0.715076	0.98155	1.70749e+06	1.92595e+06	2.0012e+06	2.0088e+06	1.77236e+06	1.99831e+06	1.95683e+06	1.77493e+06	Bifunctional enolase 2/transcriptional activator (EC 4.2.1.11) (2-phospho-D-glycerate hydro-lyase 2) (2-phosphoglycerate dehydratase 2) (LOW EXPRESSION OF OSMOTICALLY RESPONSIVE GENES 1)	ENO2_ARATH	ENO2 LOS2 At2g36530 F1O11.16	AT2G36530	NS
33	tr|A0A7J6ED51|A0A7J6ED51_CANSA	A0A7J6ED51	Oxoglutarate dehydrogenase (succinyl-transferring) OS=Cannabis sativa OX=3483 GN=G4B88_018062 PE=3 SV=1	0.282128	0.359778	104595	117342	1431.02	26339.8	76415.4	9149.31	1153.88	3121.14					NS
34	tr|A0A803P592|A0A803P592_CANSA	A0A803P592	Uncharacterized protein OS=Cannabis sativa OX=3483 PE=4 SV=1	0.767476	0.993926	5.27548e+06	5.08819e+06	4.99883e+06	4.96105e+06	5.08934e+06	5.2339e+06	4.94512e+06	4.93175e+06	Fructose-bisphosphate aldolase 6, cytosolic (AtFBA6) (EC 4.1.2.13) (Cytosolic aldolase 2) (cAld2)	ALFC6_ARATH	FBA6 At2g36460	AT2G36460	NS
35	tr|A0A5C1IZK1|A0A5C1IZK1_CANSA	A0A5C1IZK1	Terpinolene synthase OS=Cannabis sativa OX=3483 PE=2 SV=1	0.626434	1.13878	1419.33	2443.53	1393.29	2961.26	1579.2	2698.33	1795.77	3284.54	(E)-beta-ocimene synthase, chloroplastic (EC 4.2.3.-) ((E,E)-alpha-farnesene synthase) (EC 4.2.3.46) (Terpenoid synthase 2) (AtTPS02)	OCISB_ARATH	TPS02		NS
36	tr|A0A803NUM3|A0A803NUM3_CANSA	A0A803NUM3	Uncharacterized protein OS=Cannabis sativa OX=3483 PE=4 SV=1	0.0492937	0.812129	1.02267e+06	1.1226e+06	1.04752e+06	1.18611e+06	997863	845253	1.01723e+06	695876	Sucrose synthase 4 (AtSUS4) (EC 2.4.1.13) (Sucrose-UDP glucosyltransferase 4)	SUS4_ARATH	SUS4 At3g43190 F7K15_40	AT3G43190	NS
37	tr|A0A7J6I9Y8|A0A7J6I9Y8_CANSA	A0A7J6I9Y8	Uncharacterized protein OS=Cannabis sativa OX=3483 GN=G4B88_014878 PE=4 SV=1	0.980651	1.00792	145062	114466	251645	288102	226376	69573	290789	218870	ABC transporter B family member 2 (ABC transporter ABCB.2) (AtABCB2) (Multidrug resistance protein 2) (P-glycoprotein 2)	AB2B_ARATH	ABCB2 MDR2 PGP2 At4g25960 F20B18.70	AT4G25960	NS
38	tr|A0A7J6EJG0|A0A7J6EJG0_CANSA	A0A7J6EJG0	Protein disulfide-isomerase OS=Cannabis sativa OX=3483 GN=F8388_014353 PE=3 SV=1	0.526634	0.945541	1.4692e+06	1.31698e+06	1.11955e+06	1.25789e+06	994583	1.30935e+06	1.29442e+06	1.28406e+06	Protein disulfide isomerase-like 1-1 (AtPDIL1-1) (EC 5.3.4.1) (Protein disulfide-isomerase 1) (PDI 1) (Protein disulfide-isomerase 5) (AtPDI5)	PDI11_ARATH	PDIL1-1 PDI5 At1g21750 F8K7.19	AT1G21750	NS
39	tr|A0A803QYK8|A0A803QYK8_CANSA	A0A803QYK8	Uncharacterized protein OS=Cannabis sativa OX=3483 PE=4 SV=1	0.492496	1.06571	2.93354e+06	2.83811e+06	2.87962e+06	2.23076e+06	3.21348e+06	3.05932e+06	2.38201e+06	2.94224e+06	Biotin carboxylase, chloroplastic (EC 6.3.4.14) (Acetyl-coenzyme A carboxylase biotin carboxylase subunit A)	ACCC_ARATH	CAC2 At5g35360 T26D22.8	AT5G35360	NS
40	tr|A0A803NMM4|A0A803NMM4_CANSA	A0A803NMM4	Uncharacterized protein OS=Cannabis sativa OX=3483 PE=4 SV=1	0.275264	0.88561	4.52998e+06	3.48812e+06	3.06912e+06	3.41733e+06	2.84458e+06	3.50368e+06	3.14731e+06	3.34981e+06	Aspartate aminotransferase, chloroplastic (EC 2.6.1.1) (Transaminase A)	AAT5_ARATH	ASP5 AAT1 AAT3 At4g31990 F10N7.200	AT4G31990	NS
41	tr|A0A7J6G7Z7|A0A7J6G7Z7_CANSA	A0A7J6G7Z7	Glucose-6-phosphate 1-dehydrogenase OS=Cannabis sativa OX=3483 GN=F8388_010699 PE=3 SV=1	0.131997	0.876663	3.35447e+06	2.44541e+06	2.83887e+06	2.98188e+06	2.63591e+06	2.29739e+06	2.64565e+06	2.60842e+06	Glucose-6-phosphate 1-dehydrogenase 2, chloroplastic (AtG6PD2) (G6PDH2) (EC 1.1.1.49)	G6PD2_ARATH	G6PD2 At5g13110 T19L5_70	AT5G13110	NS
42	tr|A0A7J6HQN3|A0A7J6HQN3_CANSA	A0A7J6HQN3	Lipoyl-binding domain-containing protein OS=Cannabis sativa OX=3483 GN=G4B88_027337 PE=3 SV=1	0.395634	0.694653	98853.3	21646.6	124391	110477	82114	5857.43	84100.3	74785.4	Probable mitochondrial-processing peptidase subunit beta, mitochondrial (EC 3.4.24.64) (Beta-MPP) (Complex III subunit I) (Core protein I) (Cytochrome b-c1 complex subunit 1, mitochondrial) (Ubiquinol-cytochrome c oxidoreductase core protein 1)	MPPB_ARATH	MPPbeta At3g02090 F1C9.12	AT3G02090	NS
43	tr|A0A803P5D4|A0A803P5D4_CANSA	A0A803P5D4	Uncharacterized protein OS=Cannabis sativa OX=3483 PE=4 SV=1	0.0881671	0.751821	607248	789902	1.05825e+06	1.00284e+06	589062	674686	660053	676175	Monodehydroascorbate reductase 1, peroxisomal (AtMDAR1) (EC 1.6.5.4)	MDAR1_ARATH	MDAR1 At3g52880 F8J2.50	AT3G52880	NS
44	tr|A0A803NRS8|A0A803NRS8_CANSA	A0A803NRS8	Uncharacterized protein OS=Cannabis sativa OX=3483 PE=4 SV=1	0.588757	1.06445	273222	223180	210232	212085	209769	208943	263731	295487	CO(2)-response secreted protease (Subtilisin-like serine protease) (AtSBT5.2) (Tripeptidyl-peptidase II) (EC 3.4.14.10)	CRSP_ARATH	CRSP SBT5.2 At1g20160 T20H2.6	AT1G20160	NS
45	tr|A0A7J6DRG2|A0A7J6DRG2_CANSA	A0A7J6DRG2	Cytochrome f OS=Cannabis sativa OX=3483 GN=F8388_000245 PE=3 SV=1	0.742216	1.58129	781.332	690.128	1476.26	30060.9	1473.76	1460.58	48666.1	595.895	Ribulose bisphosphate carboxylase large chain (RuBisCO large subunit) (EC 4.1.1.39)	RBL_ARATH	rbcL AtCg00490	ATCG00490	NS
46	tr|A0A7J6GR52|A0A7J6GR52_CANSA	A0A7J6GR52	Glutathione transferase OS=Cannabis sativa OX=3483 GN=G4B88_000236 PE=3 SV=1	0.816511	0.881179	17359.3	27007.5	18151.2	47186	7841.92	921.519	44310.7	43594.7	Autophagy-related protein 18a (AtATG18a) (Protein PEROXISOME UNUSUAL POSITIONING 2)	AT18A_ARATH	ATG18A PEUP2 At3g62770 F26K9_200	AT3G62770	NS
47	tr|A0A7J6I9Z1|A0A7J6I9Z1_CANSA	A0A7J6I9Z1	Uncharacterized protein OS=Cannabis sativa OX=3483 GN=G4B88_014562 PE=3 SV=1	0.00535799	0.842282	1.37155e+06	1.4098e+06	1.44354e+06	1.28457e+06	1.18915e+06	1.22024e+06	1.18188e+06	1.04926e+06	Phenylcoumaran benzylic ether reductase 1 (AtPCBER1) (EC 1.23.1.-)	PBER1_ARATH	PCBER1 At4g39230 T22F8.130	AT4G39230	NS
48	tr|A0A803NVN4|A0A803NVN4_CANSA	A0A803NVN4	Uncharacterized protein OS=Cannabis sativa OX=3483 PE=4 SV=1	0.114488	1.55471	82011.3	397541	377802	381273	562497	413347	366914	582950	Ribonuclease TUDOR 1 (AtTudor1) (TUDOR-SN protein 1) (EC 3.1.-.-)	TSN1_ARATH	TSN1 At5g07350 T2I1.60	AT5G07350	NS
49	tr|A0A7J6G9U2|A0A7J6G9U2_CANSA	A0A7J6G9U2	Uncharacterized protein OS=Cannabis sativa OX=3483 GN=F8388_023750 PE=3 SV=1	0.491009	0.687904	49785.1	488246	172377	657476	194542	181031	353439	211960	Heat shock 70 kDa protein 10, mitochondrial (Chaperone protein HscA homolog 2) (AtHscA2) (Heat shock protein 70-10) (AtHsp70-10) (Mitochondrial heat shock protein 70-2) (mtHsc70-2)	HSP7J_ARATH	HSP70-10 HSC70-5 HSCA2 MTHSC70-2 At5g09590 F17I14_220	AT5G09590	NS
50	tr|A0A7J6HLK8|A0A7J6HLK8_CANSA	A0A7J6HLK8	Phosphoglucomutase (alpha-D-glucose-1,6-bisphosphate-dependent) OS=Cannabis sativa OX=3483 GN=F8388_015163 PE=3 SV=1	0.017168	2.14936	391298	280708	197105	175724	541811	696880	349602	657438	Probable phosphoglucomutase, cytoplasmic 1 (PGM 1) (EC 5.4.2.2) (Glucose phosphomutase 1)	PGMC1_ARATH	At1g23190 F26F24.1 T26J12.5	AT1G23190	Increased
51	tr|A0A803NYV2|A0A803NYV2_CANSA	A0A803NYV2	Uncharacterized protein OS=Cannabis sativa OX=3483 PE=4 SV=1	0.752834	1.02903	1.14895e+06	1.48351e+06	1.52674e+06	1.53419e+06	1.24638e+06	1.55039e+06	1.63785e+06	1.42406e+06	Pyrophosphate--fructose 6-phosphate 1-phosphotransferase subunit beta 1 (PFP 1) (EC 2.7.1.90) (6-phosphofructokinase, pyrophosphate dependent 1) (PPi-PFK 1) (Pyrophosphate-dependent 6-phosphofructose-1-kinase 1)	PFPB1_ARATH	PFP-BETA1 At1g12000 F12F1.13	AT1G12000	NS
52	tr|A0A803NYH7|A0A803NYH7_CANSA	A0A803NYH7	Uncharacterized protein OS=Cannabis sativa OX=3483 PE=4 SV=1	0.320216	1.37575	634984	182238	203820	294405	438756	582641	402185	386140	ATPase 10, plasma membrane-type (EC 7.1.2.1) (Proton pump 10)	PMA10_ARATH	AHA10 At1g17260 F20D23.4	AT1G17260	NS
53	tr|A0A803P0E6|A0A803P0E6_CANSA	A0A803P0E6	Uncharacterized protein OS=Cannabis sativa OX=3483 PE=4 SV=1	0.498611	1.32117	44372.6	93090.6	75231.8	104201	12349.8	163489	135500	107334	Heat shock 70 kDa protein 5 (Heat shock protein 70-5) (AtHsp70-5) (Heat shock protein 70b)	HSP7E_ARATH	HSP70-5 HSP70B At1g16030 T24D18.14	AT1G16030	NS
54	tr|A0A7J6HB83|A0A7J6HB83_CANSA	A0A7J6HB83	Calreticulin OS=Cannabis sativa OX=3483 GN=F8388_009913 PE=3 SV=1	0.504018	1.03935	2.24047e+06	2.47051e+06	2.18667e+06	2.35337e+06	2.37924e+06	2.54796e+06	2.09833e+06	2.58952e+06	Calreticulin-1	CALR1_ARATH	CRT1 At1g56340 F13N6.20 F14G9.5	AT1G56340	NS
55	tr|A0A803PEJ7|A0A803PEJ7_CANSA	A0A803PEJ7	Uncharacterized protein OS=Cannabis sativa OX=3483 PE=4 SV=1	0.407587	1.12482	944058	598512	729185	883284	710617	1.01002e+06	799557	1.02866e+06	Aconitate hydratase 1 (Aconitase 1) (EC 4.2.1.3) (Citrate hydro-lyase 1)	ACO1_ARATH	ACO1 ACO At4g35830 F4B14.100	AT4G35830	NS
56	tr|A0A803NZX7|A0A803NZX7_CANSA	A0A803NZX7	Uncharacterized protein OS=Cannabis sativa OX=3483 PE=4 SV=1	0.653149	0.895778	1.1911e+06	442122	796231	848036	816768	467570	738769	912797	Heat shock 70 kDa protein 14 (Heat shock protein 70-14) (AtHsp70-14) (Heat shock protein 91)	HSP7O_ARATH	HSP70-14 HSP91 At1g79930 F18B13.1 F19K16.11	AT1G79930	NS
57	tr|A0A7J6ESR6|A0A7J6ESR6_CANSA	A0A7J6ESR6	Uncharacterized protein OS=Cannabis sativa OX=3483 GN=F8388_012865 PE=3 SV=1	0.0680726	0.636854	2.1964e+06	2.97029e+06	2.80075e+06	3.15877e+06	2.50877e+06	2.06972e+06	1.88285e+06	624430	Protein REGULATOR OF FATTY ACID COMPOSITION 3, chloroplastic (30S ribosomal protein S6)	RFAC3_ARATH	RFC3 rpsF At3g17170 K14A17.25	AT3G17170	NS
58	tr|A0A7J6HCN1|A0A7J6HCN1_CANSA	A0A7J6HCN1	Phosphoglycerate mutase (2,3-diphosphoglycerate-independent) OS=Cannabis sativa OX=3483 GN=F8388_022883 PE=3 SV=1	0.252963	0.93253	2.28941e+06	2.23454e+06	2.03783e+06	2.07536e+06	1.94939e+06	1.76499e+06	2.17545e+06	2.16455e+06	2,3-bisphosphoglycerate-independent phosphoglycerate mutase 1 (BPG-independent PGAM 1) (Phosphoglyceromutase 1) (EC 5.4.2.12) (PGAM-I 1)	PMG1_ARATH	PGM1 At1g09780 F21M12.16	AT1G09780	NS
59	tr|A0A803Q2W2|A0A803Q2W2_CANSA	A0A803Q2W2	Uncharacterized protein OS=Cannabis sativa OX=3483 PE=4 SV=1	0.863019	1.10458	46266	51452.1	21807.5	153960	40363.9	25562.5	92625.3	143534	Probable fructokinase-3 (EC 2.7.1.4)	SCRK3_ARATH	At1g06020 T21E18.7	AT1G06020	NS
60	tr|A0A7J6F4B9|A0A7J6F4B9_CANSA	A0A7J6F4B9	Uncharacterized protein (Fragment) OS=Cannabis sativa OX=3483 GN=G4B88_025736 PE=3 SV=1	0.0590931	0.657022	700341	899558	1.11346e+06	1.29118e+06	481117	642784	838840	668333	ADP,ATP carrier protein 2, mitochondrial (ADP/ATP translocase 2) (Adenine nucleotide translocator 2) (ANT 2)	ADT2_ARATH	AAC2 ANT2 At5g13490 T6I14_20	AT5G13490	NS
61	tr|A0A803P039|A0A803P039_CANSA	A0A803P039	Uncharacterized protein OS=Cannabis sativa OX=3483 PE=4 SV=1	0.0056038	1.40835	592977	774268	746059	928930	1.09092e+06	1.13467e+06	1.01403e+06	1.0449e+06	Phospholipase D alpha 1 (AtPLDalpha1) (PLD alpha 1) (EC 3.1.4.4) (Choline phosphatase 1) (PLDalpha) (Phosphatidylcholine-hydrolyzing phospholipase D 1)	PLDA1_ARATH	PLDALPHA1 PLD1 At3g15730 MSJ11.13	AT3G15730	NS
62	tr|A0A803PP87|A0A803PP87_CANSA	A0A803PP87	Uncharacterized protein OS=Cannabis sativa OX=3483 PE=4 SV=1	0.0182418	0.921812	4.23319e+06	3.84426e+06	3.95263e+06	3.95436e+06	3.74877e+06	3.5509e+06	3.66155e+06	3.77342e+06	Methionine gamma-lyase (AtMGL) (EC 4.4.1.11) (L-methioninase)	MGL_ARATH	MGL At1g64660 F1N19.23	AT1G64660	NS
63	tr|A0A803PNS6|A0A803PNS6_CANSA	A0A803PNS6	Uncharacterized protein OS=Cannabis sativa OX=3483 PE=4 SV=1	0.000851207	1.17051	2.25191e+06	2.08827e+06	2.22235e+06	2.04793e+06	2.48473e+06	2.56934e+06	2.44444e+06	2.58013e+06	6-phosphogluconate dehydrogenase, decarboxylating 3, chloroplastic (EC 1.1.1.44)	6PGD3_ARATH	PGD3 At5g41670 MBK23.20	AT5G41670	NS
64	tr|A0A803QQQ3|A0A803QQQ3_CANSA	A0A803QQQ3	Uncharacterized protein OS=Cannabis sativa OX=3483 PE=4 SV=1	0.744665	1.07914	570577	275421	315999	332097	467411	482726	419990	242206	Heat shock protein 90-5, chloroplastic (AtHSP90.5) (AtHsp90-5) (Heat shock protein 88-1) (Hsp88-1) (Hsp90C) (Protein EMBRYO DEFECTIVE 1956) (Protein chlorate-resistance 88)	HS905_ARATH	HSP90-5 CR88 EMB1956 HSP88-1 At2g04030	AT2G04030	NS
65	tr|A0A803PYM3|A0A803PYM3_CANSA	A0A803PYM3	Uncharacterized protein OS=Cannabis sativa OX=3483 PE=4 SV=1	0.0957028	2.95954	1072.94	20704.5	14442.8	22937.4	2346.73	59645	56905.4	56182.6	UTP--glucose-1-phosphate uridylyltransferase 1 (EC 2.7.7.9) (UDP-glucose pyrophosphorylase 1) (AtUGP1) (UDPGP 1) (UGPase 1)	UGPA1_ARATH	UGP1 At5g17310 MKP11.16	AT5G17310	NS
66	tr|A0A803NWF9|A0A803NWF9_CANSA	A0A803NWF9	Uncharacterized protein OS=Cannabis sativa OX=3483 PE=4 SV=1	0.606741	1.38332	15001.3	13957	43118.5	11710.1	19848.7	20728.1	8844.17	66483	CO(2)-response secreted protease (Subtilisin-like serine protease) (AtSBT5.2) (Tripeptidyl-peptidase II) (EC 3.4.14.10)	CRSP_ARATH	CRSP SBT5.2 At1g20160 T20H2.6	AT1G20160	NS
67	tr|A0A1V0QSH2|A0A1V0QSH2_CANSA	A0A1V0QSH2	Terpene synthase OS=Cannabis sativa OX=3483 PE=2 SV=1	0.316293	1.19881	365061	329969	619066	649367	563543	538715	682756	568797	Beta-myrcene/(E)-beta-ocimene synthase 2, chloroplastic (EC 4.2.3.15) (Terpenoid synthase 24) (AtTPS24)	MYRS2_ARATH	TPS24 At3g25810 K13N2.7	AT3G25810	NS
68	tr|A0A803PP00|A0A803PP00_CANSA	A0A803PP00	Uncharacterized protein OS=Cannabis sativa OX=3483 PE=4 SV=1	0.0106376	0.916241	788342	862519	865523	816683	760209	760465	775150	758070	Long chain acyl-CoA synthetase 4 (EC 6.2.1.3)	LACS4_ARATH	LACS4 At4g23850 T32A16_20	AT4G23850	NS
69	sp|A7IZZ1|TPS1_CANSA	A7IZZ1	(-)-limonene synthase, chloroplastic OS=Cannabis sativa OX=3483 GN=TPS1 PE=1 SV=1	0.753558	1.03507	1.02701e+06	1.21655e+06	1.12464e+06	1.07384e+06	1.07681e+06	1.0179e+06	1.48102e+06	1.02211e+06	(E)-beta-ocimene synthase, chloroplastic (EC 4.2.3.-) ((E,E)-alpha-farnesene synthase) (EC 4.2.3.46) (Terpenoid synthase 2) (AtTPS02)	OCISB_ARATH	TPS02		NS
70	tr|A0A803PBT3|A0A803PBT3_CANSA	A0A803PBT3	Uncharacterized protein OS=Cannabis sativa OX=3483 PE=4 SV=1	0.996639	1.00147	57011.9	256527	235198	253086	263285	62457.8	248067	229189	Alpha-xylosidase 1 (EC 3.2.1.177)	XYL1_ARATH	XYL1 AXY3 At1g68560 F24J5.20	AT1G68560	NS
71	tr|A0A7J6GRE2|A0A7J6GRE2_CANSA	A0A7J6GRE2	PKS_ER domain-containing protein OS=Cannabis sativa OX=3483 GN=F8388_020643 PE=4 SV=1	8.03e-07	0.719986	2.28743e+06	2.27443e+06	2.29559e+06	2.36146e+06	1.62064e+06	1.71683e+06	1.61798e+06	1.68203e+06	NADPH-dependent alkenal/one oxidoreductase, chloroplastic (AtAOR) (EC 1.3.1.-)	AOR_ARATH	AOR At1g23740 F5O8.29	AT1G23740	NS
72	tr|A0A803PGL8|A0A803PGL8_CANSA	A0A803PGL8	Uncharacterized protein OS=Cannabis sativa OX=3483 PE=4 SV=1	0.348978	0.704702	12657.4	34220.4	39067.6	37303.3	20742.6	8605.01	17806.6	39699.4	Dolichyl-diphosphooligosaccharide--protein glycosyltransferase subunit 2 (Protein HAPLESS 6) (Ribophorin II) (RPN-II) (Ribophorin-2)	RPN2_ARATH	RPN2 HAP6 At4g21150 F7J7.90	AT4G21150	NS
73	tr|A0A4Y5QWK5|A0A4Y5QWK5_CANSA	A0A4Y5QWK5	Beta-myrcene synthase OS=Cannabis sativa OX=3483 PE=2 SV=1	0.546309	1.65687	2805.73	1465.96	18988.8	27835.9	54382	15716.6	1961.55	12599.8	1,8-cineole synthase 2, chloroplastic (AtTPS-CIN2) (EC 4.2.3.108) (Limonene cyclase) (Terpenoid synthase 23) (AtTPS23)	CIN2_ARATH	TPS23 TPS-CIN2 At3g25830 K9I22.3	AT3G25830	NS
74	tr|A0A803Q4U3|A0A803Q4U3_CANSA	A0A803Q4U3	Uncharacterized protein OS=Cannabis sativa OX=3483 PE=4 SV=1	0.182772	1.19796	1.34924e+06	1.21542e+06	867598	798502	1.21566e+06	1.31046e+06	1.18684e+06	1.35536e+06	Dihydrolipoyl dehydrogenase 2, chloroplastic (ptLPD2) (EC 1.8.1.4) (Dihydrolipoamide dehydrogenase 2) (Protein LIPOAMIDE DEHYDROGENASE 2) (Pyruvate dehydrogenase complex E3 subunit 2) (E3-2) (PDC-E3 2)	PLPD2_ARATH	LPD2 At4g16155 FCAALL.61	AT4G16155	NS
75	tr|A0A803Q9R5|A0A803Q9R5_CANSA	A0A803Q9R5	Uncharacterized protein OS=Cannabis sativa OX=3483 PE=4 SV=1	0.598625	1.27838	180431	64015.1	39092.9	44552.5	119489	35966.1	149107	114864	Coatomer subunit alpha-1 (Alpha-coat protein 1) (Alpha-COP 1)	COPA1_ARATH	At1g62020 F8K4.21	AT1G62020	NS
76	tr|A0A7J6FCW1|A0A7J6FCW1_CANSA	A0A7J6FCW1	VWFA domain-containing protein OS=Cannabis sativa OX=3483 GN=F8388_018655 PE=4 SV=1	0.982701	1.00111	6.90922e+06	5.92965e+06	5.5284e+06	6.05391e+06	5.96094e+06	6.29374e+06	6.11137e+06	6.08211e+06	E3 ubiquitin-protein ligase WAV3 (EC 2.3.2.27) (Protein WAVY GROWTH 3) (RING-type E3 ubiquitin transferase WAV3)	WAV3_ARATH	WAV3 At5g49665 K2I5.2	AT5G49665	NS
77	tr|A0A803PBD5|A0A803PBD5_CANSA	A0A803PBD5	Uncharacterized protein OS=Cannabis sativa OX=3483 PE=4 SV=1	0.919942	1.03605	39815.5	117703	101775	106901	19154.6	101088	126755	132397	V-type proton ATPase catalytic subunit A (V-ATPase subunit A) (EC 7.1.2.2) (V-ATPase 69 kDa subunit) (Vacuolar H(+)-ATPase subunit A) (Vacuolar proton pump subunit alpha)	VATA_ARATH	VHA-A At1g78900 F9K20.5	AT1G78900	NS
78	tr|A0A803PWK6|A0A803PWK6_CANSA	A0A803PWK6	Uncharacterized protein OS=Cannabis sativa OX=3483 PE=4 SV=1	0.227334	1.19456	147584	166950	158721	146178	165426	146227	246931	181365	Elongation factor 1-alpha 2 (EF-1-alpha 2) (eEF-1A2)	EF1A2_ARATH	A2 At1g07930 T6D22.31	AT1G07930	NS
79	tr|A0A803PVQ1|A0A803PVQ1_CANSA	A0A803PVQ1	Uncharacterized protein OS=Cannabis sativa OX=3483 PE=4 SV=1	0.837538	1.02425	607805	961869	779093	990330	773734	874891	844540	926905	Trans-cinnamate 4-monooxygenase (EC 1.14.14.91) (Cinnamic acid 4-hydroxylase) (C4H) (CA4H) (Cytochrome P450 73) (Cytochrome P450C4H) (Protein REDUCED EPIDERMAL FLUORESCENCE 3)	TCMO_ARATH	CYP73A5 CYP73 REF3 At2g30490 T6B20.16	AT2G30490	NS
80	tr|A0A803PXJ7|A0A803PXJ7_CANSA	A0A803PXJ7	Uncharacterized protein OS=Cannabis sativa OX=3483 PE=4 SV=1	0.512347	0.705037	119787	47262.6	320730	268343	6485.86	108015	218368	200225	Omega-hydroxypalmitate O-feruloyl transferase (EC 2.3.1.188) (Omega-hydroxyacid hydroxycinnamoyltransferase) (Protein ALIPHATIC SUBERIN FERULOYL TRANSFERASE)	HHT1_ARATH	HHT1 ASFT At5g41040 MEE6.11	AT5G41040	NS
81	tr|A0A803PH34|A0A803PH34_CANSA	A0A803PH34	Uncharacterized protein OS=Cannabis sativa OX=3483 PE=4 SV=1	0.849145	0.875281	2061.75	1816.67	78350.5	56945.5	39482.5	1379.9	45741.2	35213.2	Cytochrome P450 86B1 (EC 1.14.-.-)	C86B1_ARATH	CYP86B1 At5g23190 MKD15.5	AT5G23190	NS
82	tr|A0A803QW67|A0A803QW67_CANSA	A0A803QW67	Uncharacterized protein OS=Cannabis sativa OX=3483 PE=4 SV=1	0.130451	0.90597	985940	888495	944236	830120	832504	777461	924245	771485	Dihydrolipoyllysine-residue acetyltransferase component 5 of pyruvate dehydrogenase complex, chloroplastic (EC 2.3.1.12) (Dihydrolipoamide S-acetyltransferase component 5 of pyruvate dehydrogenase complex) (Protein EMBRYO DEFECTIVE 3003) (Pyruvate dehydrogenase complex component E2 5) (PDC-E2 5) (PDCE2 5)	ODP25_ARATH	EMB3003 At1g34430 F12K21.24 F7P12.2	AT1G34430	NS
83	tr|A0A7J6H117|A0A7J6H117_CANSA	A0A7J6H117	Ribos_L4_asso_C domain-containing protein OS=Cannabis sativa OX=3483 GN=G4B88_019088 PE=3 SV=1	0.805776	0.931913	744060	635795	818003	307661	391256	792185	796687	354800	60S ribosomal protein L4-2 (L1)	RL4B_ARATH	RPL4D RPL1 RPL4 At5g02870 F9G14_180	AT5G02870	NS
84	tr|A0A7J6FTD5|A0A7J6FTD5_CANSA	A0A7J6FTD5	Rieske domain-containing protein OS=Cannabis sativa OX=3483 GN=F8388_007798 PE=3 SV=1	0.488215	1.44164	4981.07	189998	152891	88786.1	184727	192331	243587	8856.91	Cytochrome P450 81D1 (EC 1.14.-.-)	C81D1_ARATH	CYP81D1 CYP91A1 At5g36220 T30G6.3	AT5G36220	NS
85	tr|A0A803NIB6|A0A803NIB6_CANSA	A0A803NIB6	Uncharacterized protein OS=Cannabis sativa OX=3483 PE=4 SV=1	0.122124	1.15589	936158	1.33804e+06	1.13469e+06	985783	1.20589e+06	1.30966e+06	1.23189e+06	1.33229e+06	Pyrophosphate--fructose 6-phosphate 1-phosphotransferase subunit alpha 2 (PFP 2) (6-phosphofructokinase, pyrophosphate dependent 2) (PPi-PFK 2) (Pyrophosphate-dependent 6-phosphofructose-1-kinase 2)	PFPA2_ARATH	PFP-ALPHA2 At1g76550 F14G6.15	AT1G76550	NS
86	tr|A0A803QB02|A0A803QB02_CANSA	A0A803QB02	Uncharacterized protein OS=Cannabis sativa OX=3483 PE=4 SV=1	0.142199	1.33588	482942	531020	421446	408722	595973	805661	388903	672991	Leucine aminopeptidase 2, chloroplastic (EC 3.4.11.1) (Leucyl aminopeptidase 2) (AtLAP2) (Proline aminopeptidase 2) (EC 3.4.11.5) (Prolyl aminopeptidase 2)	AMPL2_ARATH	LAP2 At4g30920 F6I18.170	AT4G30920	NS
87	tr|A0A803Q117|A0A803Q117_CANSA	A0A803Q117	Uncharacterized protein OS=Cannabis sativa OX=3483 PE=4 SV=1	0.953637	1.04415	14295.9	113338	10585.7	24337.7	4422.76	85117.9	46840	33354.2	Protein SIEVE ELEMENT OCCLUSION B (AtSEOb) (Protein SIEVE ELEMENT OCCLUSION-RELATED 1) (AtSEOR1)	SEOB_ARATH	SEOB SEOR1 At3g01680 F4P13.22	AT3G01680	NS
88	tr|A0A803QHQ7|A0A803QHQ7_CANSA	A0A803QHQ7	Uncharacterized protein OS=Cannabis sativa OX=3483 PE=4 SV=1	0.451271	0.953329	2.88903e+06	2.43264e+06	2.43312e+06	2.39452e+06	2.45371e+06	2.25648e+06	2.6526e+06	2.31284e+06	Malate dehydrogenase 1, mitochondrial (EC 1.1.1.37) (Mitochondrial MDH1) (mMDH1) (Mitochondrial NAD-dependent malate dehydrogenase 1) (mNAD-MDH 1) (mtNAD-MDH1)	MDHM1_ARATH	At1g53240 F12M16.14	AT1G53240	NS
89	tr|A0A803QJQ4|A0A803QJQ4_CANSA	A0A803QJQ4	Uncharacterized protein OS=Cannabis sativa OX=3483 PE=4 SV=1	0.0946934	0.874917	2.12639e+06	1.76908e+06	1.76561e+06	1.77271e+06	1.56579e+06	1.44518e+06	1.79053e+06	1.70244e+06	Linolenate hydroperoxide lyase, chloroplastic (EC 4.2.99.-) (Cytochrome P450 74B2) (Hydroperoxide lyase 1)	C74B2_ARATH	CYP74B2 HPL1		NS
90	tr|A0A803Q5F5|A0A803Q5F5_CANSA	A0A803Q5F5	Uncharacterized protein OS=Cannabis sativa OX=3483 PE=4 SV=1	0.027434	0.811062	7.69494e+06	6.01286e+06	6.07331e+06	6.04314e+06	5.37847e+06	5.37178e+06	5.12687e+06	5.06795e+06	1-deoxy-D-xylulose-5-phosphate synthase, chloroplastic (1-deoxyxylulose-5-phosphate synthase) (DXP synthase) (DXPS) (EC 2.2.1.7) (Protein CLOROPLASTOS ALTERADOS 1)	DXS_ARATH	DXS CLA1 DEF At4g15560 dl3821w	AT4G15560	NS
91	tr|A0A803PBQ6|A0A803PBQ6_CANSA	A0A803PBQ6	Uncharacterized protein OS=Cannabis sativa OX=3483 PE=4 SV=1	0.611744	1.07352	62263.6	55918.7	88999.1	58594.1	65129.6	82087.4	77311.8	60787.4	Probable ATP synthase 24 kDa subunit, mitochondrial	ATP7_ARATH	At2g21870 F7D8.19	AT2G21870	NS
92	tr|A0A803PQ23|A0A803PQ23_CANSA	A0A803PQ23	Uncharacterized protein OS=Cannabis sativa OX=3483 PE=4 SV=1	0.000511408	1.5629	1.03051e+06	812125	852648	729164	1.3572e+06	1.35969e+06	1.39118e+06	1.24398e+06	Plastidial pyruvate kinase 2 (PKp2) (EC 2.7.1.40) (Plastidial pyruvate kinase 1) (PKP1) (Pyruvate kinase III) (Pyruvate kinase isozyme B1, chloroplastic) (PKP-BETA1) (Plastidic pyruvate kinase beta subunit 1)	PKP2_ARATH	PKP2 PKP1 At5g52920 MXC20.15	AT5G52920	Increased
93	tr|I6XT51|I6XT51_CANSA	I6XT51	Betv1-like protein OS=Cannabis sativa OX=3483 GN=F8388_013035 PE=2 SV=1	0.212338	0.43632	6823.29	1115.3	8444.01	5557.7	7074.49	970.039	676.596	851.872	MLP-like protein 423	ML423_ARATH	MLP423 At1g24020 T23E23.17 T23E23_22	AT1G24020	NS
94	tr|A0A803Q3Y6|A0A803Q3Y6_CANSA	A0A803Q3Y6	Uncharacterized protein OS=Cannabis sativa OX=3483 PE=4 SV=1	0.717398	0.897383	38714.3	109738	61748.5	52249.8	37085.3	56254.3	62919.1	79259.7	Endoplasmin homolog (Glucose-regulated protein 94 homolog) (GRP-94 homolog) (Heat shock protein 90-7) (AtHSP90.7) (AtHsp90-7) (Protein SHEPHERD)	ENPL_ARATH	HSP90-7 SHD At4g24190 T19F6.1 T22A6.20	AT4G24190	NS
95	tr|A0A7J6G263|A0A7J6G263_CANSA	A0A7J6G263	Uncharacterized protein OS=Cannabis sativa OX=3483 GN=F8388_022674 PE=3 SV=1	0.829019	0.986303	166232	126116	151634	158407	156842	143884	147066	146347	Puromycin-sensitive aminopeptidase (PSA) (EC 3.4.11.14) (Cytosol alanyl aminopeptidase) (AAP-S) (Meiotic prophase aminopeptidase 1)	PSA_ARATH	MPA1 At1g63770 F24D7.4 T12P18.21	AT1G63770	NS
96	tr|A0A7J6DST9|A0A7J6DST9_CANSA	A0A7J6DST9	Indole-3-glycerol-phosphate synthase OS=Cannabis sativa OX=3483 GN=G4B88_020394 PE=3 SV=1	0.984613	1.00841	20739.2	37936.4	20066.4	25287.2	37859.1	6686.07	11925.4	48433.6	Long chain acyl-CoA synthetase 8 (EC 6.2.1.3)	LACS8_ARATH	LACS8 At2g04350 T1O3 T23O15.3	AT2G04350	NS
97	tr|A0A1V0QSG5|A0A1V0QSG5_CANSA	A0A1V0QSG5	Isopentenyl-diphosphate Delta-isomerase (Fragment) OS=Cannabis sativa OX=3483 PE=2 SV=1	0.00276722	1.35548	1.03807e+07	1.18093e+07	9.41547e+06	9.8572e+06	1.41441e+07	1.55651e+07	1.32631e+07	1.32295e+07	Isopentenyl-diphosphate Delta-isomerase I, chloroplastic (EC 5.3.3.2) (Isopentenyl pyrophosphate isomerase I) (IPP isomerase I)	IDI1_ARATH	IPP1 IPI1 At5g16440 MQK4.17	AT5G16440	NS
98	tr|A0A803PJF9|A0A803PJF9_CANSA	A0A803PJF9	Uncharacterized protein OS=Cannabis sativa OX=3483 PE=4 SV=1	0.966137	1.0178	1230.7	1309.01	3039.34	3202.29	1112.14	3929.83	2846.27	1049.41	Delta-1-pyrroline-5-carboxylate dehydrogenase 12A1, mitochondrial (AtP5CDH) (P5C dehydrogenase) (EC 1.2.1.88) (Aldehyde dehydrogenase family 12 member A1) (L-glutamate gamma-semialdehyde dehydrogenase)	AL121_ARATH	ALDH12A1 P5CDH At5g62530 K19B1.14	AT5G62530	NS
99	tr|A0A803QJK0|A0A803QJK0_CANSA	A0A803QJK0	Uncharacterized protein OS=Cannabis sativa OX=3483 PE=4 SV=1	0.333019	1.16043	213968	309398	171296	326798	268032	316377	308688	292238	26S proteasome non-ATPase regulatory subunit 2 homolog A (26S proteasome regulatory subunit RPN1a) (AtRPN1a) (26S proteasome regulatory subunit S2 homolog A)	PSD2A_ARATH	RPN1A At2g20580 F23N11.10	AT2G20580	NS
100	tr|A0A803Q432|A0A803Q432_CANSA	A0A803Q432	Uncharacterized protein OS=Cannabis sativa OX=3483 PE=4 SV=1	0.0152485	7.23536	33657.8	7695.66	8305.66	12774.6	162009	32044.5	119703	137974	Dihydrolipoyl dehydrogenase 1, mitochondrial (AtmLPD1) (mtLPD1) (EC 1.8.1.4) (Dihydrolipoamide dehydrogenase 1) (Glycine cleavage system L protein 1) (Pyruvate dehydrogenase complex E3 subunit 1) (E3-1) (PDC-E3 1)	DLDH1_ARATH	LPD1 At1g48030 F21D18.28 T2J15.6	AT1G48030	Increased
101	tr|A0A803P1E4|A0A803P1E4_CANSA	A0A803P1E4	Uncharacterized protein OS=Cannabis sativa OX=3483 PE=4 SV=1	0.247252	1.17427	377778	344056	395303	551265	530511	522545	515539	390563	Anthranilate synthase alpha subunit 1, chloroplastic (EC 4.1.3.27) (Anthranilate synthase component 1-1) (Anthranilate synthase component I-1) (Protein A-METHYL TRYPTOPHAN RESISTANT 1) (Protein JASMONATE-INDUCED DEFECTIVE LATERAL ROOT 1) (Protein TRYPTOPHAN BIOSYNTHESIS 5) (Protein WEAK ETHYLENE INSENSITIVE 2)	TRPE_ARATH	ASA1 AMT1 JDL1 TRP5 WEI2 At5g05730 MJJ3.14	AT5G05730	NS
102	tr|A0A7J6HGT4|A0A7J6HGT4_CANSA	A0A7J6HGT4	Sucrose synthase OS=Cannabis sativa OX=3483 GN=G4B88_007626 PE=3 SV=1	0.391215	1.21464	56592.5	94636.5	100963	76276.9	102641	101000	57966	137365	Sucrose synthase 2 (AtSUS2) (EC 2.4.1.13) (Sucrose-UDP glucosyltransferase 2)	SUS2_ARATH	SUS2 SSA At5g49190 K21P3.6	AT5G49190	NS
103	tr|A0A803PHN7|A0A803PHN7_CANSA	A0A803PHN7	Uncharacterized protein OS=Cannabis sativa OX=3483 PE=4 SV=1	0.529654	1.13568	288012	469982	452747	288610	256146	506125	486211	454296	Coatomer subunit gamma (Gamma-coat protein) (Gamma-COP)	COPG_ARATH	At4g34450 T4L20.30	AT4G34450	NS
104	tr|A0A803P6R3|A0A803P6R3_CANSA	A0A803P6R3	Uncharacterized protein OS=Cannabis sativa OX=3483 PE=4 SV=1	0.68335	0.794854	6464.92	87886.8	35684.8	52274.7	30912.6	66694.4	1488.7	45815.2	Villin-2	VILI2_ARATH	VLN2 At2g41740 T11A7.16	AT2G41740	NS
105	tr|A0A803PR30|A0A803PR30_CANSA	A0A803PR30	Uncharacterized protein OS=Cannabis sativa OX=3483 PE=4 SV=1	0.258747	1.4425	89163.1	80170.7	46578.5	4506.91	73061.1	76427.3	78363	90103.3	Hypersensitive-induced response protein 3 (AtHIR3)	HIR3_ARATH	HIR3 P31 At3g01290 T22N4.8 T4P13.3	AT3G01290	NS
106	tr|A0A803PCM8|A0A803PCM8_CANSA	A0A803PCM8	Uncharacterized protein OS=Cannabis sativa OX=3483 PE=4 SV=1	0.324556	0.913835	635658	595001	609549	735449	471061	648037	640477	594150	Actin-7 (EC 3.6.4.-) (Actin-2)	ACT7_ARATH	ACT7 At5g09810 MYH9.2	AT5G09810	NS
107	tr|A0A803QI54|A0A803QI54_CANSA	A0A803QI54	Uncharacterized protein OS=Cannabis sativa OX=3483 PE=4 SV=1	0.103416	1.13144	2497835	3.24211e+06	3.24912e+06	3.44381e+06	3.45206e+06	3.44189e+06	3.55982e+06	3.6133e+06	Acetyl-CoA acetyltransferase, cytosolic 1 (EC 2.3.1.9) (Cytosolic acetoacetyl-CoA thiolase 1) (Thiolase 1) (Protein EMBRYO DEFECTIVE 1276)	THIC1_ARATH	AAT1 EMB1276 At5g48230 MIF21.12	AT5G48230	NS
108	tr|A0A803PHT4|A0A803PHT4_CANSA	A0A803PHT4	Uncharacterized protein OS=Cannabis sativa OX=3483 PE=4 SV=1	0.00470859	1.23958	4.25636e+06	3.95805e+06	3.87784e+06	3.91823e+06	4.66194e+06	5.22429e+06	5.38543e+06	4.57457e+06	Fructose-bisphosphate aldolase 3, chloroplastic (AtFBA3) (EC 4.1.2.13) (Protein PIGMENT DEFECTIVE 345)	ALFP3_ARATH	FBA3 PDE345 At2g01140 F10A8.2	AT2G01140	NS
109	tr|A0A803QTQ5|A0A803QTQ5_CANSA	A0A803QTQ5	Uncharacterized protein OS=Cannabis sativa OX=3483 PE=4 SV=1	0.274447	1.20767	1.0026e+06	435779	714894	909529	948220	803235	1.0008e+06	946595	Probable mitochondrial-processing peptidase subunit alpha-1, mitochondrial (Alpha-MPP 1) (Complex III subunit II) (Core protein II) (Cytochrome b-c1 complex subunit 2-1, mitochondrial) (Inactive zinc metalloprotease alpha-1) (Ubiquinol-cytochrome c oxidoreductase core protein 2-1)	MPPA1_ARATH	MPPalpha1 At1g51980 F5F19.4	AT1G51980	NS
110	tr|A0A7J6GGS1|A0A7J6GGS1_CANSA	A0A7J6GGS1	Uncharacterized protein (Fragment) OS=Cannabis sativa OX=3483 GN=G4B88_006690 PE=3 SV=1	0.683565	0.920944	137619	177773	151005	69359.8	111189	148998	121627	111588	Triosephosphate isomerase, chloroplastic (TIM) (Triose-phosphate isomerase) (EC 5.3.1.1)	TPIC_ARATH	TIM At2g21170 F26H11.7	AT2G21170	NS
111	tr|A0A803NMR8|A0A803NMR8_CANSA	A0A803NMR8	Uncharacterized protein OS=Cannabis sativa OX=3483 PE=4 SV=1	0.559958	1.63923	1070.4	1167.13	9350.81	18549.1	10911.4	3398.06	3614.13	31478.6	ATPase 5, plasma membrane-type (EC 7.1.2.1) (Proton pump 5)	PMA5_ARATH	AHA5 At2g24520 F25P17.18	AT2G24520	NS
112	tr|A0A803NFX1|A0A803NFX1_CANSA	A0A803NFX1	Uncharacterized protein OS=Cannabis sativa OX=3483 PE=4 SV=1	0.136494	1.27418	408377	337675	361722	283159	408265	339892	572935	451207	Aminopeptidase M1 (EC 3.4.11.2) (Alpha-aminoacylpeptide hydrolase)	APM1_ARATH	APM1 At4g33090 F4I10_20	AT4G33090	NS
113	tr|A0A803Q6P6|A0A803Q6P6_CANSA	A0A803Q6P6	Uncharacterized protein OS=Cannabis sativa OX=3483 PE=4 SV=1	0.132629	1.18878	813070	954708	1.02424e+06	614769	1.06555e+06	974581	1.01382e+06	995958	Adenosylhomocysteinase 1 (AdoHcyase 1) (EC 3.13.2.1) (Protein EMBRYO DEFECTIVE 1395) (Protein HOMOLOGY-DEPENDENT GENE SILENCING 1) (S-adenosyl-L-homocysteine hydrolase 1) (SAH hydrolase 1)	SAHH1_ARATH	SAHH1 EMB1395 HOG1 At4g13940 dl3010w	AT4G13940	NS
114	tr|A0A7C9FBH0|A0A7C9FBH0_CANSA	A0A7C9FBH0	Olivetolic acid cyclase form 2 OS=Cannabis sativa OX=3483 GN=OAC2 PE=4 SV=1	0.169926	1.25107	2.43343e+07	3.85904e+07	5.47051e+07	4.40445e+07	47277712	4.85818e+07	5.35514e+07	5.28547e+07	Stress-response A/B barrel domain-containing protein HS1 (Pop3 family protein At3g17210) (Protein HEAT STABLE 1) (AtHS1)	POP3_ARATH	HS1 At3g17210 MGD8.2	AT3G17210	NS
115	tr|A0A0U2DTF2|A0A0U2DTF2_CANSA	A0A0U2DTF2	ATP synthase subunit beta, chloroplastic OS=Cannabis sativa subsp. sativa OX=1678924 GN=atpB PE=3 SV=1	0.332314	0.277544	29815.1	5814.13	3228.89	729.314	3208.05	2570.89	4801.55	406.775	ATP synthase subunit beta, chloroplastic (EC 7.1.2.2) (ATP synthase F1 sector subunit beta) (F-ATPase subunit beta)	ATPB_ARATH	atpB AtCg00480	ATCG00480	NS
116	tr|A0A803P4Y5|A0A803P4Y5_CANSA	A0A803P4Y5	Uncharacterized protein OS=Cannabis sativa OX=3483 PE=4 SV=1	0.495899	1.08187	792121	653229	448279	621160	676055	662896	685296	696415	ATP synthase subunit gamma, mitochondrial (F-ATPase gamma subunit)	ATPG3_ARATH	ATPC At2g33040 F25I18.22	AT2G33040	NS
117	tr|A0A803PUG3|A0A803PUG3_CANSA	A0A803PUG3	Uncharacterized protein OS=Cannabis sativa OX=3483 PE=4 SV=1	0.38863	0.826089	320315	697643	486737	525053	429396	484763	260828	501765	Protein TOC75-3, chloroplastic (75 kDa translocon at the outer-envelope-membrane of chloroplasts 3) (AtTOC75-III)	TC753_ARATH	TOC75-3 TOC75 At3g46740 T6H20.230	AT3G46740	NS
118	tr|A0A803QAW1|A0A803QAW1_CANSA	A0A803QAW1	Uncharacterized protein OS=Cannabis sativa OX=3483 PE=4 SV=1	0.980689	0.991817	13861.4	22490.3	51349	36002.2	47417.6	20865.6	27975.1	26432.4	Glycine--tRNA ligase, mitochondrial 1 (EC 6.1.1.14) (Diadenosine tetraphosphate synthetase) (Ap4A synthetase) (EC 2.7.7.-) (Glycyl-tRNA synthetase 1) (GlyRS-1)	SYGM1_ARATH	At1g29880 F1N18.8	AT1G29880	NS
119	tr|A0A803PH71|A0A803PH71_CANSA	A0A803PH71	Uncharacterized protein OS=Cannabis sativa OX=3483 PE=4 SV=1	0.3912	0.964196	3.54903e+06	3.57181e+06	3.46238e+06	3.06016e+06	3.12922e+06	3.28389e+06	3.37656e+06	3.36523e+06	Glyceraldehyde-3-phosphate dehydrogenase GAPC2, cytosolic (EC 1.2.1.12) (NAD-dependent glyceraldehydephosphate dehydrogenase C subunit 2)	G3PC2_ARATH	GAPC2 GAPDH At1g13440 T6J4.17	AT1G13440	NS
120	tr|A0A7J6HQK3|A0A7J6HQK3_CANSA	A0A7J6HQK3	PKS_ER domain-containing protein OS=Cannabis sativa OX=3483 GN=G4B88_027303 PE=4 SV=1	0.150103	1.10597	2.01886e+06	1.61245e+06	1.89732e+06	2.1713e+06	2.2078e+06	2.13294e+06	2.14197e+06	2.0332e+06	NADPH-dependent oxidoreductase 2-alkenal reductase (AtAER) (EC 1.3.1.-) (EC 1.3.1.74) (NADP-dependent alkenal double bond reductase P1) (DBR1) (NADPH-azodicarbonyl/quinone reductase) (NADPH:2-alkenal/one alpha,beta-hydrogenase) (ALH) (P1-zeta-crystallin protein) (P1-ZCr)	AER_ARATH	AER P1 At5g16970 F2K13_120	AT5G16970	NS
121	tr|A0A803R8D2|A0A803R8D2_CANSA	A0A803R8D2	Uncharacterized protein OS=Cannabis sativa OX=3483 PE=4 SV=1	0.0434452	2.1299	21630.8	12655.2	13726.7	39549.5	26530.8	60971.4	53877.4	45118.7	Peroxidase 71 (Atperox P71) (EC 1.11.1.7) (ATP15a) (ATPO2)	PER71_ARATH	PER71 P71 At5g64120 MHJ24.10	AT5G64120	Increased
122	tr|A0A7J6GP07|A0A7J6GP07_CANSA	A0A7J6GP07	Leucyl-tRNA synthetase OS=Cannabis sativa OX=3483 GN=F8388_003934 PE=3 SV=1	0.291563	1.39336	211011	143972	51027.9	293749	285214	270046	154765	264991	Leucine--tRNA ligase, cytoplasmic (EC 6.1.1.4) (Leucyl-tRNA synthetase) (LeuRS)	SYLC_ARATH	At1g09620	AT1G09620	NS
123	tr|A0A803Q504|A0A803Q504_CANSA	A0A803Q504	Uncharacterized protein OS=Cannabis sativa OX=3483 PE=4 SV=1	0.140108	1.88761	218929	355290	65459.3	409799	359680	264393	766349	590582	Peroxisomal fatty acid beta-oxidation multifunctional protein MFP2 (AtMPF2) [Includes: Enoyl-CoA hydratase/3-2-trans-enoyl-CoA isomerase/3-hydroxybutyryl-CoA epimerase (EC 4.2.1.17) (EC 5.1.2.3) (EC 5.3.3.8); 3-hydroxyacyl-CoA dehydrogenase (EC 1.1.1.35)]	MFP2_ARATH	MFP2 At3g06860 F17A9.1	AT3G06860	NS
124	tr|A0A7J6G6C0|A0A7J6G6C0_CANSA	A0A7J6G6C0	L-ascorbate peroxidase OS=Cannabis sativa OX=3483 GN=G4B88_006899 PE=3 SV=1	0.582946	0.868844	381147	267064	629666	502029	323347	446004	531416	245693	L-ascorbate peroxidase 3 (AtAPx03) (EC 1.11.1.11)	APX3_ARATH	APX3 APX APXIII At4g35000 M4E13.60	AT4G35000	NS
125	tr|A0A803QKB5|A0A803QKB5_CANSA	A0A803QKB5	Uncharacterized protein OS=Cannabis sativa OX=3483 PE=4 SV=1	0.0218785	0.759567	1.21863e+06	1.31456e+06	1.01678e+06	1.17634e+06	780699	901984	1.08854e+06	818731	14-3-3-like protein GF14 psi (General regulatory factor 3) (Protein RARE COLD INDUCIBLE 1A)	14333_ARATH	GRF3 RCI1A At5g38480 MXI10.21	AT5G38480	NS
126	tr|A0A7J6DJU4|A0A7J6DJU4_CANSA	A0A7J6DJU4	Uncharacterized protein OS=Cannabis sativa OX=3483 GN=G4B88_007164 PE=3 SV=1	0.324404	1.12982	987429	955120	566026	909761	954577	1.06099e+06	897234	949319	NADH dehydrogenase [ubiquinone] iron-sulfur protein 1, mitochondrial (EC 7.1.1.2) (Protein EMBRYO DEFECTIVE 1467)	NDUS1_ARATH	EMB1467 At5g37510 MPA22.5	AT5G37510	NS
127	tr|A0A7J6H1K6|A0A7J6H1K6_CANSA	A0A7J6H1K6	Uncharacterized protein OS=Cannabis sativa OX=3483 GN=F8388_026825 PE=3 SV=1	0.768415	0.921174	279663	172080	150982	140180	275533	124796	147379	136637					NS
128	tr|A0A803QF08|A0A803QF08_CANSA	A0A803QF08	Uncharacterized protein OS=Cannabis sativa OX=3483 PE=4 SV=1	0.0152319	1.66494	417877	369581	347395	627086	836869	590685	824848	681124	ATP synthase subunit d, mitochondrial (ATPase subunit d)	ATP5H_ARATH	At3g52300 T25B15.70	AT3G52300	Increased
129	tr|A0A803QJ82|A0A803QJ82_CANSA	A0A803QJ82	Uncharacterized protein OS=Cannabis sativa OX=3483 PE=4 SV=1	0.00238154	0.831348	858329	825121	786884	815035	650971	639062	701841	739409	Aspartate aminotransferase, mitochondrial (EC 2.6.1.1) (Transaminase A)	AAT1_ARATH	ASP1 At2g30970 F7F1.18	AT2G30970	NS
130	tr|A0A7J6HKK2|A0A7J6HKK2_CANSA	A0A7J6HKK2	Uncharacterized protein OS=Cannabis sativa OX=3483 GN=G4B88_010985 PE=3 SV=1	0.0440735	1.95559	125236	97254.5	42249.1	55224.4	155823	205459	170341	94093.4	Probable nucleoredoxin 1 (AtNrx1) (EC 1.8.1.8)	NRX1_ARATH	At1g60420 T13D8.29	AT1G60420	Increased
131	tr|A0A803PFX4|A0A803PFX4_CANSA	A0A803PFX4	Uncharacterized protein OS=Cannabis sativa OX=3483 PE=4 SV=1	0.146422	1.61501	172484	112782	21471.2	199195	174123	155198	221137	266629	Peptidyl-prolyl cis-trans isomerase FKBP62 (PPIase FKBP62) (EC 5.2.1.8) (70 kDa peptidyl-prolyl isomerase) (FK506-binding protein 62) (AtFKBP62) (Immunophilin FKBP62) (Peptidylprolyl isomerase ROF1) (Protein ROTAMASE FKBP 1) (Rotamase)	FKB62_ARATH	FKBP62 ROF1 At3g25230 MJL12.19	AT3G25230	NS
132	tr|A0A803PH61|A0A803PH61_CANSA	A0A803PH61	Uncharacterized protein OS=Cannabis sativa OX=3483 PE=4 SV=1	0.0474749	1.28837	1.42988e+06	1.22397e+06	1.21198e+06	812624	1.51849e+06	1.62065e+06	1.43466e+06	1.45378e+06	3-oxoacyl-[acyl-carrier-protein] reductase, chloroplastic (EC 1.1.1.100) (3-ketoacyl-acyl carrier protein reductase)	FABG_ARATH	At1g24360 F21J9.2 F3I6.30	AT1G24360	NS
133	tr|A0A803QWG0|A0A803QWG0_CANSA	A0A803QWG0	Uncharacterized protein OS=Cannabis sativa OX=3483 PE=4 SV=1	0.316808	1.36165	116393	532923	347231	570496	497996	336284	598701	700780	Aspartate aminotransferase 3, chloroplastic (EC 2.6.1.1) (Protein YELLOW-LEAF-SPECIFIC GENE 4) (Transaminase A)	AAT3_ARATH	ASP3 YLS4 At5g11520 F15N18.110	AT5G11520	NS
134	tr|A0A803NNE8|A0A803NNE8_CANSA	A0A803NNE8	Uncharacterized protein OS=Cannabis sativa OX=3483 PE=4 SV=1	1.56e-06	0.161072	335915	327959	297828	303932	64037.6	20851.7	49353.2	69615.6	BURP domain protein RD22 (Dehydration-responsive protein RD22)	RD22_ARATH	RD22 At5g25610 T14C9.150	AT5G25610	decreased
135	tr|A0A7J6GHY2|A0A7J6GHY2_CANSA	A0A7J6GHY2	M16C_associated domain-containing protein OS=Cannabis sativa OX=3483 GN=G4B88_011424 PE=3 SV=1	0.466951	1.90507	1476.29	1620.49	1771.73	26778.7	1391.64	6475.79	21932.2	30490.4	Presequence protease 2, chloroplastic/mitochondrial (AtPreP2) (PreP 2) (EC 3.4.24.-) (Zinc metalloprotease 2) (AtZnMP2)	PREP2_ARATH	PREP2 ZNMP2 At1g49630 F14J22.13	AT1G49630	NS
136	tr|A0A7J6G7B2|A0A7J6G7B2_CANSA	A0A7J6G7B2	Uncharacterized protein OS=Cannabis sativa OX=3483 GN=F8388_006199 PE=3 SV=1	0.721208	1.079	680133	262215	865435	663585	616519	615127	707556	727395	BAHD acyltransferase At5g47980 (EC 2.3.1.-)	BAHD1_ARATH	BAHD1 At5g47980 MDN11.1	AT5G47980	NS
137	tr|I6WIE9|I6WIE9_CANSA	I6WIE9	Chalcone isomerase-like protein OS=Cannabis sativa OX=3483 PE=2 SV=1	0.0424655	0.653742	561520	485570	840654	552349	441202	380705	339604	433680	Fatty-acid-binding protein 1 (AtFAP1) (Chalcone-flavanone isomerase family protein 1)	FAP1_ARATH	FAP1 At3g63170 F16M2.20	AT3G63170	decreased
138	tr|A0A803QES4|A0A803QES4_CANSA	A0A803QES4	Uncharacterized protein OS=Cannabis sativa OX=3483 PE=4 SV=1	0.637383	0.908658	559823	420180	336745	656060	300232	574101	450612	467661	3-oxoacyl-[acyl-carrier-protein] synthase I, chloroplastic (EC 2.3.1.41) (Beta-ketoacyl-ACP synthase I) (KAS I)	KASC1_ARATH	KAS1 At5g46290 MPL12.7	AT5G46290	NS
139	tr|A0A803R5N3|A0A803R5N3_CANSA	A0A803R5N3	Uncharacterized protein OS=Cannabis sativa OX=3483 PE=4 SV=1	0.824887	1.07595	779262	577575	378910	587812	797905	926870	635835	139413	Elongation factor 1-delta 2 (EF-1-delta 2) (Elongation factor 1B-beta 2) (eEF-1B beta 2)	EF1D2_ARATH	At2g18110 F8D23.11 T27K22.2	AT2G18110	NS
140	tr|A0A7J6G7L9|A0A7J6G7L9_CANSA	A0A7J6G7L9	1-deoxy-D-xylulose-5-phosphate reductoisomerase OS=Cannabis sativa OX=3483 GN=G4B88_022923 PE=3 SV=1	0.0668345	0.890231	1.61596e+06	1.75432e+06	1.90867e+06	1.53938e+06	1.47177e+06	1.56876e+06	1.50683e+06	1.52252e+06	1-deoxy-D-xylulose 5-phosphate reductoisomerase, chloroplastic (1-deoxyxylulose-5-phosphate reductoisomerase) (DXP reductoisomerase) (EC 1.1.1.267) (2-C-methyl-D-erythritol 4-phosphate synthase) (Protein PIGMENT-DEFECTIVE EMBRYO 129)	DXR_ARATH	DXR ISPC PDE129 At5g62790 MQB2.11	AT5G62790	NS
141	tr|A0A803QM57|A0A803QM57_CANSA	A0A803QM57	Uncharacterized protein OS=Cannabis sativa OX=3483 PE=4 SV=1	0.662058	0.967265	228186	263360	219441	189467	230428	208464	221455	210630	Mitochondrial outer membrane protein porin 1 (Voltage-dependent anion-selective channel protein 1) (AtVDAC1) (VDAC-1)	VDAC1_ARATH	VDAC1 At3g01280 T22N4.9	AT3G01280	NS
142	tr|A0A803QG26|A0A803QG26_CANSA	A0A803QG26	Uncharacterized protein OS=Cannabis sativa OX=3483 PE=4 SV=1	0.491964	1.2458	62654.1	176370	116224	48423.9	154621	106933	85974.3	155366	Carbamoyl-phosphate synthase large chain, chloroplastic (EC 6.3.5.5) (Carbamoyl-phosphate synthetase ammonia chain) (Protein VENOSA 3)	CARB_ARATH	CARB VEN3 At1g29900 F1N18.6	AT1G29900	NS
143	tr|A0A803QKH4|A0A803QKH4_CANSA	A0A803QKH4	Uncharacterized protein OS=Cannabis sativa OX=3483 PE=4 SV=1	0.373058	1.22874	267954	81085.2	250947	251398	305998	222947	214445	302741	6-phosphogluconate dehydrogenase, decarboxylating 2 (EC 1.1.1.44)	6PGD2_ARATH	PGD2 At3g02360 F11A12.5	AT3G02360	NS
144	tr|A0A803Q4L2|A0A803Q4L2_CANSA	A0A803Q4L2	Uncharacterized protein OS=Cannabis sativa OX=3483 PE=4 SV=1	0.0169067	0.866195	3.4508e+06	3.22025e+06	3.80334e+06	3.74505e+06	3.04355e+06	3.21892e+06	3.08222e+06	2.97212e+06	Malate dehydrogenase 1, cytoplasmic (EC 1.1.1.37) (Cytosolic NAD-dependent malate dehydrogenase 1) (cNAD-MDH1) (Cytosolic malate dehydrogenase 1) (Cytosolic MDH1)	MDHC1_ARATH	MDH1 At1g04410 F19P19.13	AT1G04410	NS
145	tr|A0A803NNK9|A0A803NNK9_CANSA	A0A803NNK9	Uncharacterized protein OS=Cannabis sativa OX=3483 PE=4 SV=1	0.0533704	1.2098	886661	665389	652809	645991	872286	844655	812887	919135	D-3-phosphoglycerate dehydrogenase 1, chloroplastic (EC 1.1.1.95) (Protein EMBRYO SAC DEVELOPMENT ARREST 9)	SERA1_ARATH	PGDH1 EDA9 At4g34200 F10M10.7	AT4G34200	NS
146	tr|A0A803NHV1|A0A803NHV1_CANSA	A0A803NHV1	Uncharacterized protein OS=Cannabis sativa OX=3483 PE=4 SV=1	0.0882808	3.17249	42702.8	16650.5	11569.3	4879.96	65836.8	104366	55878.5	14401	Phragmoplastin DRP1E (EC 3.6.5.-) (Dynamin-like protein 1E) (Dynamin-like protein 4) (Dynamin-like protein DLP2) (Dynamin-related protein 1E) (AtDRP1E)	DRP1E_ARATH	DRP1E ADL1E ADL4 DLP2 At3g60190 T2O9.170	AT3G60190	NS
147	tr|A0A803NRA9|A0A803NRA9_CANSA	A0A803NRA9	Uncharacterized protein OS=Cannabis sativa OX=3483 PE=4 SV=1	0.336018	1.35888	97193.7	54441.6	99148.1	173679	194903	98189.8	97942.2	185759	Elongation factor Tu, mitochondrial	EFTM_ARATH	TUFA At4g02930 T4I9.19 T5J8.25	AT4G02930	NS
148	tr|A0A7J6EKS8|A0A7J6EKS8_CANSA	A0A7J6EKS8	Fn3_like domain-containing protein OS=Cannabis sativa OX=3483 GN=G4B88_018173 PE=3 SV=1	0.039598	0.193715	11403.5	113836	82370.6	80737.5	8937.63	8167.44	9805.61	28946.4	Beta-D-xylosidase 1 (AtBXL1) (EC 3.2.1.-) (Alpha-L-arabinofuranosidase) (EC 3.2.1.55)	BXL1_ARATH	BXL1 XYL1 At5g49360 K7J8.3	AT5G49360	decreased
149	tr|A0A7J6ER78|A0A7J6ER78_CANSA	A0A7J6ER78	Citrate synthase OS=Cannabis sativa OX=3483 GN=G4B88_015419 PE=3 SV=1	0.106461	0.759073	963460	1.27631e+06	1.41973e+06	1.41561e+06	1.07892e+06	828427	1.23888e+06	706141	Citrate synthase 4, mitochondrial (EC 2.3.3.16)	CISY4_ARATH	CSY4 At2g44350 F4I1.16	AT2G44350	NS
150	tr|A0A803P6K6|A0A803P6K6_CANSA	A0A803P6K6	Uncharacterized protein OS=Cannabis sativa OX=3483 PE=4 SV=1	0.0857746	0.563733	398995	325694	266575	300659	216502	292605	2118.28	217074	Ubiquitin-NEDD8-like protein RUB1 [Cleaved into: Ubiquitin; NEDD8-like protein RUB1 (Ubiquitin-related protein 1) (AtRUB1)]	RUB1_ARATH	RUB1 NEDD8 UBQ15 At1g31340 T19E23.13	AT1G31340	NS
151	tr|A0A803NJU8|A0A803NJU8_CANSA	A0A803NJU8	Uncharacterized protein OS=Cannabis sativa OX=3483 PE=4 SV=1	0.447017	1.13679	296861	266738	324056	244606	277950	406241	218732	384224	V-type proton ATPase subunit B2 (V-ATPase subunit B2) (Vacuolar H(+)-ATPase subunit B isoform 2) (Vacuolar proton pump subunit B2)	VATB2_ARATH	VHA-B2 At4g38510 F20M13.70	AT4G38510	NS
152	tr|A0A803PIX2|A0A803PIX2_CANSA	A0A803PIX2	Uncharacterized protein OS=Cannabis sativa OX=3483 PE=4 SV=1	0.90605	0.973902	1.53102e+06	1.05316e+06	824173	577883	1.08599e+06	947430	815547	1.03324e+06					NS
153	tr|A0A7J6EGA0|A0A7J6EGA0_CANSA	A0A7J6EGA0	Uncharacterized protein OS=Cannabis sativa OX=3483 GN=F8388_002381 PE=3 SV=1	0.0769278	1.44355	424433	209954	339758	413731	654178	459163	474545	415590	20 kDa chaperonin, chloroplastic (Chaperonin 10) (Ch-CPN10) (Cpn10) (Chaperonin 20) (Protein Cpn21)	CH20_ARATH	CPN20 CHCPN10 CPN21 At5g20720 T1M15.120	AT5G20720	NS
154	tr|A0A7J6GUF2|A0A7J6GUF2_CANSA	A0A7J6GUF2	Uncharacterized protein OS=Cannabis sativa OX=3483 GN=G4B88_020241 PE=4 SV=1	0.475897	0.673551	1494.68	16654	18025.4	7696.27	2343.19	14646.2	7496.23	5063.36	Probable aldo-keto reductase 5 (EC 1.1.1.-)	ALKR5_ARATH	At1g60730 F8A5.24	AT1G60730	NS
155	tr|A0A803NYF9|A0A803NYF9_CANSA	A0A803NYF9	Uncharacterized protein OS=Cannabis sativa OX=3483 PE=4 SV=1	0.0128039	1.84755	116616	499797	478466	536641	790094	755383	739724	729113	Alanine aminotransferase 2, mitochondrial (AtAlaAT2) (AtAlaATm) (EC 2.6.1.2) (Alanine-2-oxoglutarate aminotransferase 3) (EC 2.6.1.-)	ALAT2_ARATH	ALAAT2 AOAT3 At1g72330 T10D10.20 T9N14.10	AT1G72330	Increased
156	tr|A0A7J6DNR7|A0A7J6DNR7_CANSA	A0A7J6DNR7	ANK_REP_REGION domain-containing protein OS=Cannabis sativa OX=3483 GN=G4B88_026661 PE=4 SV=1	0.216214	1.10833	615103	565796	733203	597246	728502	753334	602930	698628	Phytosulfokine receptor 1 (AtPSKR1) (EC 2.7.11.1) (EC 4.6.1.2) (Guanylate cyclase) (Phytosulfokine LRR receptor kinase 1) (Protein serine-threonine kinase)	PSKR1_ARATH	PSKR1 PSKR At2g02220 F5O4.1	AT2G02220	NS
157	tr|A0A7J6GTY6|A0A7J6GTY6_CANSA	A0A7J6GTY6	Delta-1-pyrroline-5-carboxylate synthase OS=Cannabis sativa OX=3483 GN=F8388_016450 PE=3 SV=1	0.597275	0.912595	392569	377449	443056	456400	328442	561519	357867	275726	Delta-1-pyrroline-5-carboxylate synthase A (P5CS A) [Includes: Glutamate 5-kinase (GK) (EC 2.7.2.11) (Gamma-glutamyl kinase); Gamma-glutamyl phosphate reductase (GPR) (EC 1.2.1.41) (Glutamate-5-semialdehyde dehydrogenase) (Glutamyl-gamma-semialdehyde dehydrogenase)]	P5CS1_ARATH	P5CSA P5CS1 At2g39800 T5I7.10	AT2G39800	NS
158	tr|A0A803PGK3|A0A803PGK3_CANSA	A0A803PGK3	Uncharacterized protein OS=Cannabis sativa OX=3483 PE=4 SV=1	0.261656	1.45259	165523	261753	265384	23723.2	337218	276855	246086	180454	Succinate--CoA ligase [ADP-forming] subunit beta, mitochondrial (EC 6.2.1.5) (Succinyl-CoA synthetase beta chain) (SCS-beta)	SUCB_ARATH	At2g20420 F11A3.3	AT2G20420	NS
159	tr|A0A803PWX4|A0A803PWX4_CANSA	A0A803PWX4	Uncharacterized protein OS=Cannabis sativa OX=3483 PE=4 SV=1	0.124767	3.41387	32253.4	7702.6	19897.1	8679.04	124144	37500.6	48553.9	23761.8	Clathrin heavy chain 1	CLAH1_ARATH	CHC1 At3g11130 F11B9.30 F9F8.6	AT3G11130	NS
160	tr|A0A803P5D2|A0A803P5D2_CANSA	A0A803P5D2	Uncharacterized protein OS=Cannabis sativa OX=3483 PE=4 SV=1	0.431037	0.73416	132870	188833	205364	397425	103501	274284	212823	88116.1	Linoleate 9S-lipoxygenase 1 (EC 1.13.11.58) (Lipoxygenase 1) (AtLOX1)	LOX1_ARATH	LOX1 At1g55020 F14C21.3 F14C21.54 T24C10.13	AT1G55020	NS
161	tr|A0A803QAK6|A0A803QAK6_CANSA	A0A803QAK6	Uncharacterized protein OS=Cannabis sativa OX=3483 PE=4 SV=1	0.210641	1.57564	313743	78406.5	155876	139487	274324	363421	132103	313424	Xylose isomerase (EC 5.3.1.5)	XYLA_ARATH	XYLA At5g57655 MUA2.25	AT5G57655	NS
162	tr|A0A803PJX2|A0A803PJX2_CANSA	A0A803PJX2	Uncharacterized protein OS=Cannabis sativa OX=3483 PE=4 SV=1	0.00322375	0.617657	1.215e+06	1.1094e+06	1.38504e+06	1.34813e+06	782609	816849	956244	568137	Glutamine synthetase cytosolic isozyme 1-2 (EC 6.3.1.2) (Glutamate--ammonia ligase GLN1;2) (GLN1;2)	GLN12_ARATH	GLN1-2 GSR2 At1g66200 F15E12.14	AT1G66200	decreased
163	tr|A0A7J6H4G2|A0A7J6H4G2_CANSA	A0A7J6H4G2	Glutaredoxin-dependent peroxiredoxin OS=Cannabis sativa OX=3483 GN=F8388_002927 PE=3 SV=1	0.122704	1.38053	871581	1.49072e+06	576262	1.14898e+06	1.49626e+06	1.56744e+06	1.43874e+06	1.14053e+06	Peroxiredoxin-2B (EC 1.11.1.25) (Glutaredoxin-dependent peroxiredoxin) (Peroxiredoxin IIB) (Peroxiredoxin TPx1) (Thioredoxin peroxidase 2B) (Thioredoxin-dependent peroxidase 1)	PRX2B_ARATH	PRXIIB TPX1 At1g65980 F12P19.14	AT1G65980	NS
164	tr|A0A803NY68|A0A803NY68_CANSA	A0A803NY68	Uncharacterized protein OS=Cannabis sativa OX=3483 PE=4 SV=1	0.388832	1.55618	171997	72383.5	155287	20164.4	167317	238417	15761.7	231836	Dihydrolipoyllysine-residue acetyltransferase component 2 of pyruvate dehydrogenase complex, mitochondrial (EC 2.3.1.12) (Dihydrolipoamide S-acetyltransferase component 2 of pyruvate dehydrogenase complex) (Pyruvate dehydrogenase complex component E2 2) (PDC-E2 2) (PDCE2 2)	ODP22_ARATH	At3g13930 MDC16.5	AT3G13930	NS
165	tr|A0A803P403|A0A803P403_CANSA	A0A803P403	Uncharacterized protein OS=Cannabis sativa OX=3483 PE=4 SV=1	0.0188583	1.28141	492646	425306	472548	466171	577124	708020	551291	542723	Probable pyruvate kinase, cytosolic isozyme (PK) (EC 2.7.1.40)	KPYC_ARATH	At4g26390 M3E9.180	AT4G26390	NS
166	tr|A0A7J6G0K7|A0A7J6G0K7_CANSA	A0A7J6G0K7	Ubiquinone biosynthesis O-methyltransferase, mitochondrial OS=Cannabis sativa OX=3483 GN=COQ3 PE=3 SV=1	0.020368	2.71667	60788.5	16215.6	80893.5	48892.4	127591	121008	213121	100060	Citrate synthase 2, peroxisomal (EC 2.3.3.16)	CISY2_ARATH	CSY2 At3g58750 T20N10.100	AT3G58750	Increased
167	tr|A0A803R4X0|A0A803R4X0_CANSA	A0A803R4X0	Uncharacterized protein OS=Cannabis sativa OX=3483 PE=4 SV=1	0.980128	0.987331	278822	107902	54900.8	91733.8	109894	169770	221037	25900.8	26S proteasome regulatory subunit 6A homolog A (26S proteasome AAA-ATPase subunit RPT5a) (Proteasome 26S subunit 6A homolog A) (Regulatory particle triple-A ATPase subunit 5a) (Tat-binding protein 1 homolog A) (TBP-1 homolog A)	PS6AA_ARATH	RPT5A ATS6A.2 TBP1 At3g05530 F22F7.1	AT3G05530	NS
168	tr|A0A803NGQ6|A0A803NGQ6_CANSA	A0A803NGQ6	Uncharacterized protein OS=Cannabis sativa OX=3483 PE=4 SV=1	0.0630831	0.925217	589787	589579	516903	557792	539097	507242	522410	516748	60S ribosomal protein L3-1 (Protein EMBRYO DEFECTIVE 2207)	RL31_ARATH	ARP1 EMB2207 RPL3A At1g43170 F1I21.1	AT1G43170	NS
169	tr|A0A803R193|A0A803R193_CANSA	A0A803R193	Uncharacterized protein OS=Cannabis sativa OX=3483 PE=4 SV=1	0.346876	2.83837	973.924	2725.51	7764.08	23510.7	9219.18	22124.8	467.667	67458.2	Glucan endo-1,3-beta-glucosidase, acidic isoform (EC 3.2.1.39) ((1->3)-beta-glucan endohydrolase) ((1->3)-beta-glucanase) (Beta-1,3-endoglucanase) (Beta-1,3-glucanase 2) (AtBG2) (Pathogenesis-related protein 2) (PR-2)	E13A_ARATH	BG2 At3g57260 F28O9.110	AT3G57260	NS
170	tr|A0A7J6DR41|A0A7J6DR41_CANSA	A0A7J6DR41	Photosystem II D2 protein OS=Cannabis sativa OX=3483 GN=F8388_000254 PE=3 SV=1	0.361178	0.379356	14316.6	1238	1346.4	3160.5	2414.6	1290.74	2552.67	1352.45	Photosystem II CP43 reaction center protein (PSII 43 kDa protein) (Protein CP-43)	PSBC_ARATH	psbC CP43 AtCg00280	ATCG00280	NS
171	tr|A0A7J6H5H4|A0A7J6H5H4_CANSA	A0A7J6H5H4	SERPIN domain-containing protein OS=Cannabis sativa OX=3483 GN=G4B88_024361 PE=3 SV=1	0.94073	1.01593	76665.6	221966	242357	241288	210119	186960	196834	200829	Serpin-ZX (ArathZx) (AtSerpin1) (Serpin-1)	SPZX_ARATH	At1g47710 F16N3.3 T2E6.22	AT1G47710	NS
172	tr|A0A7J6HEP2|A0A7J6HEP2_CANSA	A0A7J6HEP2	Eukaryotic translation initiation factor 3 subunit A OS=Cannabis sativa OX=3483 GN=F8388_006690 PE=3 SV=1	0.0242708	0.888029	103033	102615	112565	103521	87705.7	99604.2	88708.9	98492.4	Eukaryotic translation initiation factor 3 subunit A (eIF3a) (Eukaryotic translation initiation factor 3 large subunit) (Eukaryotic translation initiation factor 3 subunit 10) (eIF-3-theta) (p114)	EIF3A_ARATH	TIF3A1 At4g11420 F25E4.40	AT4G11420	NS
173	tr|A0A7J6FU81|A0A7J6FU81_CANSA	A0A7J6FU81	Str_synth domain-containing protein OS=Cannabis sativa OX=3483 GN=F8388_012141 PE=3 SV=1	0.496201	0.960617	2.61316e+06	2.62455e+06	2.61466e+06	2.40421e+06	2.33604e+06	2.2543e+06	2.42754e+06	2.83477e+06	Protein STRICTOSIDINE SYNTHASE-LIKE 3 (AtSSL3) (Strictosidine synthase 9) (AtSS9)	SSL3_ARATH	SSL3 SS9 At1g08470 T27G7.16	AT1G08470	NS
174	tr|A0A7J6EKL7|A0A7J6EKL7_CANSA	A0A7J6EKL7	Uncharacterized protein OS=Cannabis sativa OX=3483 GN=F8388_012905 PE=3 SV=1	0.190958	1.16989	2.29675e+06	1.65367e+06	1.50804e+06	1.54853e+06	2.10715e+06	2.25075e+06	1.87272e+06	1.96677e+06	GDSL esterase/lipase At4g16230 (EC 3.1.1.-) (Extracellular lipase At4g16230)	GDL64_ARATH	At4g16230 dl4155w FCAALL.318	AT4G16230	NS
175	tr|A0A7J6GUN3|A0A7J6GUN3_CANSA	A0A7J6GUN3	Prohibitin OS=Cannabis sativa OX=3483 GN=F8388_026226 PE=3 SV=1	0.248606	1.24656	301235	414238	428144	179639	351891	392873	479871	424880	Prohibitin-1, mitochondrial (Atphb1)	PHB1_ARATH	PHB1 At4g28510 F20O9.200	AT4G28510	NS
176	tr|A0A803R7E0|A0A803R7E0_CANSA	A0A803R7E0	Uncharacterized protein OS=Cannabis sativa OX=3483 PE=4 SV=1	0.551966	1.05655	421915	336891	366380	342187	359211	403504	333240	454394	Probable elongation factor 1-gamma 2 (EF-1-gamma 2) (eEF-1B gamma 2)	EF1G2_ARATH	At1g57720 T8L23.18	AT1G57720	NS
177	tr|A0A803PWA5|A0A803PWA5_CANSA	A0A803PWA5	Uncharacterized protein OS=Cannabis sativa OX=3483 PE=4 SV=1	0.384325	1.12078	269745	321742	217265	342851	325176	365223	254509	345782	Protein disulfide-isomerase like 2-1 (AtPDIL2-1) (EC 5.3.4.1) (P5) (Protein MATERNAL EFFECT EMBRYO ARREST 30) (Protein UNFERTILIZED EMBRYO SAC 5) (Protein disulfide isomerase 11) (AtPDI11) (Protein disulfide-isomerase A6) (Protein disulfide-isomerase like 4-1) (AtPDIL4-1)	PDI21_ARATH	PDIL2-1 MEE30 PDI11 PDIL4-1 UNE5 At2g47470 T30B22.23	AT2G47470	NS
178	tr|A0A803P2G7|A0A803P2G7_CANSA	A0A803P2G7	Uncharacterized protein OS=Cannabis sativa OX=3483 PE=4 SV=1	0.176787	0.60427	218897	337819	374522	190881	288233	52679.8	244214	92935.5	Cysteine proteinase inhibitor 6 (AtCYS-6) (PIP-M) (PRLI-interacting factor M)	CYT6_ARATH	CYS6 At3g12490 MQC3.31 T2E22.19	AT3G12490	NS
179	tr|A0A803PM02|A0A803PM02_CANSA	A0A803PM02	Uncharacterized protein OS=Cannabis sativa OX=3483 PE=4 SV=1	0.182302	0.370574	1.98629e+06	526100	573712	527087	219304	288840	652293	178516	Hsp70-Hsp90 organizing protein 3 (AtHop3)	HSOP3_ARATH	HOP3 At4g12400 T4C9.240	AT4G12400	NS
180	tr|A0A803NUE1|A0A803NUE1_CANSA	A0A803NUE1	Uncharacterized protein OS=Cannabis sativa OX=3483 PE=4 SV=1	0.690669	1.05946	995553	1.29977e+06	1.53715e+06	846946	1.19308e+06	1.40075e+06	1.25782e+06	1.10602e+06	Glyceraldehyde-3-phosphate dehydrogenase GAPCP2, chloroplastic (EC 1.2.1.12) (Glyceraldehyde-3-phosphate dehydrogenase of plastid 2) (NAD-dependent glyceraldehydephosphate dehydrogenase chloroplastic 2)	G3PP2_ARATH	GAPCP2 At1g16300 F3O9.10	AT1G16300	NS
181	tr|A0A803P9P6|A0A803P9P6_CANSA	A0A803P9P6	Uncharacterized protein OS=Cannabis sativa OX=3483 PE=4 SV=1	0.513388	0.965904	1.1468e+06	1.0507e+06	1.12956e+06	931350	1.06969e+06	988302	1.01105e+06	1.04417e+06	Enolase 1, chloroplastic (EC 4.2.1.11) (2-phospho-D-glycerate hydro-lyase 1) (2-phosphoglycerate dehydratase 1)	ENO1_ARATH	ENO1 At1g74030 F2P9.10	AT1G74030	NS
182	tr|A0A803QNC1|A0A803QNC1_CANSA	A0A803QNC1	Uncharacterized protein OS=Cannabis sativa OX=3483 PE=4 SV=1	0.0732099	0.842927	1.17443e+06	1.01784e+06	1.08067e+06	1.03675e+06	828797	752846	1.04097e+06	1.01014e+06	Protein STRICTOSIDINE SYNTHASE-LIKE 10 (AtSSL10) (Strictosidine synthase 8) (AtSS8)	SSL10_ARATH	SSL10 SS8 At3g57030 F24I3.110	AT3G57030	NS
183	tr|A0A7J6EWX3|A0A7J6EWX3_CANSA	A0A7J6EWX3	Dynamin GTPase OS=Cannabis sativa OX=3483 GN=F8388_002363 PE=3 SV=1	0.0423244	1.92168	76032.8	60503	44398.9	115305	77574.6	157190	171654	162861	Dynamin-2B (EC 3.6.5.5) (Dynamin-like protein 3) (Dynamin-related protein 2B)	DRP2B_ARATH	DRP2B ADL3 CF1 At1g59610 T30E16.17	AT1G59610	Increased
184	tr|A0A7J6DR55|A0A7J6DR55_CANSA	A0A7J6DR55	Photosystem I P700 chlorophyll a apoprotein A1 OS=Cannabis sativa OX=3483 GN=F8388_000252 PE=3 SV=1	0.112129	1.85089	1070.47	1291.07	1120.25	2121.52	3005.83	828.416	3334.93	3201.9	Photosystem I P700 chlorophyll a apoprotein A2 (EC 1.97.1.12) (PSI-B) (PsaB)	PSAB_ARATH	psaB AtCg00340	ATCG00340	NS
185	tr|A0A803PX40|A0A803PX40_CANSA	A0A803PX40	Uncharacterized protein OS=Cannabis sativa OX=3483 PE=4 SV=1	0.227855	0.829472	544385	605016	350094	491537	349730	439411	371790	490574	Enoyl-[acyl-carrier-protein] reductase [NADH], chloroplastic (ENR) (EC 1.3.1.9) (NADH-dependent enoyl-ACP reductase 1) (Protein MOSAIC DEATH 1)	FABI_ARATH	MOD1 ENR-A ENR1 At2g05990 T6P5.19	AT2G05990	NS
186	tr|A0A803Q2R4|A0A803Q2R4_CANSA	A0A803Q2R4	Uncharacterized protein OS=Cannabis sativa OX=3483 PE=4 SV=1	0.872462	1.01976	480360	467840	320504	364944	433949	461311	436651	334017	Glutathione reductase, cytosolic (GR) (GRase) (EC 1.8.1.7) (OBP29)	GSHRC_ARATH	At3g24170 MUJ8.7	AT3G24170	NS
187	tr|A0A803NNI0|A0A803NNI0_CANSA	A0A803NNI0	Uncharacterized protein OS=Cannabis sativa OX=3483 PE=4 SV=1	0.220857	1.72664	305784	122542	55429	169223	272591	90835.4	372360	391670	Alkaline/neutral invertase CINV2 (EC 3.2.1.26) (Alkaline/neutral invertase I) (A/N-INVI) (Cytosolic invertase 2)	CINV2_ARATH	CINV2 INVI At4g09510 T15G18.70	AT4G09510	NS
188	tr|A0A803QLV6|A0A803QLV6_CANSA	A0A803QLV6	Uncharacterized protein OS=Cannabis sativa OX=3483 PE=4 SV=1	0.859334	0.909385	266159	185736	13055.5	72037.5	49849.1	98160.9	208044	132275	NADPH-dependent alkenal/one oxidoreductase, chloroplastic (AtAOR) (EC 1.3.1.-)	AOR_ARATH	AOR At1g23740 F5O8.29	AT1G23740	NS
189	tr|A0A7J6EAM0|A0A7J6EAM0_CANSA	A0A7J6EAM0	Uncharacterized protein OS=Cannabis sativa OX=3483 GN=F8388_015247 PE=4 SV=1	0.511797	0.444817	1015.67	3801.42	27050.2	2629.32	1257.82	531.586	673.099	12882.2	Glutathione S-transferase U17 (AtGSTU17) (EC 2.5.1.18) (GST class-tau member 17) (Glutathione S-transferase 30) (Protein EARLY RESPONSIVE TO DEHYDRATION 9)	GSTUH_ARATH	GSTU17 ERD9 GST30 GST30B At1g10370 F14N23.26	AT1G10370	NS
190	tr|A0A803P5Q4|A0A803P5Q4_CANSA	A0A803P5Q4	Uncharacterized protein OS=Cannabis sativa OX=3483 PE=4 SV=1	0.00496581	1.81157	342411	666899	441741	595964	900962	762756	1.01235e+06	1.03223e+06	60S ribosomal protein L7-2	RL72_ARATH	RPL7B At2g01250 F10A8.13	AT2G01250	Increased
191	tr|A0A803PIY8|A0A803PIY8_CANSA	A0A803PIY8	Uncharacterized protein OS=Cannabis sativa OX=3483 PE=4 SV=1	0.989181	1.00235	504543	314558	324706	386026	269697	494415	399690	369628	Calnexin homolog 1	CALX1_ARATH	CNX1 At5g61790 MAC9.11	AT5G61790	NS
192	tr|A0A803QLE0|A0A803QLE0_CANSA	A0A803QLE0	Uncharacterized protein OS=Cannabis sativa OX=3483 PE=4 SV=1	0.401997	0.789169	558880	514453	252137	308759	223023	360408	234646	471607	Elongation factor Tu, chloroplastic (EF-Tu) (Ras-related protein RABE1b) (AtRABE1b) (Ras-related protein Rab8D) (AtRab8D)	EFTU_ARATH	TUFA RAB8D RABE1B At4g20360 F9F13.10	AT4G20360	NS
193	tr|A0A803QQG1|A0A803QQG1_CANSA	A0A803QQG1	Uncharacterized protein OS=Cannabis sativa OX=3483 PE=4 SV=1	0.212517	1.19613	590731	1.22409e+06	1.01288e+06	1.031e+06	1.14094e+06	1.17738e+06	1.09303e+06	1.20417e+06	Dihydrolipoyllysine-residue acetyltransferase component 4 of pyruvate dehydrogenase complex, chloroplastic (EC 2.3.1.12) (Dihydrolipoamide S-acetyltransferase component 4 of pyruvate dehydrogenase complex) (Pyruvate dehydrogenase complex component E2 4) (PDC-E2 4) (PDCE2 4) (plE2)	ODP24_ARATH	LTA2 At3g25860 MPE11.1	AT3G25860	NS
194	tr|A0A803QVX7|A0A803QVX7_CANSA	A0A803QVX7	Uncharacterized protein OS=Cannabis sativa OX=3483 PE=4 SV=1	0.251937	5.8586	2876.7	1856.95	6145.16	1593.38	2211.75	6163.42	53563.6	11130.7	3-hydroxyisobutyryl-CoA hydrolase-like protein 3, mitochondrial (EC 3.1.2.-)	HIBC6_ARATH	At4g13360 T9E8.100	AT4G13360	NS
195	tr|A0A0U2DVN8|A0A0U2DVN8_CANSA	A0A0U2DVN8	ATP synthase subunit alpha, chloroplastic OS=Cannabis sativa subsp. sativa OX=1678924 GN=atpA PE=3 SV=1	0.813285	1.07186	123249	112785	62752.7	195309	188160	133115	134611	73713.3	ATP synthase subunit alpha, chloroplastic (EC 7.1.2.2) (ATP synthase F1 sector subunit alpha) (F-ATPase subunit alpha)	ATPA_ARATH	atpA AtCg00120	ATCG00120	NS
196	tr|A0A7J6I592|A0A7J6I592_CANSA	A0A7J6I592	Uncharacterized protein OS=Cannabis sativa OX=3483 GN=G4B88_012291 PE=4 SV=1	0.842511	0.9332	132893	139417	58149	150924	149651	158662	123596	17317.3	Polygalacturonase inhibitor 1 (Polygalacturonase-inhibiting protein 1) (PGIP-1)	PGIP1_ARATH	PGIP1 At5g06860 MOJ9_3	AT5G06860	NS
197	tr|A0A803P3P2|A0A803P3P2_CANSA	A0A803P3P2	Uncharacterized protein OS=Cannabis sativa OX=3483 PE=4 SV=1	0.720057	0.84494	252485	205527	27012.7	141520	180933	186661	6953.17	154846	Peroxiredoxin-2E, chloroplastic (EC 1.11.1.25) (Glutaredoxin-dependent peroxiredoxin) (Peroxiredoxin IIE) (Thioredoxin peroxidase 2E)	PRX2E_ARATH	PRXIIE At3g52960 F8J2_130	AT3G52960	NS
198	tr|A0A803PFC8|A0A803PFC8_CANSA	A0A803PFC8	Uncharacterized protein OS=Cannabis sativa OX=3483 PE=4 SV=1	0.22212	0.943747	1.92154e+06	1.82622e+06	1.8181e+06	1.93162e+06	1.80173e+06	1.58593e+06	1.93088e+06	1.7572e+06	Succinate dehydrogenase [ubiquinone] flavoprotein subunit 1, mitochondrial (EC 1.3.5.1) (Flavoprotein subunit 1 of complex II) (FP)	SDHA1_ARATH	SDH1-1 At5g66760 MSN2.16	AT5G66760	NS
199	tr|A0A803PNM7|A0A803PNM7_CANSA	A0A803PNM7	Uncharacterized protein OS=Cannabis sativa OX=3483 PE=4 SV=1	0.000936693	0.751319	217582	183252	193723	190043	153378	151518	139991	144599	Monodehydroascorbate reductase, chloroplastic/mitochondrial (EC 1.6.5.4) (Monodehydroascorbate reductase 5, mitochondrial) (AtMDAR5) (Monodehydroascorbate reductase 6, chloroplastic) (AtMDAR6)	MDAR_ARATH	MDAR5 MDAR6 MDHAR6 PMDAR-L PMDAR-S At1g63940 T12P18.4	AT1G63940	NS
200	tr|A0A803Q5M3|A0A803Q5M3_CANSA	A0A803Q5M3	Uncharacterized protein OS=Cannabis sativa OX=3483 PE=4 SV=1	0.0269043	1.81406	562304	118097	504080	358916	706369	580686	729561	783204	Probable pyruvate kinase, cytosolic isozyme (PK) (EC 2.7.1.40)	KPYC_ARATH	At4g26390 M3E9.180	AT4G26390	Increased
201	tr|A0A803PFH0|A0A803PFH0_CANSA	A0A803PFH0	Uncharacterized protein OS=Cannabis sativa OX=3483 PE=4 SV=1	1.49e-05	0.549747	2.52505e+06	2.81457e+06	2.80775e+06	2.71975e+06	1.40797e+06	1.3683e+06	1.52095e+06	1.67693e+06	Peroxidase 72 (Atperox P72) (EC 1.11.1.7) (ATP6a) (PRXR8)	PER72_ARATH	PER72 P72 At5g66390 K1F13.4 K1L20.16	AT5G66390	decreased
202	tr|A0A803NZZ1|A0A803NZZ1_CANSA	A0A803NZZ1	Uncharacterized protein OS=Cannabis sativa OX=3483 PE=4 SV=1	0.163259	0.399161	5855.05	16582.4	9220.15	23039.9	1594.63	3556.43	969.394	15712.6	N-terminal acetyltransferase A complex auxiliary subunit NAA15 (AtNAA15) (Protein OMISHA)	NAA15_ARATH	NAA15 EMB2753 MUSE6 OMA At1g80410 T21F11.26	AT1G80410	NS
203	tr|A0A7C9B054|A0A7C9B054_CANSA	A0A7C9B054	Lipoxygenase OS=Cannabis sativa OX=3483 GN=LOX1 PE=3 SV=1	0.104165	12.5482	6044.87	5641.78	2390.78	948.234	80553	16159.3	816.442	91016.6	Lipoxygenase 2, chloroplastic (AtLOX2) (EC 1.13.11.12)	LOX2_ARATH	LOX2 At3g45140 T14D3.80	AT3G45140	NS
204	tr|A0A803PCB8|A0A803PCB8_CANSA	A0A803PCB8	Uncharacterized protein OS=Cannabis sativa OX=3483 PE=4 SV=1	0.641749	0.727439	66319.1	39733.3	15844.9	2693.69	48143.1	28318.7	13638.2	532.36					NS
205	tr|A0A803P0I7|A0A803P0I7_CANSA	A0A803P0I7	Uncharacterized protein OS=Cannabis sativa OX=3483 PE=4 SV=1	0.0274671	2.11914	368002	12033.8	275181	214190	409368	568364	414983	449680	Cysteine synthase, mitochondrial (EC 2.5.1.47) (Beta-substituted Ala synthase 2;2) (ARAth-Bsas2;2) (CSase C) (AtCS-C) (CS-C) (O-acetylserine (thiol)-lyase) (O-acetylserine sulfhydrylase) (OAS-TL C)	CYSKM_ARATH	OASC ACS 1 At3g59760 F24G16.30	AT3G59760	Increased
206	tr|A0A803QD27|A0A803QD27_CANSA	A0A803QD27	Uncharacterized protein OS=Cannabis sativa OX=3483 PE=4 SV=1	0.795049	1.05467	177036	244444	122400	249198	237828	144908	190736	262964	Coatomer subunit delta (Delta-coat protein) (Delta-COP)	COPD_ARATH	At5g05010 MUG13.13	AT5G05010	NS
207	tr|A0A7J6DRD1|A0A7J6DRD1_CANSA	A0A7J6DRD1	E1 ubiquitin-activating enzyme OS=Cannabis sativa OX=3483 GN=G4B88_020568 PE=3 SV=1	0.008051	3.44796	66756	5758.31	48100.1	16453.5	163147	121319	94646.4	93491.7	Ubiquitin-activating enzyme E1 1 (AtUBA1) (EC 6.2.1.45) (Protein MODIFIER OF SNC1 5)	UBE11_ARATH	UBA1 MOS5 At2g30110 T27E13.15	AT2G30110	Increased
208	tr|A0A7J6EJE8|A0A7J6EJE8_CANSA	A0A7J6EJE8	Uncharacterized protein OS=Cannabis sativa OX=3483 GN=G4B88_020133 PE=4 SV=1	0.518862	0.523981	1859.94	46410.7	1983.46	41812	43004.8	2765.71	1574.31	896.096	Strigolactone esterase D14 (EC 3.1.-.-) (Protein DWARF 14) (AtD14)	D14_ARATH	D14 At3g03990 T11I18.10	AT3G03990	NS
209	tr|A0A7J6HFI2|A0A7J6HFI2_CANSA	A0A7J6HFI2	Uncharacterized protein OS=Cannabis sativa OX=3483 GN=G4B88_007657 PE=3 SV=1	0.486667	0.593806	1601.08	24977.5	111828	111847	49995.5	83912.1	6734.79	7959.63	Protein GAMETE EXPRESSED 2	GEX2_ARATH	GEX2 At5g49150 K21P3.2	AT5G49150	NS
210	tr|A0A803P1K0|A0A803P1K0_CANSA	A0A803P1K0	Uncharacterized protein OS=Cannabis sativa OX=3483 PE=4 SV=1	0.000212269	0.818309	3.08319e+06	2.95448e+06	2.90438e+06	2.92386e+06	2.45899e+06	2.51291e+06	2.47089e+06	2.26719e+06	Triosephosphate isomerase, cytosolic (TIM) (Triose-phosphate isomerase) (EC 5.3.1.1)	TPIS_ARATH	CTIMC At3g55440 T22E16.100	AT3G55440	NS
211	tr|A0A803Q5L2|A0A803Q5L2_CANSA	A0A803Q5L2	Uncharacterized protein OS=Cannabis sativa OX=3483 PE=4 SV=1	0.0386882	2.07007	390647	101520	212497	48367.7	380982	418312	367717	391818	40S ribosomal protein S8-2	RS82_ARATH	RPS8B At5g59240 MNC17.15	AT5G59240	Increased
212	tr|A0A7J6HQN8|A0A7J6HQN8_CANSA	A0A7J6HQN8	Clp R domain-containing protein OS=Cannabis sativa OX=3483 GN=G4B88_027342 PE=3 SV=1	0.615028	2.12932	8258.47	4085.43	1016.12	29791.5	1108.97	902.349	784.963	89087.1	Chaperone protein ClpB3, chloroplastic (ATP-dependent Clp protease ATP-binding subunit ClpB homolog 3) (Casein lytic proteinase B3) (Protein ALBINO OR PALE GREEN 6)	CLPB3_ARATH	CLPB3 APG6 CLPB-P At5g15450 T20K14.60	AT5G15450	NS
213	tr|A0A803PF68|A0A803PF68_CANSA	A0A803PF68	Uncharacterized protein OS=Cannabis sativa OX=3483 PE=4 SV=1	0.488115	0.598653	28825.4	958.506	29008.1	6282.01	12555	800.283	22221.6	3379.88	Oxygen-evolving enhancer protein 1-2, chloroplastic (OEE1) (33 kDa subunit of oxygen evolving system of photosystem II) (33 kDa thylakoid membrane protein) (Manganese-stabilizing protein 2) (MSP-2) (OEC 33 kDa subunit)	PSBO2_ARATH	PSBO2 At3g50820 F18B3.100	AT3G50820	NS
214	tr|A0A803PY57|A0A803PY57_CANSA	A0A803PY57	Uncharacterized protein OS=Cannabis sativa OX=3483 PE=4 SV=1	0.375925	1.30556	15526.1	239605	203299	210717	203684	231761	184037	254128	Elongation factor 1-beta 1 (EF-1-beta 1) (Elongation factor 1-beta' 1) (EF-1-beta' 1) (Elongation factor 1B-alpha 1) (eEF-1B alpha 1)	EF1B1_ARATH	At5g12110 MXC9.7	AT5G12110	NS
215	tr|A0A7J6DQR9|A0A7J6DQR9_CANSA	A0A7J6DQR9	Uncharacterized protein OS=Cannabis sativa OX=3483 GN=G4B88_026978 PE=3 SV=1	0.121676	0.216749	2155.16	2147.05	14061.5	9403.7	1172.7	3690.03	439.294	716.527	Aldehyde dehydrogenase family 2 member C4 (EC 1.2.1.3) (ALDH1a) (Protein REDUCED EPIDERMAL FLUORESCENCE 1)	AL2C4_ARATH	ALDH2C4 REF1 At3g24503 MOB24.3	AT3G24503	NS
216	tr|A0A803QY14|A0A803QY14_CANSA	A0A803QY14	Uncharacterized protein OS=Cannabis sativa OX=3483 PE=4 SV=1	0.0391217	0.856717	2.30775e+06	1.94559e+06	1.93281e+06	1.87321e+06	1.72935e+06	1.85535e+06	1.62933e+06	1.69058e+06	Glycine-rich RNA-binding protein 7 (AtGR-RBP7) (AtRBG7) (Glycine-rich protein 7) (AtGRP7) (Protein COLD, CIRCADIAN RHYTHM, AND RNA BINDING 2) (Protein CCR2) (Small RNA binding protein 1) (AtSRBP1)	RBG7_ARATH	RBG7 CCR2 GR-RBP7 GRP7 SRBP1 At2g21660 F2G1.7	AT2G21660	NS
217	tr|A0A7J6E2S1|A0A7J6E2S1_CANSA	A0A7J6E2S1	WD_REPEATS_REGION domain-containing protein OS=Cannabis sativa OX=3483 GN=G4B88_009762 PE=3 SV=1	0.633551	1.22028	30473.8	160902	162167	172704	69790.4	90439.6	250858	231081	Protein transport protein SEC31 homolog B (SEC31-like protein B)	SC31B_ARATH	SEC31B At3g63460 MAA21.90	AT3G63460	NS
218	tr|A0A7J6IAC5|A0A7J6IAC5_CANSA	A0A7J6IAC5	Glutamate dehydrogenase OS=Cannabis sativa OX=3483 GN=G4B88_014692 PE=3 SV=1	0.781483	1.04503	307205	374315	436663	438259	484041	399235	480385	262862	Glutamate dehydrogenase 2 (GDH 2) (EC 1.4.1.3)	DHE2_ARATH	GDH2 At5g07440 T2I1_150	AT5G07440	NS
219	tr|A0A803QY74|A0A803QY74_CANSA	A0A803QY74	Uncharacterized protein OS=Cannabis sativa OX=3483 PE=4 SV=1	0.534449	0.796695	133023	150063	17577.9	144269	51027.6	99679.2	116119	87650.1	Adenylate kinase 4 (AK 4) (EC 2.7.4.3) (ATP-AMP transphosphorylase 4) (ATP:AMP phosphotransferase) (Adenylate monophosphate kinase 4) (AMK4)	KAD4_ARATH	ADK1 At5g63400 MLE2.3	AT5G63400	NS
220	tr|A0A7J6E3F9|A0A7J6E3F9_CANSA	A0A7J6E3F9	Uncharacterized protein OS=Cannabis sativa OX=3483 GN=G4B88_024773 PE=3 SV=1	0.771627	1.25183	5365.57	2918.56	6746.09	8480.15	1621.55	3350.1	21505.9	2953.44	Serine/threonine protein phosphatase 2A 55 kDa regulatory subunit B beta isoform (AtB beta) (PP2A, subunit B, beta isoform)	2ABB_ARATH	PP2AB2 At1g17720 F11A6.6	AT1G17720	NS
221	tr|A0A803PFF8|A0A803PFF8_CANSA	A0A803PFF8	Uncharacterized protein OS=Cannabis sativa OX=3483 PE=4 SV=1	0.80899	1.04009	572403	538059	696396	659911	429510	749473	558114	828554	Gamma carbonic anhydrase 1, mitochondrial (AtCA1) (GAMMA CA1) (EC 4.2.1.-)	GCA1_ARATH	GAMMACA1 At1g19580 F14P1.8 F18O14.34	AT1G19580	NS
222	tr|A0A803P1F4|A0A803P1F4_CANSA	A0A803P1F4	Uncharacterized protein OS=Cannabis sativa OX=3483 PE=4 SV=1	0.0237736	1.14371	1.19685e+06	1.13137e+06	1.36922e+06	1.23233e+06	1.44532e+06	1.44432e+06	1.3175e+06	1.43107e+06	60S acidic ribosomal protein P0-1	RLA01_ARATH	RPP0A At2g40010 T28M21.17	AT2G40010	NS
223	tr|A0A7J6F2J6|A0A7J6F2J6_CANSA	A0A7J6F2J6	Uncharacterized protein OS=Cannabis sativa OX=3483 GN=G4B88_025604 PE=4 SV=1	0.134163	0.612763	155883	203154	221042	161509	792.456	153211	132338	168076	Stress-response A/B barrel domain-containing protein HS1 (Pop3 family protein At3g17210) (Protein HEAT STABLE 1) (AtHS1)	POP3_ARATH	HS1 At3g17210 MGD8.2	AT3G17210	NS
224	tr|A0A7J6FGV5|A0A7J6FGV5_CANSA	A0A7J6FGV5	Protein disulfide-isomerase OS=Cannabis sativa OX=3483 GN=G4B88_020877 PE=3 SV=1	0.995057	1.00147	284156	95346.4	231878	199178	228745	252793	179342	150866	Protein disulfide isomerase-like 1-4 (AtPDIL1-4) (EC 5.3.4.1) (Protein disulfide isomerase 2) (AtPDI2) (Protein disulfide isomerase-like 2-2) (AtPDIL2-2)	PDI14_ARATH	PDIL1-4 PDI2 PDIL2-2 At5g60640 MUP24.6	AT5G60640	NS
225	tr|A0A803PWI6|A0A803PWI6_CANSA	A0A803PWI6	Uncharacterized protein OS=Cannabis sativa OX=3483 PE=4 SV=1	0.150762	0.711406	3.24837e+06	3.23589e+06	2.9525e+06	2.7659e+06	2.55716e+06	612034	2.79544e+06	2.71642e+06	L-ascorbate peroxidase 2, cytosolic (EC 1.11.1.11) (L-ascorbate peroxidase 1b) (APX1b) (AtAPx02)	APX2_ARATH	APX2 APX1B At3g09640 F11F8_23	AT3G09640	NS
226	tr|A0A803PGD4|A0A803PGD4_CANSA	A0A803PGD4	Uncharacterized protein OS=Cannabis sativa OX=3483 PE=4 SV=1	0.611048	0.822575	132059	112390	112062	54894.2	104340	159238	46145.6	28688	Chaperonin CPN60, mitochondrial (HSP60)	CH60A_ARATH	CPN60 At3g23990 F14O13.18	AT3G23990	NS
227	tr|A0A803NW24|A0A803NW24_CANSA	A0A803NW24	Uncharacterized protein OS=Cannabis sativa OX=3483 PE=4 SV=1	0.0910495	1.86343	288851	126616	81680.8	107989	313958	336200	330066	147405	Hexokinase-2 (EC 2.7.1.1)	HXK2_ARATH	HXK2 At2g19860 F6F22.11	AT2G19860	NS
228	tr|A0A7J6EWS8|A0A7J6EWS8_CANSA	A0A7J6EWS8	Alpha-MPP OS=Cannabis sativa OX=3483 GN=F8388_023982 PE=3 SV=1	0.906836	1.09595	3415.6	3997.62	1232.34	10923.6	14486.6	5333.04	614.273	1012.88	Probable mitochondrial-processing peptidase subunit alpha-1, mitochondrial (Alpha-MPP 1) (Complex III subunit II) (Core protein II) (Cytochrome b-c1 complex subunit 2-1, mitochondrial) (Inactive zinc metalloprotease alpha-1) (Ubiquinol-cytochrome c oxidoreductase core protein 2-1)	MPPA1_ARATH	MPPalpha1 At1g51980 F5F19.4	AT1G51980	NS
229	tr|A0A7J6ESV2|A0A7J6ESV2_CANSA	A0A7J6ESV2	Uncharacterized protein OS=Cannabis sativa OX=3483 GN=F8388_012938 PE=3 SV=1	0.162227	0.539349	71401.8	43709.9	89177.7	106795	22544.4	58862.1	3008.34	83368.4	GTP-binding protein SAR1A	SAR1A_ARATH	SAR1A At4g02080 AGAA.4 T10M13.9	AT4G02080	NS
230	tr|A0A7J6FIN3|A0A7J6FIN3_CANSA	A0A7J6FIN3	Dolichyl-diphosphooligosaccharide--protein glycosyltransferase subunit 1 OS=Cannabis sativa OX=3483 GN=F8388_012552 PE=3 SV=1	0.870195	1.11043	36381.7	64756.9	13583.9	19917.8	71796.6	5920.74	4622.56	67168.5	Dolichyl-diphosphooligosaccharide--protein glycosyltransferase subunit 1A (Ribophorin IA) (RPN-IA) (Ribophorin-1A)	OST1A_ARATH	OST1A RPN1A At1g76400 F15M4.10	AT1G76400	NS
231	tr|A0A803QJC6|A0A803QJC6_CANSA	A0A803QJC6	Uncharacterized protein OS=Cannabis sativa OX=3483 PE=4 SV=1	0.755401	1.13269	252899	383350	90986	349016	291092	543150	263500	121313	Ketol-acid reductoisomerase, chloroplastic (EC 1.1.1.86) (Acetohydroxy-acid reductoisomerase) (Alpha-keto-beta-hydroxylacyl reductoisomerase)	ILV5_ARATH	At3g58610 F14P22.200	AT3G58610	NS
232	tr|A0A7J6FUB4|A0A7J6FUB4_CANSA	A0A7J6FUB4	Glycosyltransferase OS=Cannabis sativa OX=3483 GN=F8388_002262 PE=3 SV=1	0.378083	1.31489	236243	209855	252266	13556.7	179304	249614	271786	235389	UDP-glycosyltransferase 71D1 (EC 2.4.1.-) (Flavonol 3-O-glucosyltransferase UGT71D1) (EC 2.4.1.91)	U71D1_ARATH	UGT71D1 At2g29730 T27A16.17	AT2G29730	NS
233	tr|A0A7J6GMZ4|A0A7J6GMZ4_CANSA	A0A7J6GMZ4	Dihydrolipoyllysine-residue succinyltransferase OS=Cannabis sativa OX=3483 GN=F8388_001386 PE=3 SV=1	0.119697	1.32382	348405	473269	586963	280594	597351	585143	460669	593073	Dihydrolipoyllysine-residue succinyltransferase component of 2-oxoglutarate dehydrogenase complex 2, mitochondrial (EC 2.3.1.61) (2-oxoglutarate dehydrogenase complex component E2-2) (OGDC-E2-2) (Dihydrolipoamide succinyltransferase component of 2-oxoglutarate dehydrogenase complex 2) (E2K-2)	ODO2B_ARATH	At4g26910 F10M23.250	AT4G26910	NS
234	tr|A0A7J6HTM3|A0A7J6HTM3_CANSA	A0A7J6HTM3	Uncharacterized protein OS=Cannabis sativa OX=3483 GN=G4B88_019820 PE=3 SV=1	0.861349	0.93829	52002	21648.7	120226	62795.4	75939.5	62522.3	59724.1	42646.6	GDSL esterase/lipase APG (EC 3.1.1.-) (Extracellular lipase APG)	APG2_ARATH	APG At3g16370 MYA6.18 T2O4.2	AT3G16370	NS
235	tr|A0A803PPY5|A0A803PPY5_CANSA	A0A803PPY5	Uncharacterized protein OS=Cannabis sativa OX=3483 PE=4 SV=1	0.23196	0.358519	37717.5	40394.8	7629.93	117104	16090.4	38446.2	14734.1	3453.63	Salicylate/benzoate carboxyl methyltransferase (Benzoate O-methyltransferase) (EC 2.1.1.273) (S-adenosyl-L-methionine:benzoic acid carboxyl methyltransferase) (S-adenosyl-L-methionine:salicylate acid carboxyl methyltransferase) (SABATH methyltransferase) (Salicylate carboxymethyltransferase) (EC 2.1.1.274)	BSMT1_ARATH	BSMT1 At3g11480 F24K9.15	AT3G11480	NS
236	tr|A0A803Q9Y2|A0A803Q9Y2_CANSA	A0A803Q9Y2	Uncharacterized protein OS=Cannabis sativa OX=3483 PE=4 SV=1	0.85764	1.09515	16336.1	158355	202180	213494	98204.4	39279.2	311874	197179	Formate--tetrahydrofolate ligase (EC 6.3.4.3) (10-formyletrahydrofolate synthetase) (FHS) (FTHFS) (Formyltetrahydrofolate synthetase)	FTHS_ARATH	THFS At1g50480 F11F12.17 F17J6.2	AT1G50480	NS
237	tr|A0A803Q7B2|A0A803Q7B2_CANSA	A0A803Q7B2	Uncharacterized protein OS=Cannabis sativa OX=3483 PE=4 SV=1	0.424566	1.16067	314084	423101	256675	223491	388459	408101	245795	370582	NADH-cytochrome b5 reductase-like protein (B5R) (EC 1.6.2.2)	NB5R2_ARATH	CBR2 At5g20080 F28I16.230	AT5G20080	NS
238	tr|A0A7J6EZV3|A0A7J6EZV3_CANSA	A0A7J6EZV3	Uncharacterized protein OS=Cannabis sativa OX=3483 GN=G4B88_004185 PE=3 SV=1	0.131274	26.01	1027.58	991.404	1350.5	1132.24	1264.47	1933.84	51834	62057.3	Glutathione S-transferase DHAR2 (EC 2.5.1.18) (Chloride intracellular channel homolog 2) (CLIC homolog 2) (Glutathione-dependent dehydroascorbate reductase 2) (AtDHAR2) (CytDHAR) (GSH-dependent dehydroascorbate reductase 2) (EC 1.8.5.1)	DHAR2_ARATH	DHAR2 DHAR At1g75270 F22H5.1	AT1G75270	NS
239	tr|A0A803NTP9|A0A803NTP9_CANSA	A0A803NTP9	Uncharacterized protein OS=Cannabis sativa OX=3483 PE=4 SV=1	0.181517	1.14374	583897	674823	767204	831084	877359	851456	695142	843720	Pyruvate dehydrogenase E1 component subunit alpha-3, chloroplastic (EC 1.2.4.1)	ODPA3_ARATH	PDH-E1 ALPHA At1g01090 T25K16.8	AT1G01090	NS
240	tr|A0A803PYB3|A0A803PYB3_CANSA	A0A803PYB3	Uncharacterized protein OS=Cannabis sativa OX=3483 PE=4 SV=1	0.0503719	1.40683	105588	76514.1	131943	89807.4	170195	147434	137675	112847	Protein ILITYHIA	ILA_ARATH	ILA At1g64790 F13O11.10	AT1G64790	NS
241	tr|A0A803QMI1|A0A803QMI1_CANSA	A0A803QMI1	Uncharacterized protein OS=Cannabis sativa OX=3483 PE=4 SV=1	0.00854827	0.737423	1.06611e+06	851513	1.01757e+06	1.08342e+06	791816	609886	775823	785892	Cystathionine gamma-synthase 1, chloroplastic (AtCGS1) (EC 2.5.1.48) (METHIONINE OVERACCUMULATION 1) (O-succinylhomoserine (thiol)-lyase)	CGS1_ARATH	CGS1 CYS1 MTO1 At3g01120 T4P13.19	AT3G01120	NS
242	tr|A0A803PEB0|A0A803PEB0_CANSA	A0A803PEB0	Uncharacterized protein OS=Cannabis sativa OX=3483 PE=4 SV=1	0.943185	0.982727	244553	386992	217151	133960	175735	272169	259793	257986	Mitochondrial outer membrane protein porin 2 (Voltage-dependent anion-selective channel protein 2) (AtVDAC2) (VDAC-2)	VDAC2_ARATH	VDAC2 At5g67500 K9I9.6	AT5G67500	NS
243	tr|A0A803QR13|A0A803QR13_CANSA	A0A803QR13	Uncharacterized protein OS=Cannabis sativa OX=3483 PE=4 SV=1	0.731503	0.916547	303341	175679	134074	307639	259267	128553	205824	250250	Protein disulfide-isomerase like 2-2 (AtPDIL2-2) (EC 5.3.4.1) (Protein disulfide-isomerase 10) (PDI10) (Protein disulfide-isomerase like 5-1) (AtPDIL5-1)	PDI22_ARATH	PDIL2-2 PDI10 PDIL5-1 At1g04980 F13M7.3	AT1G04980	NS
244	tr|A0A7J6I8E9|A0A7J6I8E9_CANSA	A0A7J6I8E9	Fumarate hydratase OS=Cannabis sativa OX=3483 GN=G4B88_008091 PE=3 SV=1	0.140825	0.727959	609507	425006	461965	446542	456874	161514	408903	387146	Fumarate hydratase 1, mitochondrial (AtFUM1) (Fumarase 1) (EC 4.2.1.2)	FUM1_ARATH	FUM1 At2g47510 T30B22.19	AT2G47510	NS
245	tr|A0A803QC33|A0A803QC33_CANSA	A0A803QC33	Uncharacterized protein OS=Cannabis sativa OX=3483 PE=4 SV=1	0.40078	0.819637	182673	127103	123909	267858	167394	144830	120460	142326	Aspartic proteinase A1 (EC 3.4.23.-)	APA1_ARATH	APA1 PRA1 At1g11910 F12F1.24	AT1G11910	NS
246	tr|A0A455ZIK6|A0A455ZIK6_CANSA	A0A455ZIK6	Aromatic prenyltranseferase 1 OS=Cannabis sativa OX=3483 GN=PT1 PE=2 SV=1	0.764542	1.06333	501639	704639	1.07086e+06	1.09889e+06	914006	697815	1.12868e+06	849345	Homogentisate solanesyltransferase, chloroplastic (AtHST) (EC 2.5.1.117) (Homogentisate phytyltransferase 2) (AtHPT2) (Vitamin E pathway gene 2-2 protein) (AtVTE2-2)	HSTC_ARATH	HST HPT2 VTE2-2 At3g11945 MEC18	AT3G11945	NS
247	tr|A0A7C9FSB3|A0A7C9FSB3_CANSA	A0A7C9FSB3	3,5,7-trioxododecanoyl-CoA synthase OS=Cannabis sativa OX=3483 GN=OLS/TKS PE=3 SV=1	0.160625	0.494941	102494	11890.8	154980	129446	52659.1	59249.7	46249.9	39229.2	Chalcone synthase (EC 2.3.1.74) (Naringenin-chalcone synthase) (Protein TRANSPARENT TESTA 4)	CHSY_ARATH	CHS TT4 At5g13930 MAC12.11 MAC12.14	AT5G13930	NS
248	tr|A0A803QU24|A0A803QU24_CANSA	A0A803QU24	Uncharacterized protein OS=Cannabis sativa OX=3483 PE=4 SV=1	0.0065432	0.404712	561830	450881	533404	439704	239534	275229	5160.41	283762	Peroxidase 12 (Atperox P12) (EC 1.11.1.7) (ATP4a) (PRXR6)	PER12_ARATH	PER12 P12 At1g71695 F14O23.6 F26A9.5	AT1G71695	decreased
249	tr|A0A7J6I1H3|A0A7J6I1H3_CANSA	A0A7J6I1H3	Uncharacterized protein OS=Cannabis sativa OX=3483 GN=G4B88_001598 PE=4 SV=1	0.371944	0.760678	461996	116158	466464	455664	243852	235323	276015	386040	Glutathione S-transferase L2, chloroplastic (AtGSTL2) (EC 2.5.1.18) (GST class-lambda member 2)	GSTL2_ARATH	GSTL2 At3g55040 T15C9.60	AT3G55040	NS
250	tr|A0A1V0QSF6|A0A1V0QSF6_CANSA	A0A1V0QSF6	Terpene synthase OS=Cannabis sativa OX=3483 PE=2 SV=1	0.0111033	0.768521	1.01845e+06	1.11561e+06	1.30828e+06	1.10778e+06	833467	782628	940718	940054	Alpha-humulene/(-)-(E)-beta-caryophyllene synthase (EC 4.2.3.-) (Terpenoid synthase 21) (AtTPS21)	HUMS_ARATH	TPS21 PUP8 At5g23960 MZF18.16	AT5G23960	NS
251	tr|A0A7J6HFY1|A0A7J6HFY1_CANSA	A0A7J6HFY1	Uncharacterized protein OS=Cannabis sativa OX=3483 GN=F8388_005861 PE=3 SV=1	0.394294	1.41128	72671.3	87900.6	37048.1	23376.4	105828	47422.8	41032.8	117604	Protein argonaute 1	AGO1_ARATH	AGO1 At1g48410 F11A17.3 T1N15.2	AT1G48410	NS
252	tr|A0A803PFY9|A0A803PFY9_CANSA	A0A803PFY9	Uncharacterized protein OS=Cannabis sativa OX=3483 PE=4 SV=1	0.476769	1.13972	556581	426657	583208	810152	736929	669779	474303	827645	Adenylosuccinate synthetase, chloroplastic (AMPSase) (AdSS) (EC 6.3.4.4) (IMP--aspartate ligase)	PURA_ARATH	PURA At3g57610 F15B8.200	AT3G57610	NS
253	tr|A0A7J6GXD6|A0A7J6GXD6_CANSA	A0A7J6GXD6	AAA domain-containing protein OS=Cannabis sativa OX=3483 GN=G4B88_024562 PE=3 SV=1	0.981007	0.99381	14170.4	31223	26442.8	17473.6	12460.2	19941.3	30886.6	25468.7	26S proteasome regulatory subunit 4 homolog A (26S proteasome AAA-ATPase subunit RPT2a) (26S proteasome subunit 4 homolog A) (Protein HALTED ROOT) (Regulatory particle triple-A ATPase subunit 2a)	PRS4A_ARATH	RPT2A HLR At4g29040 F19B15.70 F25O24.6	AT4G29040	NS
254	tr|A0A803NLY2|A0A803NLY2_CANSA	A0A803NLY2	Uncharacterized protein OS=Cannabis sativa OX=3483 PE=4 SV=1	0.45643	1.72909	1181.48	8225.63	19383.6	3763.21	4661.38	18550.2	29809.4	3267.57	Tubulin beta-1 chain (Beta-1-tubulin)	TBB1_ARATH	TUBB1 TUB1 At1g75780 F10A5.3 T4O12.1	AT1G75780	NS
255	tr|A0A7J6I3L3|A0A7J6I3L3_CANSA	A0A7J6I3L3	Glycosyltransferase OS=Cannabis sativa OX=3483 GN=F8388_017400 PE=3 SV=1	0.254277	1.40538	212868	220003	65687.7	116727	283025	226122	226972	128592	UDP-glycosyltransferase 73B1 (EC 2.4.1.-)	U73B1_ARATH	UGT73B1 At4g34138 F28A23.110	AT4G34138	NS
256	tr|A0A803PMV4|A0A803PMV4_CANSA	A0A803PMV4	Uncharacterized protein OS=Cannabis sativa OX=3483 PE=4 SV=1	0.754238	1.25705	20064.2	6730.06	1887.37	2715.58	1209.77	14907.4	3443.27	19907.5	Translocase of chloroplast 132, chloroplastic (AtToc132) (EC 3.6.5.-) (132 kDa chloroplast outer envelope protein)	TC132_ARATH	TOC132 At2g16640 T24I21.5	AT2G16640	NS
257	tr|A0A803NM53|A0A803NM53_CANSA	A0A803NM53	Uncharacterized protein OS=Cannabis sativa OX=3483 PE=4 SV=1	0.359788	9.23392	2061.18	2012.2	1540.54	956.291	1661.76	2131.51	56078.8	796.653	Polyadenylate-binding protein 8 (PABP-8) (Poly(A)-binding protein 8)	PABP8_ARATH	PAB8 At1g49760 F14J22.3	AT1G49760	NS
258	tr|A0A803PWV8|A0A803PWV8_CANSA	A0A803PWV8	Uncharacterized protein OS=Cannabis sativa OX=3483 PE=4 SV=1	0.601831	0.733468	77129.2	59065.1	10811.1	11072.9	41857.9	46827.6	15524.9	11734.9	Glucan endo-1,3-beta-glucosidase 9 (EC 3.2.1.39) ((1->3)-beta-glucan endohydrolase 9) ((1->3)-beta-glucanase 9) (Beta-1,3-endoglucanase 9) (Beta-1,3-glucanase 9)	E139_ARATH	At5g58480 MQJ2.8	AT5G58480	NS
259	tr|A0A803NTH2|A0A803NTH2_CANSA	A0A803NTH2	Uncharacterized protein OS=Cannabis sativa OX=3483 PE=4 SV=1	0.167187	1.17854	871718	1.16792e+06	943295	769179	1.17952e+06	1.16772e+06	1.16374e+06	911041	40S ribosomal protein S3-3	RS33_ARATH	RPS3C At5g35530 MOK9.14	AT5G35530	NS
260	tr|A0A7J6HK32|A0A7J6HK32_CANSA	A0A7J6HK32	Uncharacterized protein OS=Cannabis sativa OX=3483 GN=F8388_008713 PE=4 SV=1	0.183399	1.30482	746684	450896	337743	416718	516240	644221	676875	709732	Alpha-humulene/(-)-(E)-beta-caryophyllene synthase (EC 4.2.3.-) (Terpenoid synthase 21) (AtTPS21)	HUMS_ARATH	TPS21 PUP8 At5g23960 MZF18.16	AT5G23960	NS
261	tr|A0A803P395|A0A803P395_CANSA	A0A803P395	Uncharacterized protein OS=Cannabis sativa OX=3483 PE=4 SV=1	0.00914411	2.78036	172751	44745.8	150172	44397.2	197519	363259	306625	278289	Succinate-semialdehyde dehydrogenase, mitochondrial (At-SSADH1) (EC 1.2.1.24) (Aldehyde dehydrogenase family 5 member F1) (NAD(+)-dependent succinic semialdehyde dehydrogenase) (Protein ENLARGED FIL EXPRESSING DOMAIN 1)	SSDH_ARATH	ALDH5F1 ENF1 SSADH1 At1g79440 T8K14.14	AT1G79440	Increased
262	tr|A0A803R213|A0A803R213_CANSA	A0A803R213	Uncharacterized protein OS=Cannabis sativa OX=3483 PE=4 SV=1	0.993701	0.998363	655118	666477	1.22087e+06	863688	992487	776652	584551	1.04688e+06	60S ribosomal protein L9-1	RL91_ARATH	RPL9B At1g33120 T9L6.2; RPL9C At1g33140 T9L6.5	AT1G33120; AT1G33140	NS
263	tr|A0A803QR28|A0A803QR28_CANSA	A0A803QR28	Uncharacterized protein OS=Cannabis sativa OX=3483 PE=4 SV=1	0.503698	0.66532	70669.7	97440.1	30205	114929	1000.76	51079.9	142389	13937.7	Monocopper oxidase-like protein SKU5 (Skewed roots)	SKU5_ARATH	SKU5 At4g12420 T1P17.10	AT4G12420	NS
264	tr|A0A803PAQ2|A0A803PAQ2_CANSA	A0A803PAQ2	Uncharacterized protein OS=Cannabis sativa OX=3483 PE=4 SV=1	0.691376	0.886514	464213	97876	361391	456858	393406	348431	242568	239283	Protein DUF642 L-GALACTONO-1,4-LACTONE-RESPONSIVE GENE 2 (DUF642 L-GalL-RESPONSIVE GENE 2)	DGR2_ARATH	DGR2 At5g25460 F18G18.200	AT5G25460	NS
265	tr|A0A803PCS9|A0A803PCS9_CANSA	A0A803PCS9	Uncharacterized protein OS=Cannabis sativa OX=3483 PE=4 SV=1	0.659225	0.926188	573542	465776	247570	477157	382698	434248	387096	429795	Pyruvate dehydrogenase E1 component subunit alpha-1, mitochondrial (PDHE1-A) (EC 1.2.4.1)	ODPA1_ARATH	E1 ALPHA At1g59900 F23H11.21	AT1G59900	NS
266	tr|A0A7J6HY83|A0A7J6HY83_CANSA	A0A7J6HY83	Tripeptidyl-peptidase II OS=Cannabis sativa OX=3483 GN=G4B88_019432 PE=3 SV=1	0.0154977	0.473708	432320	253079	455395	392150	136511	193710	288120	107827	Tripeptidyl-peptidase 2 (EC 3.4.14.10) (Tripeptidyl-peptidase II) (TPPII)	TPPII_ARATH	TPP2 At4g20850 T13K14.10	AT4G20850	decreased
267	tr|A0A7J6E9S6|A0A7J6E9S6_CANSA	A0A7J6E9S6	Coatomer subunit beta OS=Cannabis sativa OX=3483 GN=G4B88_004283 PE=4 SV=1	0.968063	0.967076	14095.4	958.511	6128.87	1464.58	912.959	607.435	14625	5756.33	Coatomer subunit beta-1 (Beta-coat protein 1) (Beta-COP 1)	COPB1_ARATH	At4g31480 F3L17.50	AT4G31480	NS
268	tr|A0A7J6GS36|A0A7J6GS36_CANSA	A0A7J6GS36	Uncharacterized protein OS=Cannabis sativa OX=3483 GN=G4B88_000275 PE=4 SV=1	0.0141333	3.2021	54749.6	5914.32	20305.1	41867	123645	83837.3	127243	58608.3	Strigolactone esterase D14 (EC 3.1.-.-) (Protein DWARF 14) (AtD14)	D14_ARATH	D14 At3g03990 T11I18.10	AT3G03990	Increased
269	tr|A0A7J6DUT9|A0A7J6DUT9_CANSA	A0A7J6DUT9	Uncharacterized protein OS=Cannabis sativa OX=3483 GN=F8388_000565 PE=3 SV=1	0.337013	2.10634	5040.51	1579.78	677.259	1035.87	4381.78	2661.51	9838.17	671.556	2-hydroxyacyl-CoA lyase (EC 4.1.-.-) (2-hydroxyphytanoyl-CoA lyase) (2-HPCL) (Oxalyl-CoA decarboxylase)	HACL_ARATH	HACL HPCL OCD At5g17380 T10B6.40	AT5G17380	NS
270	tr|A0A803Q3L4|A0A803Q3L4_CANSA	A0A803Q3L4	Uncharacterized protein OS=Cannabis sativa OX=3483 PE=4 SV=1	0.0877296	1.25866	439536	356758	290170	310091	362942	423861	486750	484238	Proteasome subunit alpha type-2-A (20S proteasome alpha subunit B-1) (Proteasome component 3)	PSA2A_ARATH	PAB1 PRC3 At1g16470 F3O9.27	AT1G16470	NS
271	tr|A0A803NXG8|A0A803NXG8_CANSA	A0A803NXG8	Uncharacterized protein OS=Cannabis sativa OX=3483 PE=4 SV=1	0.664433	0.808793	9967.18	47571	37827.2	7092	27465	24660.8	10527.7	20213.2	Rop guanine nucleotide exchange factor 3 (AtRopGEF3) (Rho of plants guanine nucleotide exchange factor 3)	ROGF3_ARATH	ROPGEF3 At4g00460 F5I10.1 F6N23.23	AT4G00460	NS
272	tr|A0A803Q3E1|A0A803Q3E1_CANSA	A0A803Q3E1	Uncharacterized protein OS=Cannabis sativa OX=3483 PE=4 SV=1	0.418666	2.95206	13255.2	4156.26	2463.34	3975.19	3750.46	57021.5	2417.38	7217.31	Eukaryotic translation initiation factor 3 subunit I (eIF3i) (Eukaryotic translation initiation factor 3 subunit 2) (TGF-beta receptor-interacting protein 1) (TRIP-1) (eIF-3-beta) (eIF3 p36)	EIF3I_ARATH	TIF3I1 At2g46280 T3F17.7	AT2G46280	NS
273	tr|A0A7J6G8E2|A0A7J6G8E2_CANSA	A0A7J6G8E2	Inositol-phosphate phosphatase OS=Cannabis sativa OX=3483 GN=G4B88_010598 PE=3 SV=1	0.491781	2.48275	9183.1	1118.97	6749.68	1048.17	5514.07	947.487	646.745	37829.3	Putative MO25-like protein At5g47540	MO25N_ARATH	At5g47540 MNJ7.13	AT5G47540	NS
274	tr|A0A803QLV3|A0A803QLV3_CANSA	A0A803QLV3	Uncharacterized protein OS=Cannabis sativa OX=3483 PE=4 SV=1	0.118471	1.39106	297398	408321	509484	340810	530065	349373	623955	661113	Formate dehydrogenase, chloroplastic/mitochondrial (FDH) (EC 1.17.1.9) (NAD-dependent formate dehydrogenase)	FDH_ARATH	FDH1 FDH At5g14780 T9L3_80	AT5G14780	NS
275	tr|A0A7J6FBB8|A0A7J6FBB8_CANSA	A0A7J6FBB8	Dihydrolipoamide acetyltransferase component of pyruvate dehydrogenase complex OS=Cannabis sativa OX=3483 GN=F8388_002608 PE=3 SV=1	0.24136	0.79365	143713	147167	107050	88291.8	60992.6	110254	119983	94660	Dihydrolipoyllysine-residue acetyltransferase component 1 of pyruvate dehydrogenase complex, mitochondrial (EC 2.3.1.12) (Dihydrolipoamide S-acetyltransferase component 1 of pyruvate dehydrogenase complex) (Pyruvate dehydrogenase complex component E2 1) (PDC-E2 1) (PDCE2 1)	ODP21_ARATH	LTA3 At3g52200 F4F15.310	AT3G52200	NS
276	tr|A0A803QQU7|A0A803QQU7_CANSA	A0A803QQU7	Uncharacterized protein OS=Cannabis sativa OX=3483 PE=4 SV=1	0.0070237	0.870832	1.09558e+06	1.09076e+06	1.1762e+06	1.11434e+06	948760	965811	1.06127e+06	922770	Mitochondrial outer membrane protein porin 1 (Voltage-dependent anion-selective channel protein 1) (AtVDAC1) (VDAC-1)	VDAC1_ARATH	VDAC1 At3g01280 T22N4.9	AT3G01280	NS
277	tr|A0A7J6EF43|A0A7J6EF43_CANSA	A0A7J6EF43	Serine hydroxymethyltransferase OS=Cannabis sativa OX=3483 GN=F8388_003773 PE=3 SV=1	0.930529	1.01092	324209	284386	394377	305732	328221	383077	243657	368040	Serine hydroxymethyltransferase 4 (AtSHMT4) (EC 2.1.2.1) (Glycine hydroxymethyltransferase 4) (Serine methylase 4)	GLYC4_ARATH	SHM4 SHMT4 At4g13930 dl3005c FCAALL.160	AT4G13930	NS
278	tr|A0A7J6I954|A0A7J6I954_CANSA	A0A7J6I954	Uncharacterized protein OS=Cannabis sativa OX=3483 GN=G4B88_014588 PE=4 SV=1	0.483504	1.64371	5288.02	2675.85	8421.33	1035.84	2675.92	1035.91	8988.7	15934.7	Protein AGENET DOMAIN (AGD)-CONTAINING P1 (Protein ONE AGENET DOMAIN-CONTAINING PROTEIN)	AGDP1_ARATH	AGDP1 ADCP1 At1g09320 T31J12.4	AT1G09320	NS
279	tr|A0A7J6DKV5|A0A7J6DKV5_CANSA	A0A7J6DKV5	Uncharacterized protein OS=Cannabis sativa OX=3483 GN=G4B88_020484 PE=3 SV=1	0.939579	1.02549	7058.43	2664.02	7683.96	5562.43	7809.19	8991.77	3059.33	3693.95	Beta-glucosidase 17 (AtBGLU17) (EC 3.2.1.21)	BGL17_ARATH	BGLU17 At2g44480 F4I1.29	AT2G44480	NS
280	tr|A0A7J6EMD1|A0A7J6EMD1_CANSA	A0A7J6EMD1	Uncharacterized protein OS=Cannabis sativa OX=3483 GN=G4B88_020309 PE=3 SV=1	0.306612	1.16965	271138	365953	291142	262855	238354	350908	407453	396441	Protein argonaute 8	AGO8_ARATH	AGO8 At5g21030 T10F18.3	AT5G21030	NS
281	tr|A0A803QMW9|A0A803QMW9_CANSA	A0A803QMW9	Uncharacterized protein OS=Cannabis sativa OX=3483 PE=4 SV=1	0.366369	0.753988	364344	386717	182904	181363	266874	239435	84327.7	250307	Protein TRANSPARENT TESTA 9 (Protein GREEN FLUORESCENT SEED 9)	TT9_ARATH	TT9 GFS9 At3g28430 MFJ20.13	AT3G28430	NS
282	tr|A0A803PJS8|A0A803PJS8_CANSA	A0A803PJS8	Uncharacterized protein OS=Cannabis sativa OX=3483 PE=4 SV=1	0.830888	0.909536	9675.25	56390.9	44789.5	77390.8	73243.6	19532.2	54513.3	23927.7	Beta-adaptin-like protein C (At-bC-Ad) (At-betaC-Ad) (AP complex subunit beta-C) (Adaptor protein complex AP subunit beta-C) (Beta-adaptin C) (Clathrin assembly protein complex beta large chain C)	APBLC_ARATH	BETAC-AD At4g23460 F16G20.160	AT4G23460	NS
283	tr|A0A7J6E0K9|A0A7J6E0K9_CANSA	A0A7J6E0K9	SAP domain-containing protein OS=Cannabis sativa OX=3483 GN=F8388_020465 PE=4 SV=1	0.450869	1.54269	34206.4	6604.32	9470.06	6257.19	33995.2	6715.73	32263.8	14245.7					NS
284	tr|A0A803QVS0|A0A803QVS0_CANSA	A0A803QVS0	Uncharacterized protein OS=Cannabis sativa OX=3483 PE=4 SV=1	0.969807	1.00526	806382	712678	515823	651441	712019	484998	785836	717595	NADP-dependent malic enzyme 4, chloroplastic (AtNADP-ME4) (NADP-malic enzyme 4) (EC 1.1.1.40)	MAOP4_ARATH	NADP-ME4 At1g79750 F19K16.27	AT1G79750	NS
285	tr|A0A7J6FVW8|A0A7J6FVW8_CANSA	A0A7J6FVW8	Uncharacterized protein OS=Cannabis sativa OX=3483 GN=F8388_007796 PE=3 SV=1	0.38186	1.19731	312128	254664	517064	367018	408378	310377	552347	466042	Cytochrome P450 81F1 (EC 1.14.-.-)	C81F1_ARATH	CYP81F1 CYP91A2 At4g37430 F6G17.80	AT4G37430	NS
286	tr|A0A7J6DPY4|A0A7J6DPY4_CANSA	A0A7J6DPY4	CCT-theta (Fragment) OS=Cannabis sativa OX=3483 GN=G4B88_002264 PE=3 SV=1	0.99458	0.998488	131205	154324	83703.7	96372.6	107282	170100	81579.3	105939	T-complex protein 1 subunit theta (TCP-1-theta) (CCT-theta) (Chaperonin CCT8) (Chaperonin containing TCP1 8) (TCP1-ring complex)	TCPQ_ARATH	CCT8 TRIC At3g03960 T11I18.7	AT3G03960	NS
287	tr|A0A7J6H7T3|A0A7J6H7T3_CANSA	A0A7J6H7T3	RING-type domain-containing protein OS=Cannabis sativa OX=3483 GN=G4B88_016657 PE=3 SV=1	0.0578386	1.18381	779179	590705	555618	644461	762791	727008	773008	779530	Farnesyl pyrophosphate synthase 1, mitochondrial (FPP synthase 1) (FPS 1) (EC 2.5.1.10) ((2E,6E)-farnesyl diphosphate synthase 1) (Dimethylallyltranstransferase 1) (EC 2.5.1.1) (Farnesyl diphosphate synthase 1) (Geranyltranstransferase 1)	FPPS1_ARATH	FPS1 At5g47770 MCA23.9	AT5G47770	NS
288	tr|A0A7J6H377|A0A7J6H377_CANSA	A0A7J6H377	Uncharacterized protein OS=Cannabis sativa OX=3483 GN=F8388_009708 PE=4 SV=1	0.0433182	2.14791	6223.8	201582	61538.8	192141	225650	206944	281486	277152					Increased
289	tr|A0A803NGD6|A0A803NGD6_CANSA	A0A803NGD6	Uncharacterized protein OS=Cannabis sativa OX=3483 PE=4 SV=1	0.958143	0.993802	682652	499096	551241	456518	594981	573396	576384	431175	L-ascorbate peroxidase T, chloroplastic (EC 1.11.1.11) (Thylakoid-bound ascorbate peroxidase) (AtAPx06) (tAPX)	APXT_ARATH	APXT At1g77490 T5M16.8	AT1G77490	NS
290	tr|A0A803RBL1|A0A803RBL1_CANSA	A0A803RBL1	Uncharacterized protein OS=Cannabis sativa OX=3483 PE=4 SV=1	0.816299	1.13592	71341	53312	11965.3	4692.31	63254	36889.3	50786.7	9588.24	Phenylalanine N-monooxygenase (EC 1.14.14.40) (Cytochrome P450 79A2) (Phenylalanine N-hydroxylase)	C79A2_ARATH	CYP79A2 At5g05260 K18I23.6	AT5G05260	NS
291	tr|A0A803P594|A0A803P594_CANSA	A0A803P594	Uncharacterized protein OS=Cannabis sativa OX=3483 PE=4 SV=1	0.00647246	0.305834	232133	179845	167862	157195	47467.3	13061.8	31729.2	133152	Fructose-bisphosphate aldolase 6, cytosolic (AtFBA6) (EC 4.1.2.13) (Cytosolic aldolase 2) (cAld2)	ALFC6_ARATH	FBA6 At2g36460	AT2G36460	decreased
292	tr|A0A7J6FY04|A0A7J6FY04_CANSA	A0A7J6FY04	26S proteasome non-ATPase regulatory subunit 1 homolog OS=Cannabis sativa OX=3483 GN=G4B88_004912 PE=3 SV=1	0.0151849	0.294438	9375.73	8596.09	3720.13	7561.04	3489.29	3854.79	415.498	853.602	26S proteasome non-ATPase regulatory subunit 1 homolog A (26S proteasome regulatory subunit RPN2a) (AtRPN2a) (26S proteasome regulatory subunit S1 homolog A)	PSD1A_ARATH	RPN2A At2g32730 F24L7.13	AT2G32730	decreased
293	tr|A0A803P0J3|A0A803P0J3_CANSA	A0A803P0J3	Uncharacterized protein OS=Cannabis sativa OX=3483 PE=4 SV=1	0.000996776	1.37506	986359	828823	1.00578e+06	921941	1.31107e+06	1.37244e+06	1.16653e+06	1.29668e+06	60S ribosomal protein L5-2 (Ribosomal protein L5 B) (Protein OLIGOCELLULA 7)	RL52_ARATH	RPL5B OLI7 At5g39740 MKM21.30 MKM21.5	AT5G39740	NS
294	tr|A0A803R844|A0A803R844_CANSA	A0A803R844	Uncharacterized protein OS=Cannabis sativa OX=3483 PE=4 SV=1	0.869152	1.03722	439219	217418	201864	395910	371294	236322	352242	341238	2-isopropylmalate synthase 2, chloroplastic (EC 2.3.3.13) (2-isopropylmalate synthase 1) (Methylthioalkylmalate synthase-like 3)	LEU12_ARATH	IPMS2 IMS1 MAML-3 At1g74040 F2P9.9	AT1G74040	NS
295	tr|A0A7J6FZQ7|A0A7J6FZQ7_CANSA	A0A7J6FZQ7	UDP-glucose 6-dehydrogenase OS=Cannabis sativa OX=3483 GN=G4B88_029366 PE=3 SV=1	0.334966	1.26881	297543	106357	168201	169406	241898	276787	162021	260128	UDP-glucose 6-dehydrogenase 3 (UDP-Glc dehydrogenase 3) (UDP-GlcDH 3) (UDPGDH 3) (EC 1.1.1.22) (At-UGD3)	UGDH3_ARATH	UGD3 At5g15490 T20K14_100	AT5G15490	NS
296	tr|A0A803QYF9|A0A803QYF9_CANSA	A0A803QYF9	Uncharacterized protein OS=Cannabis sativa OX=3483 PE=4 SV=1	0.497152	1.1892	367908	218083	436534	166741	473338	328501	359060	253374	MA3 DOMAIN-CONTAINING TRANSLATION REGULATORY FACTOR 1 (MA3 domain-containing protein 6)	MRF1_ARATH	MRF1 MAT6 At5g63190 MDC12.16	AT5G63190	NS
297	tr|A0A7J6E019|A0A7J6E019_CANSA	A0A7J6E019	Uncharacterized protein OS=Cannabis sativa OX=3483 GN=F8388_024211 PE=4 SV=1	4.33e-05	8.41969	9375.01	5443.81	4399.69	5390.18	54497.7	43284.6	62280.2	47135.1					Increased
298	tr|A0A803P3S0|A0A803P3S0_CANSA	A0A803P3S0	Uncharacterized protein OS=Cannabis sativa OX=3483 PE=4 SV=1	0.157289	0.183608	1170.02	5966.1	17138.7	3699.36	692.152	1644.79	1946.4	852.947	26S proteasome non-ATPase regulatory subunit 11 homolog (19S proteosome subunit 9) (AtS9) (26S proteasome regulatory subunit RPN6) (AtRPN6) (26S proteasome regulatory subunit S9 homolog)	PSD11_ARATH	RPN6 ATS9 RPN6A At1g29150 F28N24.15	AT1G29150	NS
299	tr|A0A803QLG8|A0A803QLG8_CANSA	A0A803QLG8	Uncharacterized protein OS=Cannabis sativa OX=3483 PE=4 SV=1	0.324588	2.10621	2184.27	5459.52	9071.57	73272.9	84309.5	50301.6	47833.5	7089.49	Oxygen-evolving enhancer protein 2-1, chloroplastic (OEE2) (23 kDa subunit of oxygen evolving system of photosystem II) (23 kDa thylakoid membrane protein) (OEC 23 kDa subunit) (OEC23)	PSBP1_ARATH	PSBP1 PSBP At1g06680 F12K11.3 F4H5_18	AT1G06680	NS
300	tr|A0A7J6DVM6|A0A7J6DVM6_CANSA	A0A7J6DVM6	PROTEASOME_ALPHA_1 domain-containing protein OS=Cannabis sativa OX=3483 GN=G4B88_019294 PE=3 SV=1	0.570141	1.09947	1.07969e+06	1.12737e+06	1.00615e+06	588161	1.16891e+06	761634	1.18244e+06	1.06651e+06	Proteasome subunit alpha type-5-B (20S proteasome alpha subunit E-2) (Proteasome component Z)	PSA5B_ARATH	PAE2 PRCZ At3g14290 MLN21.8	AT3G14290	NS
301	tr|A0A7J6GEM0|A0A7J6GEM0_CANSA	A0A7J6GEM0	UDP-arabinopyranose mutase OS=Cannabis sativa OX=3483 GN=F8388_001216 PE=3 SV=1	0.101591	1.27042	369717	434599	454063	242161	423324	512799	459400	510788	UDP-arabinopyranose mutase 3 (EC 5.4.99.30) (Reversibly glycosylated polypeptide 3) (AtRGP3) (UDP-L-arabinose mutase 3)	RGP3_ARATH	RGP3 At3g08900 T16O11.16	AT3G08900	NS
302	tr|A0A7J6EP88|A0A7J6EP88_CANSA	A0A7J6EP88	5-methyltetrahydropteroyltriglutamate--homocysteine S-methyltransferase OS=Cannabis sativa OX=3483 GN=F8388_020543 PE=3 SV=1	0.00277484	0.677527	918362	815099	720758	839095	452645	617463	585043	576160	5-methyltetrahydropteroyltriglutamate--homocysteine methyltransferase 1 (EC 2.1.1.14) (Cobalamin-independent methionine synthase 1) (AtMS1) (Vitamin-B12-independent methionine synthase 1)	METE1_ARATH	MS1 CIMS At5g17920 MPI7.9	AT5G17920	NS
303	tr|A0A7J6FKI4|A0A7J6FKI4_CANSA	A0A7J6FKI4	Uncharacterized protein OS=Cannabis sativa OX=3483 GN=F8388_020951 PE=4 SV=1	0.0490152	0.761843	164222	180483	169876	181959	126709	105389	179747	118809	Protochlorophyllide-dependent translocon component 52, chloroplastic (EC 1.14.15.-) (ACD1-like protein) (Protein TIC 55-IV) (Translocon at the inner envelope membrane of chloroplasts 55-IV)	PTC52_ARATH	PTC52 ACD1-like TIC55-IV At4g25650 L73G19.30	AT4G25650	NS
304	tr|A0A803NXK7|A0A803NXK7_CANSA	A0A803NXK7	Uncharacterized protein OS=Cannabis sativa OX=3483 PE=4 SV=1	0.699888	1.19921	18743.2	174501	101223	151942	123260	200401	16874.9	194800	NAD-dependent malic enzyme 2, mitochondrial (AtNAD-ME2) (NAD-malic enzyme 2) (EC 1.1.1.39)	MAO2_ARATH	NAD-ME2 At4g00570 F6N23.16	AT4G00570	NS
305	tr|A0A803R3Q5|A0A803R3Q5_CANSA	A0A803R3Q5	Uncharacterized protein OS=Cannabis sativa OX=3483 PE=4 SV=1	0.206845	0.908776	1.45112e+06	1.25156e+06	1.25572e+06	1.35451e+06	1.10598e+06	1.32914e+06	1.33023e+06	1.06289e+06	4-diphosphocytidyl-2-C-methyl-D-erythritol kinase, chloroplastic (EC 2.7.1.148) (4-(cytidine-5'-diphospho)-2-C-methyl-D-erythritol kinase) (CDPMEK) (CMEK) (Protein PIGMENT DEFECTIVE 277)	ISPE_ARATH	ISPE CMK PDE227 At2g26930 F12C20.3	AT2G26930	NS
306	tr|A0A803QKZ4|A0A803QKZ4_CANSA	A0A803QKZ4	Uncharacterized protein OS=Cannabis sativa OX=3483 PE=4 SV=1	0.361388	0.751009	544392	559415	1.40642e+06	1.25155e+06	581144	597446	864928	781615	Mitochondrial phosphate carrier protein 3, mitochondrial (Mitochondrial phosphate transporter 3) (MPT3) (Phosphate transporter 3;1)	MPCP3_ARATH	MPT3 AT5 PHT3;1 At5g14040 MUA22_4	AT5G14040	NS
307	tr|A0A7J6GR86|A0A7J6GR86_CANSA	A0A7J6GR86	Uncharacterized protein OS=Cannabis sativa OX=3483 GN=G4B88_026604 PE=3 SV=1	0.444357	0.683049	7606.41	143693	111559	163564	91104.3	6500.37	89117.5	104546	Bifunctional D-cysteine desulfhydrase/1-aminocyclopropane-1-carboxylate deaminase, mitochondrial (EC 3.5.99.7) (EC 4.4.1.15) (1-aminocyclopropane-1-carboxylic acid deaminase 1) (AtACD1) (AtD-CDes1) (D-CDes1) (D-CDES)	DCYD1_ARATH	DCD ACD1 At1g48420 F11A17.2 T1N15.3	AT1G48420	NS
308	tr|A0A7J6FCF7|A0A7J6FCF7_CANSA	A0A7J6FCF7	Aldedh domain-containing protein OS=Cannabis sativa OX=3483 GN=F8388_011218 PE=3 SV=1	0.879705	0.931566	611064	288669	47445.1	330956	423907	134269	200777	431715	Aminoaldehyde dehydrogenase ALDH10A8, chloroplastic (EC 1.2.1.-) (4-trimethylammoniobutyraldehyde dehydrogenase ALDH10A8) (EC 1.2.1.47) (Aldehyde dehydrogenase family 10 member A8) (Aminobutyraldehyde dehydrogenase ALDH10A8) (EC 1.2.1.19) (Betaine aldehyde dehydrogenase ALDH10A8) (EC 1.2.1.8) (Gamma-guanidinobutyraldehyde dehydrogenase ALDH10A8) (EC 1.2.1.54)	BADH1_ARATH	ALDH10A8 At1g74920 F25A4.11 F9E10.23	AT1G74920	NS
309	tr|A0A803PXK8|A0A803PXK8_CANSA	A0A803PXK8	Uncharacterized protein OS=Cannabis sativa OX=3483 PE=4 SV=1	0.202758	1.49376	223411	135284	231431	221071	114445	336746	334995	425551	Methylmalonate-semialdehyde dehydrogenase [acylating], mitochondrial (MM-ALDH) (MMSDH) (Malonate-semialdehyde dehydrogenase [acylating]) (EC 1.2.1.27) (Aldehyde dehydrogenase family 6 member B2)	MMSA_ARATH	ALDH6B2 At2g14170 F15N24.6 T22C12.10	AT2G14170	NS
310	tr|A0A803NHP1|A0A803NHP1_CANSA	A0A803NHP1	Uncharacterized protein OS=Cannabis sativa OX=3483 PE=4 SV=1	0.485063	0.934367	651851	843957	683871	908428	638132	736361	765706	745228	Alcohol dehydrogenase class-P (AtADH) (EC 1.1.1.1)	ADH1_ARATH	ADH1 ADH At1g77120 F22K20.19	AT1G77120	NS
311	tr|A0A7J6H3L3|A0A7J6H3L3_CANSA	A0A7J6H3L3	Uncharacterized protein OS=Cannabis sativa OX=3483 GN=F8388_009950 PE=3 SV=1	0.677035	0.677255	1712.07	25422	5118.29	9583.12	1523.26	2004.27	757.037	24048.7	Cytochrome P450 705A1 (EC 1.14.-.-)	C7051_ARATH	CYP705A1 At4g15330 dl3710c FCAALL.270	AT4G15330	NS
312	tr|A0A803NZK2|A0A803NZK2_CANSA	A0A803NZK2	Uncharacterized protein OS=Cannabis sativa OX=3483 PE=4 SV=1	0.32129	1.45728	114414	9757.87	56008.6	129691	164879	104430	95114.1	87146.1	Aminomethyltransferase, mitochondrial (EC 2.1.2.10) (Glycine cleavage system T protein) (GCVT)	GCST_ARATH	GDCST GDT1 At1g11860 F12F1.30	AT1G11860	NS
313	tr|A0A7J6GS98|A0A7J6GS98_CANSA	A0A7J6GS98	Glucose-6-phosphate 1-dehydrogenase OS=Cannabis sativa OX=3483 GN=F8388_010362 PE=3 SV=1	0.194624	1.23496	840500	485525	657758	1.03384e+06	976702	861049	909535	979348	Glucose-6-phosphate 1-dehydrogenase 6, cytoplasmic (AtG6PD6) (G6PDH6) (EC 1.1.1.49)	G6PD6_ARATH	G6PD6 ACG12 At5g40760 K1B16.1 MNF13.6	AT5G40760	NS
314	tr|A0A803QU77|A0A803QU77_CANSA	A0A803QU77	Uncharacterized protein OS=Cannabis sativa OX=3483 PE=4 SV=1	0.179808	1.71968	377742	167738	64336.8	138910	306816	380816	166314	433624	Probable pectinesterase/pectinesterase inhibitor 54 [Includes: Pectinesterase inhibitor 54 (Pectin methylesterase inhibitor 54); Pectinesterase 54 (PE 54) (EC 3.1.1.11) (Pectin methylesterase 54) (AtPME54)]	PME54_ARATH	PME54 ARATH54 At5g20860 F22D1.30	AT5G20860	NS
315	tr|A0A803Q9N4|A0A803Q9N4_CANSA	A0A803Q9N4	Uncharacterized protein OS=Cannabis sativa OX=3483 PE=4 SV=1	0.797653	1.12411	96709.8	1.00943e+06	1.05839e+06	1.09715e+06	1.27033e+06	1.16992e+06	45322.6	1.18091e+06	Fructose-bisphosphate aldolase 2, chloroplastic (AtFBA2) (EC 4.1.2.13)	ALFP2_ARATH	FBA2 At4g38970 F19H22.70	AT4G38970	NS
316	tr|A0A7J6HZ01|A0A7J6HZ01_CANSA	A0A7J6HZ01	Annexin OS=Cannabis sativa OX=3483 GN=F8388_020175 PE=3 SV=1	0.289769	1.78395	17841.5	3895.6	88422	114796	22578.2	120133	113296	145300	Annexin D2 (AnnAt2)	ANXD2_ARATH	ANN2 ANNAT2 At5g65020 MXK3.27	AT5G65020	NS
317	tr|H9A8L3|H9A8L3_CANSA	H9A8L3	Acyl-activating enzyme 14 OS=Cannabis sativa OX=3483 PE=2 SV=1	0.00527605	7.68643	14060	1943.64	41344.1	10799.5	92867.9	92314.5	139340	199286	Probable acyl-activating enzyme 18, peroxisomal (EC 6.2.1.-)	AEE18_ARATH	AAE18 At1g55320 F7A10.14	AT1G55320	Increased
318	tr|A0A803NTW8|A0A803NTW8_CANSA	A0A803NTW8	Uncharacterized protein OS=Cannabis sativa OX=3483 PE=4 SV=1	0.0126104	3.16643	16611.6	3971.66	48899.3	135689	143102	186328	175515	144716					Increased
319	tr|A0A803QYX8|A0A803QYX8_CANSA	A0A803QYX8	Uncharacterized protein OS=Cannabis sativa OX=3483 PE=4 SV=1	0.29142	0.860099	393309	697982	635035	685774	473855	519389	541693	539707	2-C-methyl-D-erythritol 4-phosphate cytidylyltransferase, chloroplastic (EC 2.7.7.60) (4-diphosphocytidyl-2C-methyl-D-erythritol synthase) (MEP cytidylyltransferase) (AtMECT) (AtMEPCT)	ISPD_ARATH	ISPD MCT MECT MEPCT At2g02500 T8K22.20	AT2G02500	NS
320	tr|A0A803PAG2|A0A803PAG2_CANSA	A0A803PAG2	Uncharacterized protein OS=Cannabis sativa OX=3483 PE=4 SV=1	0.2322	2.1879	89531.9	18935.1	54627.3	17172.1	61112.1	17384.1	136748	179161	Isocitrate dehydrogenase [NAD] catalytic subunit 5, mitochondrial (EC 1.1.1.41) (IDH-V) (Isocitric dehydrogenase 5) (NAD(+)-specific ICDH 5)	IDH5_ARATH	IDH5 At5g03290 F12E4_20 MOK16.20	AT5G03290	NS
321	tr|A0A7J6E7X9|A0A7J6E7X9_CANSA	A0A7J6E7X9	Uncharacterized protein OS=Cannabis sativa OX=3483 GN=F8388_022259 PE=4 SV=1	0.141107	0.579454	2158.25	1772.26	690.058	1513.9	1432.68	930.675	361.229	830.062	Histone deacetylase 18 (EC 3.5.1.98)	HDA18_ARATH	HDA18 At5g61070 MAF19.8	AT5G61070	NS
322	tr|A0A803R0Y5|A0A803R0Y5_CANSA	A0A803R0Y5	Uncharacterized protein OS=Cannabis sativa OX=3483 PE=4 SV=1	0.00803464	2.15959	365861	387483	68915.6	465139	705872	600242	678707	795437	60S ribosomal protein L13-1 (Protein BBC1 homolog)	RL131_ARATH	RPL13B BBC1 At3g49010 T2J13.150	AT3G49010	Increased
323	tr|A0A803P008|A0A803P008_CANSA	A0A803P008	Uncharacterized protein OS=Cannabis sativa OX=3483 PE=4 SV=1	0.0366825	1.61072	378947	435895	569421	459535	517134	644062	923400	885254	ADP,ATP carrier protein 1, chloroplastic (ADP/ATP translocase 1) (Adenine nucleotide translocase 1)	TLC1_ARATH	AATP1 At1g80300 F5I6.5	AT1G80300	Increased
324	tr|A0A7J6EW09|A0A7J6EW09_CANSA	A0A7J6EW09	Glutamate-1-semialdehyde 2,1-aminomutase OS=Cannabis sativa OX=3483 GN=F8388_007556 PE=3 SV=1	0.319564	1.49981	180052	147071	40963.4	50991.4	165052	233952	70184.8	159348	Glutamate-1-semialdehyde 2,1-aminomutase 2, chloroplastic (GSA 2) (EC 5.4.3.8) (Glutamate-1-semialdehyde aminotransferase 2) (GSA-AT 2)	GSA2_ARATH	GSA2 FNE1 HEML2 At3g48730 T8P19.240	AT3G48730	NS
325	tr|A0A7J6GPA1|A0A7J6GPA1_CANSA	A0A7J6GPA1	Valyl-tRNA synthetase OS=Cannabis sativa OX=3483 GN=F8388_004024 PE=3 SV=1	0.488797	1.51032	74443.4	60550.2	36396.6	17748.9	45783.9	9933.7	151851	78091.9	Valine--tRNA ligase, mitochondrial 1 (EC 6.1.1.9) (AtSYV1) (Protein TWIN 2) (Valyl-tRNA synthetase) (ValRS)	SYVM1_ARATH	TWN2 At1g14610 T5E21.11	AT1G14610	NS
326	tr|A0A803NJT9|A0A803NJT9_CANSA	A0A803NJT9	Uncharacterized protein OS=Cannabis sativa OX=3483 PE=4 SV=1	0.00547869	2.11359	298597	192805	452329	167321	495777	575730	639500	637305	Catalase-2 (EC 1.11.1.6)	CATA2_ARATH	CAT2 CAT At4g35090 M4E13.140	AT4G35090	Increased
327	tr|A0A803PNM6|A0A803PNM6_CANSA	A0A803PNM6	Uncharacterized protein OS=Cannabis sativa OX=3483 PE=4 SV=1	0.205379	0.670909	134211	124163	165181	65796.9	52599.7	48322.4	98529.7	128859	Eukaryotic translation initiation factor 3 subunit C (eIF3c) (Eukaryotic translation initiation factor 3 subunit 8) (eIF3 p110) (p105)	EIF3C_ARATH	TIF3C1 At3g56150 F18O21_110	AT3G56150	NS
328	tr|A0A803QA69|A0A803QA69_CANSA	A0A803QA69	Uncharacterized protein OS=Cannabis sativa OX=3483 PE=4 SV=1	0.780897	1.12736	47305.3	60113.8	204750	209715	197454	152651	194457	43788.5	Tubulin alpha-3 chain (EC 3.6.5.-)	TBA3_ARATH	TUBA3 TUA3 At5g19770 T29J13.190	AT5G19770	NS
329	tr|A0A803NME6|A0A803NME6_CANSA	A0A803NME6	Uncharacterized protein OS=Cannabis sativa OX=3483 PE=4 SV=1	0.67333	1.24657	24170.4	11498.8	26222.6	11717.5	44678.7	2545.33	31834.5	12700.6					NS
330	tr|A0A7J6IC80|A0A7J6IC80_CANSA	A0A7J6IC80	Uncharacterized protein OS=Cannabis sativa OX=3483 GN=G4B88_006181 PE=3 SV=1	0.0283335	0.813628	1.2717e+06	1.18076e+06	1.32235e+06	1.2932e+06	977930	1.22643e+06	862956	1.05615e+06	Putative caffeoyl-CoA O-methyltransferase At1g67980 (EC 2.1.1.104) (Trans-caffeoyl-CoA 3-O-methyltransferase) (CCoAMT) (CCoAOMT)	CAMT1_ARATH	At1g67980 T23K23.17	AT1G67980	NS
331	tr|A0A7J6DVH7|A0A7J6DVH7_CANSA	A0A7J6DVH7	Uncharacterized protein OS=Cannabis sativa OX=3483 GN=F8388_017594 PE=3 SV=1	0.055506	0.863416	411679	438809	444684	350577	372402	372421	336092	340053	Aspartic proteinase 36 (EC 3.4.23.-)	ASP36_ARATH	A36 At5g36260 T30G6.12	AT5G36260	NS
332	tr|A0A803PHX6|A0A803PHX6_CANSA	A0A803PHX6	Uncharacterized protein OS=Cannabis sativa OX=3483 PE=4 SV=1	0.0143882	1.61213	288319	252187	137841	213526	384053	336330	305483	411946	Basic transcription factor 3 (AtBTF3) (Nascent polypeptide-associated complex subunit beta)	BTF3_ARATH	BTF3 At1g17880 F2H15.11	AT1G17880	Increased
333	tr|A0A7J6I1W7|A0A7J6I1W7_CANSA	A0A7J6I1W7	Cytochrome c domain-containing protein OS=Cannabis sativa OX=3483 GN=G4B88_001761 PE=4 SV=1	0.289153	1.49987	931653	242952	787639	260082	803700	418063	928784	1.18266e+06	Cytochrome c1 2, heme protein, mitochondrial (Complex III subunit 4-2) (Complex III subunit IV-2) (Cytochrome b-c1 complex subunit 4-2) (Ubiquinol-cytochrome c reductase complex cytochrome c1 subunit 2) (Cytochrome c-1 2)	CYC1B_ARATH	CYC1-2 At5g40810 MHK7.4	AT5G40810	NS
334	tr|A0A0E3XHQ3|A0A0E3XHQ3_CANSA	A0A0E3XHQ3	Tetrahydrocannabinolic acid synthase (Fragment) OS=Cannabis sativa OX=3483 PE=2 SV=1	0.0235377	0.710255	6.47958e+06	6.40519e+06	6.30891e+06	6.54604e+06	4.9041e+06	5.53216e+06	5.0807e+06	2.7648e+06	#N/A				NS
335	tr|A0A803QZL3|A0A803QZL3_CANSA	A0A803QZL3	Uncharacterized protein OS=Cannabis sativa OX=3483 PE=4 SV=1	0.711153	0.917527	705781	274109	641999	550907	612481	533090	537442	310586	Phosphoserine aminotransferase 2, chloroplastic (AtPSAT2) (EC 2.6.1.52)	SERB2_ARATH	PSAT2 At2g17630 T19E12.3	AT2G17630	NS
336	tr|A0A803NPU4|A0A803NPU4_CANSA	A0A803NPU4	Uncharacterized protein OS=Cannabis sativa OX=3483 PE=4 SV=1	0.500158	0.72532	15738.3	199746	262480	216320	152185	19011.5	200288	132094	Long chain acyl-CoA synthetase 1 (EC 6.2.1.3) (Protein ECERIFERUM 8)	LACS1_ARATH	LACS1 CER8 At2g47240 T8I13.8	AT2G47240	NS
337	tr|A0A7J6H3W3|A0A7J6H3W3_CANSA	A0A7J6H3W3	Uncharacterized protein OS=Cannabis sativa OX=3483 GN=F8388_009784 PE=4 SV=1	0.344635	1.49932	170627	29539.8	4128.3	182223	137135	145777	165836	130768	CBS domain-containing protein CBSX3, mitochondrial	CBSX3_ARATH	CBSX3 At5g10860 T30N20.130	AT5G10860	NS
338	tr|A0A803QL88|A0A803QL88_CANSA	A0A803QL88	Uncharacterized protein OS=Cannabis sativa OX=3483 PE=4 SV=1	0.0611991	1.19009	904927	975193	661049	880259	991346	1.07703e+06	1.00923e+06	994197	Prohibitin-3, mitochondrial (Atphb3) (Protein ENHANCED ETHYLENE RESPONSE 3)	PHB3_ARATH	PHB3 EER3 At5g40770 K1B16.2	AT5G40770	NS
339	tr|A0A7J6F3E9|A0A7J6F3E9_CANSA	A0A7J6F3E9	Uncharacterized protein OS=Cannabis sativa OX=3483 GN=F8388_017819 PE=3 SV=1	0.177488	12.8828	1503.21	933.845	3404.98	1056.34	6193.49	15951.2	61747.8	4978.26	GDSL esterase/lipase At1g29660 (EC 3.1.1.-) (Apoplastic EDS1-dependent protein 3) (Extracellular lipase At1g29660)	GDL14_ARATH	At1g29660 F15D2.21	AT1G29660	NS
340	tr|A0A7J6DRB3|A0A7J6DRB3_CANSA	A0A7J6DRB3	Uncharacterized protein OS=Cannabis sativa OX=3483 GN=F8388_008550 PE=4 SV=1	0.426984	1.38775	7482.33	21606.4	101056	59595	72373.3	75888.7	61132.9	53916.1	Sodium/calcium exchanger NCL (Na(+)/Ca(2+)-exchange protein NCL) (Protein NCX-like) (AtNCL)	NCL_ARATH	NCL At1g53210 F12M16.12	AT1G53210	NS
341	tr|A0A7J6F1W1|A0A7J6F1W1_CANSA	A0A7J6F1W1	PCI domain-containing protein OS=Cannabis sativa OX=3483 GN=G4B88_004199 PE=3 SV=1	0.351786	1.77529	94503.5	116768	11472.8	94588.3	123592	141613	11853.2	286299	26S proteasome non-ATPase regulatory subunit 3 homolog A (26S proteasome regulatory subunit RPN3a) (AtRPN3a) (26S proteasome regulatory subunit S3 homolog A) (Protein EMBRYO DEFECTIVE 2719) (Protein HAPLESS 15)	PSD3A_ARATH	RPN3A EMB2719 HAP15 At1g20200 T20H2.3	AT1G20200	NS
342	tr|A0A803QSS0|A0A803QSS0_CANSA	A0A803QSS0	Uncharacterized protein OS=Cannabis sativa OX=3483 PE=4 SV=1	0.159805	0.627739	75356.1	38695.2	115153	109223	64194.3	61975.8	27435	58839.2	Pyruvate dehydrogenase E1 component subunit beta-1, mitochondrial (PDHE1-B) (EC 1.2.4.1) (Protein MACCI-BOU)	ODPB1_ARATH	PDH2 MAB1 At5g50850 K16E14.1	AT5G50850	NS
343	tr|A0A803PWX9|A0A803PWX9_CANSA	A0A803PWX9	Uncharacterized protein OS=Cannabis sativa OX=3483 PE=4 SV=1	0.205988	3.53505	1815.77	996.852	605.034	2089.54	1502.62	2303.17	12062.1	3600.36	Peroxidase 52 (Atperox P52) (EC 1.11.1.7) (ATP49)	PER52_ARATH	PER52 P52 At5g05340 K18I23.14	AT5G05340	NS
344	tr|A0A803PRV3|A0A803PRV3_CANSA	A0A803PRV3	Uncharacterized protein OS=Cannabis sativa OX=3483 PE=4 SV=1	0.666585	1.4693	3304.95	3329.89	1637.87	2150.33	941.944	11810.2	1693.71	868.715	Subtilisin-like protease SBT1.3 (EC 3.4.21.-) (Subtilase subfamily 1 member 3) (AtSBT1.3)	SBT13_ARATH	SBT1.3 At5g51750 MIO24.12	AT5G51750	NS
345	tr|A0A7J6GPN4|A0A7J6GPN4_CANSA	A0A7J6GPN4	Sucrose synthase OS=Cannabis sativa OX=3483 GN=F8388_007008 PE=3 SV=1	0.0011845	2.2429	105724	78035.8	126878	110964	256014	185120	225480	278992	Sucrose synthase 3 (AtSUS3) (EC 2.4.1.13) (Sucrose-UDP glucosyltransferase 3)	SUS3_ARATH	SUS3 At4g02280 T2H3.8	AT4G02280	Increased
346	tr|A0A7J6HYY7|A0A7J6HYY7_CANSA	A0A7J6HYY7	Carboxypeptidase (Fragment) OS=Cannabis sativa OX=3483 GN=G4B88_021225 PE=3 SV=1	0.259071	1.15291	156988	143384	215273	141348	175481	192054	172671	217247	Serine carboxypeptidase-like 49 (EC 3.4.16.-)	SCP49_ARATH	SCPL49 At3g10410 F13M14.32	AT3G10410	NS
347	tr|A0A803P053|A0A803P053_CANSA	A0A803P053	Uncharacterized protein OS=Cannabis sativa OX=3483 PE=4 SV=1	0.513259	0.590523	5513.52	2389.46	4860.6	26003.1	8476.84	8499.59	3624.74	2291.43	Pre-mRNA-processing-splicing factor 8A (PRP8 homolog A) (AtPRP8A) (Protein ABNORMAL SUSPENSOR 2) (Protein EMBRYO DEFECTIVE 14) (Protein EMBRYO DEFECTIVE 177) (Protein EMBRYO DEFECTIVE 33) (Protein SUPPRESSOR OF OVEREXPRESSED FCA 81)	PRP8A_ARATH	PRP8A EMB14 EMB177 EMB33 SOF81 SUS2 At1g80070 F18B13.15	AT1G80070	NS
348	tr|A0A803NHU9|A0A803NHU9_CANSA	A0A803NHU9	Uncharacterized protein OS=Cannabis sativa OX=3483 PE=4 SV=1	0.203822	1.35707	45993.9	107718	77187.3	92707	99630.6	70978.1	137938	130610	NAD-dependent malic enzyme 1, mitochondrial (AtNAD-ME1) (NAD-malic enzyme 1) (EC 1.1.1.39)	MAO1_ARATH	NAD-ME1 At2g13560 T10F5.10	AT2G13560	NS
349	tr|A0A803QE82|A0A803QE82_CANSA	A0A803QE82	Uncharacterized protein OS=Cannabis sativa OX=3483 PE=4 SV=1	0.0197838	0.844427	569699	510396	455741	534569	420462	449488	455243	423113	60S acidic ribosomal protein P2-4	RLA24_ARATH	RPP2D At3g44590 F14L2_140	AT3G44590	NS
350	tr|A0A803QMS2|A0A803QMS2_CANSA	A0A803QMS2	Uncharacterized protein OS=Cannabis sativa OX=3483 PE=4 SV=1	0.11153	1.11306	3.0959e+06	3.04508e+06	2.89884e+06	2.36504e+06	3.26506e+06	3.09153e+06	3.10771e+06	3.23001e+06	2-Cys peroxiredoxin BAS1-like, chloroplastic (2-Cys Prx B) (2-Cys peroxiredoxin B) (EC 1.11.1.24) (Thiol-specific antioxidant protein B) (Thioredoxin-dependent peroxiredoxin BAS1-like)	BAS1B_ARATH	At5g06290 MHF15.19	AT5G06290	NS
351	tr|A0A7J6H590|A0A7J6H590_CANSA	A0A7J6H590	Uncharacterized protein OS=Cannabis sativa OX=3483 GN=G4B88_024462 PE=4 SV=1	0.357603	2.52959	1095.97	5182.03	3256.94	3935.99	1201.3	1777.17	7991.76	23105.7					NS
352	tr|A0A7J6H3M1|A0A7J6H3M1_CANSA	A0A7J6H3M1	Histone H4 OS=Cannabis sativa OX=3483 GN=F8388_009960 PE=3 SV=1	0.00607139	4.08881	12063.4	65164.6	11946	3316.15	86612.8	87945.4	123609	80008.4	Histone H4	H4_ARATH	At1g07660 F24B9.25; At1g07820 F24B9.8; At2g28740 F8N16.2 T11P11.4; At3g45930 F16L2_140; At3g46320 F18L15.40; At3g53730 F5K20_30; At5g59690 MTH12.10; At5g59970 MMN10.22	AT1G07660; AT1G07820; AT2G28740; AT3G45930; AT3G46320; AT3G53730; AT5G59690; AT5G59970	Increased
353	tr|A0A803PNE1|A0A803PNE1_CANSA	A0A803PNE1	Uncharacterized protein OS=Cannabis sativa OX=3483 PE=4 SV=1	0.0281483	0.730214	329573	330617	305047	338482	185405	310168	193494	262926	6-phosphogluconolactonase 3, chloroplastic (6PGL3) (EC 3.1.1.31) (Protein EMBRYO DEFECTIVE 2024)	6PGL3_ARATH	PGL3 EMB2024 At5g24400 K16H17.11	AT5G24400	NS
354	tr|A0A7J6E5L2|A0A7J6E5L2_CANSA	A0A7J6E5L2	Uncharacterized protein OS=Cannabis sativa OX=3483 GN=F8388_024267 PE=4 SV=1	0.410849	1.65381	13070.5	11782.6	13079.3	6544.99	1645.68	28832.6	35210.8	7868.02	Nucleolin 2 (Protein NUCLEOLIN LIKE 2) (AtNUC-L2) (Protein PARALLEL LIKE 1) (AtPARLL1)	NUCL2_ARATH	NUCL2 NUC2 PARLL1 At3g18610 K24M9.11	AT3G18610	NS
355	tr|A0A7J6DST1|A0A7J6DST1_CANSA	A0A7J6DST1	Aldo_ket_red domain-containing protein OS=Cannabis sativa OX=3483 GN=F8388_017750 PE=3 SV=1	0.687606	1.24038	47912.7	153815	12334.7	210267	198719	59517.8	200231	67860	NADPH-dependent aldo-keto reductase, chloroplastic (AtChlAKR) (EC 1.1.1.-) (Aldo-keto reductase family 4 member C9)	AKRC9_ARATH	AKR4C9 At2g37770 F13M22 T8P21.32	AT2G37770	NS
356	tr|A0A7J6FFY8|A0A7J6FFY8_CANSA	A0A7J6FFY8	Uncharacterized protein OS=Cannabis sativa OX=3483 GN=G4B88_021380 PE=4 SV=1	0.0411536	0.782625	821466	628842	598389	773089	585287	557822	483785	581507	Salicylate/benzoate carboxyl methyltransferase (Benzoate O-methyltransferase) (EC 2.1.1.273) (S-adenosyl-L-methionine:benzoic acid carboxyl methyltransferase) (S-adenosyl-L-methionine:salicylate acid carboxyl methyltransferase) (SABATH methyltransferase) (Salicylate carboxymethyltransferase) (EC 2.1.1.274)	BSMT1_ARATH	BSMT1 At3g11480 F24K9.15	AT3G11480	NS
357	tr|A0A803PF92|A0A803PF92_CANSA	A0A803PF92	Uncharacterized protein OS=Cannabis sativa OX=3483 PE=4 SV=1	0.24083	1.16635	511261	499464	659567	655080	505556	761300	687928	757404	Heterodimeric geranylgeranyl pyrophosphate synthase large subunit 1, chloroplastic (GGPP synthase 1) (GGPS1) (EC 2.5.1.-) ((2E,6E)-farnesyl diphosphate synthase 1) (Dimethylallyltranstransferase 1) (EC 2.5.1.1) (Farnesyl diphosphate synthase 1) (Farnesyltranstransferase 1) (EC 2.5.1.29) (Geranyltranstransferase 1) (EC 2.5.1.10)	GGPP1_ARATH	GGPPS1 GGPPS11 GGPS1 At4g36810 C7A10.550	AT4G36810	NS
358	tr|A0A803P4M2|A0A803P4M2_CANSA	A0A803P4M2	Uncharacterized protein OS=Cannabis sativa OX=3483 PE=4 SV=1	0.0624509	0.852493	953651	857081	789420	852814	619842	759512	731040	833237	ATP synthase subunit O, mitochondrial (Oligomycin sensitivity conferral protein) (OSCP)	ATPO_ARATH	At5g13450 T22N19.100	AT5G13450	NS
359	tr|A0A803Q5Y3|A0A803Q5Y3_CANSA	A0A803Q5Y3	Uncharacterized protein OS=Cannabis sativa OX=3483 PE=4 SV=1	0.905472	1.01824	502031	641220	875849	926101	684909	667877	819031	827111	Carboxyvinyl-carboxyphosphonate phosphorylmutase, chloroplastic (EC 2.7.8.23) (Carboxyphosphonoenolpyruvate phosphonomutase) (CPEP phosphonomutase)	CPPM_ARATH	At1g77060 F22K20.14	AT1G77060	NS
360	tr|A0A7J6DWI5|A0A7J6DWI5_CANSA	A0A7J6DWI5	[Acyl-carrier-protein] S-malonyltransferase OS=Cannabis sativa OX=3483 GN=F8388_011639 PE=4 SV=1	0.662373	1.16226	37435.4	320258	242327	177794	244703	229097	134335	295888					NS
361	tr|A0A803NYX1|A0A803NYX1_CANSA	A0A803NYX1	Uncharacterized protein OS=Cannabis sativa OX=3483 PE=4 SV=1	0.927392	0.981835	337370	858240	829061	847624	616351	630748	732795	840227	Probable NAD(P)H dehydrogenase (quinone) FQR1-like 1 (EC 1.6.5.2)	FQRL1_ARATH	At4g27270	AT4G27270	NS
362	tr|A0A803NKR5|A0A803NKR5_CANSA	A0A803NKR5	Uncharacterized protein OS=Cannabis sativa OX=3483 PE=4 SV=1	0.645072	0.886264	376337	507439	970973	448751	501647	548620	509442	481799	Serine/threonine-protein kinase SRK2C (EC 2.7.11.1) (OST1-kinase-like 4) (SNF1-related kinase 2.8) (SnRK2.8)	SRK2C_ARATH	SRK2C OSKL4 SNRK2.8 At1g78290 F3F9.17	AT1G78290	NS
363	tr|A0A7J6H352|A0A7J6H352_CANSA	A0A7J6H352	Nucleoside diphosphate kinase OS=Cannabis sativa OX=3483 GN=G4B88_006450 PE=3 SV=1	0.0883483	0.823287	857556	833915	1.0541e+06	939611	570908	834083	805909	823058	Nucleoside diphosphate kinase IV, chloroplastic/mitochondrial (NDK IV) (NDP kinase IV) (NDPK IV) (EC 2.7.4.6) (Nucleoside diphosphate kinase 4)	NDK4_ARATH	NDK4 At4g23900 T32A16.70	AT4G23900	NS
364	tr|A0A7J6EUG2|A0A7J6EUG2_CANSA	A0A7J6EUG2	Uncharacterized protein OS=Cannabis sativa OX=3483 GN=F8388_023893 PE=4 SV=1	0.419473	1.27516	80196.9	3819.33	68802.7	70869.7	77195.4	71671.7	63949.1	72421.9	Glyoxylate/succinic semialdehyde reductase 2, chloroplastic (AtGLYR2) (AtGR2) (SSA reductase 2) (EC 1.1.1.79) (EC 1.1.1.n11)	GLYR2_ARATH	GLYR2 GR2 At1g17650 F11A6.12	AT1G17650	NS
365	tr|A0A803QXC6|A0A803QXC6_CANSA	A0A803QXC6	Uncharacterized protein OS=Cannabis sativa OX=3483 PE=4 SV=1	0.103736	4.40737	29366.9	2130.9	2848.21	2264.22	10376.5	73492.6	20999.7	56486.1	Monothiol glutaredoxin-S17 (AtGrxS17)	GRS17_ARATH	GRXS17 At4g04950 T1J1.6	AT4G04950	NS
366	tr|A0A7J6EFQ9|A0A7J6EFQ9_CANSA	A0A7J6EFQ9	Seryl-tRNA synthetase OS=Cannabis sativa OX=3483 GN=F8388_018943 PE=4 SV=1	0.262003	1.46928	88844.6	76458.7	66643.8	44111.3	36243.1	109192	105713	154457	Serine--tRNA ligase, cytoplasmic (EC 6.1.1.11) (Seryl-tRNA synthetase) (SerRS) (Seryl-tRNA(Ser/Sec) synthetase)	SYSC_ARATH	At5g27470 F21A20_180	AT5G27470	NS
367	tr|A0A803QGL4|A0A803QGL4_CANSA	A0A803QGL4	Uncharacterized protein OS=Cannabis sativa OX=3483 PE=4 SV=1	0.882126	1.08986	10258.2	48452.4	1577.88	42635.2	30445.9	37041.1	43598.7	1086.28	Dormancy-associated protein 1 (AtDRM1) (Dormancy-associated protein-like 1) (AtDYL1)	DRM1_ARATH	DRM1 DYL1 At1g28330	AT1G28330	NS
368	tr|A0A803NWG8|A0A803NWG8_CANSA	A0A803NWG8	Uncharacterized protein OS=Cannabis sativa OX=3483 PE=4 SV=1	0.495955	0.646369	78435.1	3894.46	101278	41412.6	54628.3	6575.49	8385.6	75856.4	Kinesin-like protein KIN-UC (AtKINUc) (Protein ARMADILLO REPEAT KINESIN1) (Protein ARMADILLO REPEAT-CONTAINING KINESIN 1) (Protein CA-ROP2 ENHANCER 1) (Protein MORPHOGENESIS OF ROOT HAIR 2)	KINUC_ARATH	KINUC ARK1 CAE1 MRH2 At3g54870 F28P10.150	AT3G54870	NS
369	tr|A0A7J6FX79|A0A7J6FX79_CANSA	A0A7J6FX79	Aldo_ket_red domain-containing protein OS=Cannabis sativa OX=3483 GN=G4B88_021954 PE=4 SV=1	0.71639	0.85932	158834	39300.6	109376	177178	17409.1	137831	94754.9	166507	NADPH-dependent aldo-keto reductase, chloroplastic (AtChlAKR) (EC 1.1.1.-) (Aldo-keto reductase family 4 member C9)	AKRC9_ARATH	AKR4C9 At2g37770 F13M22 T8P21.32	AT2G37770	NS
370	tr|A0A803PL99|A0A803PL99_CANSA	A0A803PL99	Uncharacterized protein OS=Cannabis sativa OX=3483 PE=4 SV=1	0.542624	0.703055	9374.61	91042.6	78117.5	106727	13498	101546	2109.2	83401	Protein EXPORTIN 1A (AtCRM1) (AtXPO1) (Protein HEAT-INTOLERANT 2)	XPO1A_ARATH	XPO1 HIT2 XPO1A At5g17020 F2K13.170	AT5G17020	NS
371	tr|A0A803R9F5|A0A803R9F5_CANSA	A0A803R9F5	Uncharacterized protein OS=Cannabis sativa OX=3483 PE=4 SV=1	0.0563857	0.933869	506020	547431	493144	537810	468784	489107	502600	486071	Adenosine kinase 2 (AK 2) (EC 2.7.1.20) (Adenosine 5'-phosphotransferase 2)	ADK2_ARATH	ADK2 At5g03300 F12E4.30 MOK16.21	AT5G03300	NS
372	tr|A0A803QJ76|A0A803QJ76_CANSA	A0A803QJ76	Uncharacterized protein OS=Cannabis sativa OX=3483 PE=4 SV=1	0.981399	1.01001	108693	169407	266484	43986.4	158370	44788	164686	226617	Succinate--CoA ligase [ADP-forming] subunit alpha-1, mitochondrial (EC 6.2.1.5) (Succinyl-CoA synthetase subunit alpha-1) (SCS-alpha-1)	SUCA1_ARATH	At5g08300 F8L15_30	AT5G08300	NS
373	tr|A0A7J6HYT3|A0A7J6HYT3_CANSA	A0A7J6HYT3	Uncharacterized protein OS=Cannabis sativa OX=3483 GN=G4B88_021092 PE=3 SV=1	0.43565	0.692711	116718	51107.9	23301.1	104975	40535.1	94874.2	19533.7	50170.4	Nuclear pore complex protein GP210 (Nuclear pore membrane glycoprotein 210) (Nucleoporin GP210) (Protein EMBRYO DEFECTIVE 3012)	GP210_ARATH	GB210 EMB3012 At5g40480 K21I16.30	AT5G40480	NS
374	tr|A0A7J6G3Q7|A0A7J6G3Q7_CANSA	A0A7J6G3Q7	Proteasome subunit alpha type OS=Cannabis sativa OX=3483 GN=F8388_007736 PE=3 SV=1	0.981436	0.99683	555821	453023	353738	346169	477111	424550	354157	447516	Proteasome subunit alpha type-7-B (20S proteasome alpha subunit D-2) (Proteasome component 6B) (Proteasome component 6C) (Proteasome subunit alpha type-4)	PSA7B_ARATH	PAD2 PRC6B PRC6C PRS1 At5g66140 K2A18.22	AT5G66140	NS
375	tr|A0A803Q252|A0A803Q252_CANSA	A0A803Q252	Uncharacterized protein OS=Cannabis sativa OX=3483 PE=4 SV=1	0.278261	0.8987	1.14553e+06	1.08052e+06	827672	1.1708e+06	858520	920628	1.06621e+06	951217	Elongation factor 1-alpha 2 (EF-1-alpha 2) (eEF-1A2)	EF1A2_ARATH	A2 At1g07930 T6D22.31	AT1G07930	NS
376	tr|A0A7J6ENV8|A0A7J6ENV8_CANSA	A0A7J6ENV8	Chlorophyll a-b binding protein, chloroplastic OS=Cannabis sativa OX=3483 GN=F8388_000006 PE=3 SV=1	0.875026	0.881268	15171.8	5499.4	13882.2	7319.49	1133.36	3105.93	30752.4	1909.54	Chlorophyll a-b binding protein 1, chloroplastic (Chlorophyll a-b protein 140) (CAB-140) (LHCII type I CAB-1)	CB1C_ARATH	LHCB1.3 AB140 CAB1 At1g29930 F1N18.3	AT1G29930	NS
377	tr|A0A7J6FNL1|A0A7J6FNL1_CANSA	A0A7J6FNL1	Uncharacterized protein OS=Cannabis sativa OX=3483 GN=G4B88_006989 PE=4 SV=1	0.99383	1.00233	1384.69	1303.85	2422.09	757.096	2056.7	1223.63	1646.62	954.431	Ferredoxin--NADP reductase, root isozyme 1, chloroplastic (EC 1.18.1.2) (Root FNR 1) (AtRFNR1)	FNRR1_ARATH	RFNR1 PETH3 At4g05390 C6L9.70	AT4G05390	NS
378	tr|A0A803NY19|A0A803NY19_CANSA	A0A803NY19	Uncharacterized protein OS=Cannabis sativa OX=3483 PE=4 SV=1	0.235741	0.536311	14512.5	67911.2	85619.5	80180.8	20691.6	13349.9	22514.4	76569.4	External alternative NAD(P)H-ubiquinone oxidoreductase B2, mitochondrial (EC 1.6.5.9) (External alternative NADH dehydrogenase NDB2) (NADH:ubiquinone reductase (non-electrogenic) NDB2)	NDB2_ARATH	NDB2 At4g05020 T32N4.4	AT4G05020	NS
379	tr|A0A803PXM6|A0A803PXM6_CANSA	A0A803PXM6	Uncharacterized protein OS=Cannabis sativa OX=3483 PE=4 SV=1	0.0198804	3.62018	5129.24	1810.89	6819.02	12447.2	29143	35033.8	15471.4	15223.4	Dynamin-related protein 3A (Dynamin-like protein 2) (Dynamin-like protein 2a)	DRP3A_ARATH	DRP3A ADL2 ADL2A At4g33650 T16L1.140	AT4G33650	Increased
380	tr|A0A803NU60|A0A803NU60_CANSA	A0A803NU60	Uncharacterized protein OS=Cannabis sativa OX=3483 PE=4 SV=1	0.578454	1.15648	778331	986256	977258	216536	829234	1.0832e+06	735909	772963	Biotin carboxyl carrier protein of acetyl-CoA carboxylase 2, chloroplastic (AtBCCP2) (BCCP-2)	BCCP2_ARATH	BCCP2 At5g15530 T20K14_140	AT5G15530	NS
381	tr|A0A803RBT1|A0A803RBT1_CANSA	A0A803RBT1	Uncharacterized protein OS=Cannabis sativa OX=3483 PE=4 SV=1	0.845905	0.875481	1113.64	2148.4	6792.47	717.139	1458.72	3327.88	4260.43	383.339	Stearoyl-[acyl-carrier-protein] 9-desaturase 5, chloroplastic (Stearoyl-ACP desaturase 5) (EC 1.14.19.2) (Acyl-[acyl-carrier-protein] desaturase 5)	STAD5_ARATH	S-ACP-DES5 AAD5 SAD5 At3g02630 F16B3.26	AT3G02630	NS
382	tr|A0A803NHA1|A0A803NHA1_CANSA	A0A803NHA1	Uncharacterized protein OS=Cannabis sativa OX=3483 PE=4 SV=1	0.105829	1.7637	14096.5	13627.4	41035.1	25024.7	35994.1	24706.3	49219.5	55486.5	RGG repeats nuclear RNA binding protein B	RGGB_ARATH	RGGB At4g17520 dl4795w FCAALL.142	AT4G17520	NS
383	tr|A0A7J6FFX6|A0A7J6FFX6_CANSA	A0A7J6FFX6	AAA domain-containing protein OS=Cannabis sativa OX=3483 GN=G4B88_021398 PE=3 SV=1	0.641774	1.31971	115283	12013.4	4207.44	102188	145004	76801.9	30564.2	56034.2	26S proteasome regulatory subunit S10B homolog B (26S proteasome AAA-ATPase subunit RPT4b) (26S proteasome subunit S10B homolog B) (Regulatory particle triple-A ATPase subunit 4b)	PS10B_ARATH	RPT4B At1g45000 F27F5.8	AT1G45000	NS
384	tr|A0A7J6FM98|A0A7J6FM98_CANSA	A0A7J6FM98	Cytochrome b5 heme-binding domain-containing protein OS=Cannabis sativa OX=3483 GN=F8388_023078 PE=4 SV=1	0.323929	0.736587	99246.4	82287.2	68102.2	66489.8	75989.7	5099.42	80762.8	71002.1	Membrane steroid-binding protein 2 (AtMP2) (Membrane-associated progesterone-binding protein 3) (AtMAPR3)	MSBP2_ARATH	MSBP2 MAPR3 MP2 At3g48890 T21J18.160	AT3G48890	NS
385	tr|A0A7J6GDA3|A0A7J6GDA3_CANSA	A0A7J6GDA3	Uncharacterized protein OS=Cannabis sativa OX=3483 GN=F8388_005639 PE=3 SV=1	0.430756	0.706657	95403.9	444091	358489	430637	365736	6310.63	341206	225627	12S seed storage protein CRD (Cruciferin D) (Legumin-type globulin storage protein CRD) [Cleaved into: 12S seed storage protein CRD alpha chain (12S seed storage protein CRD acidic chain); 12S seed storage protein CRD beta chain (12S seed storage protein CRD basic chain)]	CRU4_ARATH	CRD CRU2 At1g03890 F21M11.18	AT1G03890	NS
386	tr|A0A803PSY7|A0A803PSY7_CANSA	A0A803PSY7	Uncharacterized protein OS=Cannabis sativa OX=3483 PE=4 SV=1	0.639215	1.43308	5285.83	1776.8	2923.88	23116.8	2451.27	13336.8	26091.5	5560.09	Mitochondrial Rho GTPase 1 (AtMIRO1) (EC 3.6.5.-) (Miro-related GTPase 1)	MIRO1_ARATH	MIRO1 At5g27540	AT5G27540	NS
387	tr|A0A803R863|A0A803R863_CANSA	A0A803R863	Uncharacterized protein OS=Cannabis sativa OX=3483 PE=4 SV=1	0.286352	1.33167	237144	180100	174064	80958.6	256050	123121	282282	233782	40S ribosomal protein S9-2	RS92_ARATH	RPS9C At5g39850 MYH19.1 MYH19.10	AT5G39850	NS
388	tr|A0A803PWL6|A0A803PWL6_CANSA	A0A803PWL6	Uncharacterized protein OS=Cannabis sativa OX=3483 PE=4 SV=1	0.0414752	1.27999	207104	255060	247298	200483	235265	332708	294383	302362	Isovaleryl-CoA dehydrogenase, mitochondrial (IVD) (EC 1.3.8.4)	IVD_ARATH	IVD At3g45300 F18N11.6	AT3G45300	NS
389	tr|A0A803Q4A3|A0A803Q4A3_CANSA	A0A803Q4A3	Uncharacterized protein OS=Cannabis sativa OX=3483 PE=4 SV=1	0.15578	0.451988	13020.8	1446.12	10641.2	8310.82	5943.85	2385.51	754.671	6020.93	Protein TIC 40, chloroplastic (Protein PIGMENT DEFECTIVE EMBRYO 120) (Translocon at the inner envelope membrane of chloroplasts 40) (AtTIC40)	TIC40_ARATH	TIC40 PDE120 At5g16620 MTG13.6	AT5G16620	NS
390	tr|A0A803R906|A0A803R906_CANSA	A0A803R906	Uncharacterized protein OS=Cannabis sativa OX=3483 PE=4 SV=1	0.372558	0.770049	111742	157575	155868	171339	70505.8	173885	45686.7	169276	Glutathione S-transferase U8 (AtGSTU8) (EC 2.5.1.18) (GST class-tau member 8)	GSTU8_ARATH	GSTU8 At3g09270 F3L24.14	AT3G09270	NS
391	tr|A0A803NLN4|A0A803NLN4_CANSA	A0A803NLN4	Uncharacterized protein OS=Cannabis sativa OX=3483 PE=4 SV=1	0.463915	1.25855	4282.93	7492.71	3122.73	3622.25	8068.3	3758.22	7638.09	3844.43	PI-PLC X domain-containing protein At5g67130	Y5713_ARATH	At5g67130 K21H1.9	AT5G67130	NS
392	tr|A0A803P2P0|A0A803P2P0_CANSA	A0A803P2P0	Uncharacterized protein OS=Cannabis sativa OX=3483 PE=4 SV=1	0.848536	1.07965	94166.3	68383.4	245908	260961	250142	62925.8	247735	161934	Probable chalcone--flavanone isomerase 3 (Chalcone isomerase 3) (EC 5.5.1.6) (Chalcone isomerase-like 1)	CFI3_ARATH	CHI3 CHI-L1 CHIL At5g05270 K18I23.7	AT5G05270	NS
393	tr|A0A803Q5L7|A0A803Q5L7_CANSA	A0A803Q5L7	Uncharacterized protein OS=Cannabis sativa OX=3483 PE=4 SV=1	0.202484	0.551682	100305	37223.5	90922.1	67998.4	5628.46	76871.8	12528.2	68517.2					NS
394	tr|A0A803QAX6|A0A803QAX6_CANSA	A0A803QAX6	Uncharacterized protein OS=Cannabis sativa OX=3483 PE=4 SV=1	0.428208	1.50921	3192.06	9822.01	33812.5	10518.7	26991.1	5573.39	25623	28358.3	Eukaryotic translation initiation factor isoform 4G-1 (eIF(iso)4G-1)	IF4G1_ARATH	EIF(ISO)4G1 At5g57870 MTI20.13	AT5G57870	NS
395	tr|A0A7J6H6W2|A0A7J6H6W2_CANSA	A0A7J6H6W2	Histone H2B OS=Cannabis sativa OX=3483 GN=F8388_025669 PE=3 SV=1	0.444295	0.710534	1092.07	4269.48	3711.75	2286.28	1929.81	4000.95	1386.24	754.367	Histone H2B.6 (H2BAt) (HTB9)	H2B6_ARATH	H2B At3g45980 F16L2.190	AT3G45980	NS
396	tr|A0A803PPD5|A0A803PPD5_CANSA	A0A803PPD5	Uncharacterized protein OS=Cannabis sativa OX=3483 PE=4 SV=1	0.0103015	1.55245	340633	311890	174586	219620	408200	417211	390335	409248	Malate dehydrogenase 1, peroxisomal (EC 1.1.1.37) (Peroxisomal NAD-dependent malate dehydrogenase 1) (pxNAD-MDH1) (Peroxisomal malate dehydrogenase 1) (Peroxisomal MDH1)	MDHX1_ARATH	PMDH1 At2g22780 T30L20.4	AT2G22780	Increased
397	tr|A0A803NS05|A0A803NS05_CANSA	A0A803NS05	Uncharacterized protein OS=Cannabis sativa OX=3483 PE=4 SV=1	0.00947264	0.44109	140800	149516	102925	182691	72461.6	27757.2	93852.4	59966.4	Aldehyde dehydrogenase family 7 member B4 (EC 1.2.1.3) (Antiquitin-1) (Turgor-responsive ALDH)	AL7B4_ARATH	ALDH7B4 At1g54100 F15I1.19	AT1G54100	decreased
398	tr|A0A803QJ99|A0A803QJ99_CANSA	A0A803QJ99	Uncharacterized protein OS=Cannabis sativa OX=3483 PE=4 SV=1	0.294951	1.84975	10313.8	23139	4855.89	5933.87	21498.6	17169.7	4559.61	38609.5	ATP-dependent zinc metalloprotease FTSH 2, chloroplastic (AtFTSH2) (EC 3.4.24.-) (Protein VARIEGATED 2)	FTSH2_ARATH	FTSH2 VAR2 At2g30950 F7F1.16	AT2G30950	NS
399	tr|A0A803PW20|A0A803PW20_CANSA	A0A803PW20	Uncharacterized protein OS=Cannabis sativa OX=3483 PE=4 SV=1	0.471565	0.628079	909.201	1425.37	5698.44	2120.52	645.203	3263.52	980.941	1487.55	Glutamate--tRNA ligase, cytoplasmic (EC 6.1.1.17) (GluRSAt) (Glutamyl-tRNA synthetase) (GluRS)	SYEC_ARATH	At5g26710 F21E10.12	AT5G26710	NS
400	tr|A0A7J6DW14|A0A7J6DW14_CANSA	A0A7J6DW14	Nop domain-containing protein OS=Cannabis sativa OX=3483 GN=F8388_000083 PE=3 SV=1	0.264582	2.35207	26542	53496.6	8257.18	4839.82	120441	13088.6	39032.1	46499.7	Probable nucleolar protein 5-2 (MAR-binding NOP56/58 homolog 2) (Nucleolar protein 58-2)	NOP5B_ARATH	NOP5-2 NOP58-2 At3g05060 T12H1.2	AT3G05060	NS
401	tr|A0A803PXB0|A0A803PXB0_CANSA	A0A803PXB0	Uncharacterized protein OS=Cannabis sativa OX=3483 PE=4 SV=1	0.737203	1.04123	159965	222012	196539	220690	222085	200213	248429	161430	Fatty acid amide hydrolase (AtFAAH) (EC 3.5.1.99) (N-acylethanolamine amidohydrolase)	FAAH_ARATH	FAAH At5g64440 T12B11.3	AT5G64440	NS
402	tr|A0A803R205|A0A803R205_CANSA	A0A803R205	Uncharacterized protein OS=Cannabis sativa OX=3483 PE=4 SV=1	0.871582	1.04591	82183.2	14030.3	79813.1	86744.7	62194.5	61954.6	69186.7	81498.8	Isocitrate dehydrogenase [NAD] regulatory subunit 1, mitochondrial (IDH-I) (Isocitric dehydrogenase 1) (NAD(+)-specific ICDH 1)	IDH1_ARATH	IDH1 At4g35260 F23E12.180	AT4G35260	NS
403	tr|A0A803R9Y1|A0A803R9Y1_CANSA	A0A803R9Y1	Uncharacterized protein OS=Cannabis sativa OX=3483 PE=4 SV=1	0.311548	1.20813	22349.2	46233.2	22638.2	36350.4	36220.8	43253.1	37730	36918	60S ribosomal protein L6-3	RL63_ARATH	RPL6C At1g74050 F2P9.8	AT1G74050	NS
404	tr|A0A803PF93|A0A803PF93_CANSA	A0A803PF93	Uncharacterized protein OS=Cannabis sativa OX=3483 PE=4 SV=1	0.749602	0.836499	135258	178110	15274.9	238287	117494	24148.7	259958	72635.5	Dolichyl-diphosphooligosaccharide--protein glycosyltransferase 48 kDa subunit (Oligosaccharyl transferase 48 kDa subunit) (Protein DEFECTIVE GLYCOSYLATION 1)	OST48_ARATH	OST48 DGL1 At5g66680 MSN2.7	AT5G66680	NS
405	tr|A0A803NU39|A0A803NU39_CANSA	A0A803NU39	Uncharacterized protein OS=Cannabis sativa OX=3483 PE=4 SV=1	0.608513	1.13574	91701.4	74608.5	28834.9	84732.8	69760	80503.8	108015	59588.7	Arginine--tRNA ligase, chloroplastic/mitochondrial (EC 6.1.1.19) (Arginyl-tRNA synthetase) (ArgRS) (Protein EMBRYO DEFECTIVE 1027)	SYRM_ARATH	EMB1027 At4g26300 T25K17.110	AT4G26300	NS
406	tr|A0A7J6F575|A0A7J6F575_CANSA	A0A7J6F575	Dihydrolipoyl dehydrogenase OS=Cannabis sativa OX=3483 GN=G4B88_025589 PE=3 SV=1	0.0312188	0.511111	124258	110426	165277	190632	128737	53392.7	66188.5	53540.8	Dihydrolipoyl dehydrogenase 1, mitochondrial (AtmLPD1) (mtLPD1) (EC 1.8.1.4) (Dihydrolipoamide dehydrogenase 1) (Glycine cleavage system L protein 1) (Pyruvate dehydrogenase complex E3 subunit 1) (E3-1) (PDC-E3 1)	DLDH1_ARATH	LPD1 At1g48030 F21D18.28 T2J15.6	AT1G48030	decreased
407	tr|A0A7J6FPH5|A0A7J6FPH5_CANSA	A0A7J6FPH5	Lactoylglutathione lyase OS=Cannabis sativa OX=3483 GN=F8388_027225 PE=3 SV=1	0.382409	1.04488	411955	436709	462437	479516	487431	486876	474041	422638	Lactoylglutathione lyase GLX1 (EC 4.4.1.5) (Glyoxalase I) (AtGLX1) (GlyI)	GLX1_ARATH	GLX1 At1g11840 F12F1.32	AT1G11840	NS
408	tr|A0A7J6HFJ2|A0A7J6HFJ2_CANSA	A0A7J6HFJ2	Uncharacterized protein OS=Cannabis sativa OX=3483 GN=F8388_000488 PE=3 SV=1	0.478403	0.725439	122011	106813	57984.1	18825.9	32344.7	28043.6	84574	76757					NS
409	tr|A0A7J6ELU8|A0A7J6ELU8_CANSA	A0A7J6ELU8	Uncharacterized protein OS=Cannabis sativa OX=3483 GN=F8388_009817 PE=4 SV=1	0.736981	1.06323	406095	876313	638930	560086	709035	571039	785650	572600	Succinate dehydrogenase subunit 5, mitochondrial	SDH5_ARATH	SDH5 At1g47420 F16N3.26	AT1G47420	NS
410	tr|A0A803PMJ9|A0A803PMJ9_CANSA	A0A803PMJ9	Uncharacterized protein OS=Cannabis sativa OX=3483 PE=4 SV=1	0.00510465	0.28934	157829	215550	250003	140950	31724.7	69112	18345.9	101969	Peroxisomal acyl-coenzyme A oxidase 1 (AOX 1) (EC 1.3.3.6) (Long-chain acyl-CoA oxidase) (AtCX1)	ACOX1_ARATH	ACX1 At4g16760 dl4405c FCAALL.119	AT4G16760	decreased
411	tr|A0A7J6GXA3|A0A7J6GXA3_CANSA	A0A7J6GXA3	tRNA-binding domain-containing protein OS=Cannabis sativa OX=3483 GN=G4B88_003913 PE=3 SV=1	0.906932	1.02429	524108	726250	704527	396146	469863	850578	494282	593415	Guanosine nucleotide diphosphate dissociation inhibitor 1 (AtGDI1)	GDI1_ARATH	GDI1 At2g44100 F6E13.23	AT2G44100	NS
412	tr|A0A803P9A0|A0A803P9A0_CANSA	A0A803P9A0	Uncharacterized protein OS=Cannabis sativa OX=3483 PE=4 SV=1	0.927363	1.02677	478402	289746	316386	83930.1	342662	280820	294191	282066	Proteasome subunit alpha type-6-B (20S proteasome subunit alpha A-2) (Proteasome subunit alpha type-1)	PSA6B_ARATH	PAA2 At2g05840 T6P5.4	AT2G05840	NS
413	tr|A0A803QMS5|A0A803QMS5_CANSA	A0A803QMS5	Uncharacterized protein OS=Cannabis sativa OX=3483 PE=4 SV=1	0.061545	0.41591	9373.28	22527.7	21023.9	7920.17	5198.31	7447.78	7514.15	5145.8	Soluble inorganic pyrophosphatase 6, chloroplastic (EC 3.6.1.1) (Inorganic pyrophosphatase 6) (Pyrophosphate phospho-hydrolase 6) (PPase 6)	IPYR6_ARATH	PPA6 PPA At5g09650 F17I14.160	AT5G09650	NS
414	tr|A0A7J6HXP0|A0A7J6HXP0_CANSA	A0A7J6HXP0	(1->3)-beta-glucan endohydrolase OS=Cannabis sativa OX=3483 GN=G4B88_022684 PE=3 SV=1	0.00142001	3.71291	39958.2	70250	82089.3	23868.5	138422	204120	246549	213514	Glucan endo-1,3-beta-glucosidase 1 (EC 3.2.1.39) ((1->3)-beta-glucan endohydrolase 1) ((1->3)-beta-glucanase 1) (Beta-1,3-endoglucanase 1) (Beta-1,3-glucanase 1)	E131_ARATH	At1g11820 F12F1.33 F25C20_1	AT1G11820	Increased
415	tr|A0A803NH82|A0A803NH82_CANSA	A0A803NH82	Uncharacterized protein OS=Cannabis sativa OX=3483 PE=4 SV=1	0.0183605	1.69748	542571	461382	487577	522618	580106	785325	1.01516e+06	1.03839e+06	Nucleoside diphosphate kinase 1 (EC 2.7.4.6) (Nucleoside diphosphate kinase I) (NDK I) (NDP kinase I) (NDPK I)	NDK1_ARATH	NDK1 NDPK1 At4g09320 T30A10.80	AT4G09320	Increased
416	tr|A0A803QG99|A0A803QG99_CANSA	A0A803QG99	Uncharacterized protein OS=Cannabis sativa OX=3483 PE=4 SV=1	0.341217	1.71197	31679.2	62234.1	15397.7	8141.5	48526.7	69400.9	78033.1	5114.53	Heme-binding-like protein At3g10130, chloroplastic	HBPL1_ARATH	At3g10130 T22K18.4	AT3G10130	NS
417	tr|A0A7C9F3I7|A0A7C9F3I7_CANSA	A0A7C9F3I7	Geranylgeranyl pyrophosphate reductase GPPSsu OS=Cannabis sativa OX=3483 GN=GGR PE=4 SV=1	0.508927	1.14068	371067	939479	1.06932e+06	741107	825463	881017	861701	991843	Heterodimeric geranylgeranyl pyrophosphate synthase small subunit, chloroplastic	GGR_ARATH	GGR At4g38460 F20M13.20	AT4G38460	NS
418	tr|A0A803NY94|A0A803NY94_CANSA	A0A803NY94	Uncharacterized protein OS=Cannabis sativa OX=3483 PE=4 SV=1	0.0850339	8.24703	2415.17	4678.97	4772.57	4404.55	29975.6	74822.8	11082.7	18308.5	Leucine-rich repeat extensin-like protein 4 (AtLRX4) (LRR/EXTENSIN4) (Cell wall hydroxyproline-rich glycoprotein)	LRX4_ARATH	LRX4 At3g24480 MXP5.6	AT3G24480	NS
419	tr|A0A7J6I156|A0A7J6I156_CANSA	A0A7J6I156	Uncharacterized protein OS=Cannabis sativa OX=3483 GN=G4B88_013957 PE=4 SV=1	0.331087	1.54598	6740.72	107493	108096	9302.03	83204.1	84381.7	77355.5	113158	Glutathione S-transferase U19 (AtGSTU19) (EC 2.5.1.18) (GST class-tau member 19) (Glutathione S-transferase 8)	GSTUJ_ARATH	GSTU19 GST8 At1g78380 F3F9.11	AT1G78380	NS
420	tr|A0A803NRP9|A0A803NRP9_CANSA	A0A803NRP9	Uncharacterized protein OS=Cannabis sativa OX=3483 PE=4 SV=1	0.520841	0.831921	507297	342919	542622	498264	691863	277645	402421	201319	LL-diaminopimelate aminotransferase, chloroplastic (AtDAP-AT) (DAP-AT) (DAP-aminotransferase) (LL-DAP-aminotransferase) (EC 2.6.1.83) (Protein ABERRANT GROWTH AND DEATH 2)	DAPAT_ARATH	DAP AGD2 At4g33680 T16L1.170	AT4G33680	NS
421	tr|A0A803PJD3|A0A803PJD3_CANSA	A0A803PJD3	Uncharacterized protein OS=Cannabis sativa OX=3483 PE=4 SV=1	0.262444	1.57062	12302.5	69482.3	105933	38049	105327	41200.3	114779	93286	Short-chain dehydrogenase TIC 32, chloroplastic (EC 1.1.1.-) (Translocon at the inner envelope membrane of chloroplasts 32) (AtTIC32)	TIC32_ARATH	TIC32 At4g23430 F16G20.130	AT4G23430	NS
422	tr|A0A7J6I1W6|A0A7J6I1W6_CANSA	A0A7J6I1W6	Uncharacterized protein OS=Cannabis sativa OX=3483 GN=F8388_015950 PE=3 SV=1	0.17531	0.63072	380062	377931	447719	156483	86243.5	318639	180013	274269	Mitochondrial uncoupling protein 1 (AtPUMP1)	PUMP1_ARATH	PUMP1 UCP1 At3g54110 F24B22.70	AT3G54110	NS
423	tr|A0A803QD20|A0A803QD20_CANSA	A0A803QD20	Uncharacterized protein OS=Cannabis sativa OX=3483 PE=4 SV=1	0.302914	2.66818	3535.51	1380.35	1648.93	835.192	910.94	976.998	5600.21	12256.3	Vesicle-fusing ATPase (EC 3.6.4.6) (N-ethylmaleimide-sensitive fusion protein) (Vesicular-fusion protein NSF)	NSF_ARATH	NSF At4g04910 T1J1.4	AT4G04910	NS
424	tr|A0A7J6I1W4|A0A7J6I1W4_CANSA	A0A7J6I1W4	Uncharacterized protein (Fragment) OS=Cannabis sativa OX=3483 GN=G4B88_014056 PE=3 SV=1	0.0256978	21.7331	2464	2790.04	1517.23	1314.93	60824.4	57199.1	1388.02	56326.5	Chaperone protein dnaJ 2 (AtDjA2)	DNAJ2_ARATH	ATJ2 A2 ATJ At5g22060 T6G21.11 T6G21_170	AT5G22060	Increased
425	tr|A0A803Q6R0|A0A803Q6R0_CANSA	A0A803Q6R0	Uncharacterized protein OS=Cannabis sativa OX=3483 PE=4 SV=1	0.436628	1.16307	90523.2	89858.9	182111	148406	131865	178837	143571	139937	1,8-cineole synthase 2, chloroplastic (AtTPS-CIN2) (EC 4.2.3.108) (Limonene cyclase) (Terpenoid synthase 23) (AtTPS23)	CIN2_ARATH	TPS23 TPS-CIN2 At3g25830 K9I22.3	AT3G25830	NS
426	tr|A0A803PHE7|A0A803PHE7_CANSA	A0A803PHE7	Uncharacterized protein OS=Cannabis sativa OX=3483 PE=4 SV=1	0.867426	0.985413	867656	597579	832830	874371	765060	801127	768004	791970	Urease (EC 3.5.1.5) (Urea amidohydrolase)	UREA_ARATH	URE At1g67550 F12B7.10	AT1G67550	NS
427	tr|A0A7J6EWG2|A0A7J6EWG2_CANSA	A0A7J6EWG2	NADH dehydrogenase [ubiquinone] flavoprotein 1, mitochondrial OS=Cannabis sativa OX=3483 GN=F8388_022434 PE=3 SV=1	0.0577246	1.69879	85717.8	53650.8	54842.8	119949	178228	106180	143900	105385	NADH dehydrogenase [ubiquinone] flavoprotein 1, mitochondrial (EC 7.1.1.2)	NDUV1_ARATH	At5g08530 MAH20.9	AT5G08530	NS
428	tr|A0A803Q2I4|A0A803Q2I4_CANSA	A0A803Q2I4	Uncharacterized protein OS=Cannabis sativa OX=3483 PE=4 SV=1	0.352448	1.63711	20784.3	5704.44	10510.9	35664.7	54731.2	16173.3	33560.8	14493.8	Photosystem I reaction center subunit II-2, chloroplastic (Photosystem I 20 kDa subunit 2) (PSI-D2)	PSAD2_ARATH	PSAD2 At1g03130 F10O3_4	AT1G03130	NS
429	tr|A0A803QFK5|A0A803QFK5_CANSA	A0A803QFK5	Uncharacterized protein OS=Cannabis sativa OX=3483 PE=4 SV=1	0.114942	1.47437	74927.8	51266.5	169062	147898	163323	173313	160614	156124	ATP-dependent 6-phosphofructokinase 3 (ATP-PFK 3) (Phosphofructokinase 3) (EC 2.7.1.11) (Phosphohexokinase 3)	PFKA3_ARATH	PFK3 At4g26270 T25K17.80	AT4G26270	NS
430	tr|A0A803NYH6|A0A803NYH6_CANSA	A0A803NYH6	Uncharacterized protein OS=Cannabis sativa OX=3483 PE=4 SV=1	0.174856	2.07996	27205.3	109413	10657.8	118294	167722	194725	27609	162317	26S proteasome regulatory subunit 7 homolog A (26S proteasome AAA-ATPase subunit RPT1a) (26S proteasome subunit 7 homolog A) (Regulatory particle triple-A ATPase subunit 1a)	PRS7A_ARATH	RPT1A At1g53750 F22G10.2 T18A20.1	AT1G53750	NS
431	tr|A0A803QJH1|A0A803QJH1_CANSA	A0A803QJH1	Uncharacterized protein OS=Cannabis sativa OX=3483 PE=4 SV=1	0.535199	0.83618	87079.3	240434	345652	327833	160829	193399	249609	233178	ADP,ATP carrier protein 3, mitochondrial (ADP/ATP translocase 3) (Adenine nucleotide translocator 3) (ANT 3)	ADT3_ARATH	AAC3 ANT3 At4g28390 F20O9.60	AT4G28390	NS
432	tr|A0A7J6F0U7|A0A7J6F0U7_CANSA	A0A7J6F0U7	Threonine synthase OS=Cannabis sativa OX=3483 GN=F8388_002090 PE=3 SV=1	0.955216	1.02637	191662	326014	157616	51318.7	211496	281088	238521	14663.6	Threonine synthase 1, chloroplastic (EC 4.2.3.1) (Protein METHIONINE OVER-ACCUMULATOR 2)	THRC1_ARATH	TS1 MTO2 At4g29840 F27B13.80	AT4G29840	NS
433	tr|A0A7J6HIJ7|A0A7J6HIJ7_CANSA	A0A7J6HIJ7	Uncharacterized protein OS=Cannabis sativa OX=3483 GN=G4B88_018549 PE=3 SV=1	0.32843	1.17345	709639	789036	338509	644910	706469	768906	763953	673293	60S ribosomal protein L8-3	RL83_ARATH	RPL8C At4g36130 F23E13.20 T19K4.260	AT4G36130	NS
434	tr|A0A7J6F7G5|A0A7J6F7G5_CANSA	A0A7J6F7G5	Uncharacterized protein OS=Cannabis sativa OX=3483 GN=G4B88_010727 PE=4 SV=1	0.133377	1.61252	45153.1	55502.2	96317.1	53896.6	58150.4	148149	110240	87990.8	Serine/arginine-rich-splicing factor SR34 (At-SR34) (At-SRp34) (AtSR34) (Pre-mRNA-splicing factor SF2) (SR1 protein)	SR34_ARATH	SR34 SF2 SR1 SRP34 At1g02840 F22D16.16 F22D16_30	AT1G02840	NS
435	tr|A0A7J6F4Q4|A0A7J6F4Q4_CANSA	A0A7J6F4Q4	Histone H2A OS=Cannabis sativa OX=3483 GN=F8388_007478 PE=3 SV=1	0.126434	3.57045	13449.4	736.097	73099.8	956.044	4051.27	106003	127316	77691.2	Probable histone H2A.5 (HTA7)	H2A5_ARATH	At5g27670 F15A18.130	AT5G27670	NS
436	tr|A0A803RAG6|A0A803RAG6_CANSA	A0A803RAG6	Uncharacterized protein OS=Cannabis sativa OX=3483 PE=4 SV=1	0.31938	0.749962	69491.1	148353	96803.9	139223	122580	43324	108995	65486.7	Serine/threonine-protein phosphatase 2A 65 kDa regulatory subunit A beta isoform (AtA beta) (PP2A, subunit A, beta isoform)	2AAB_ARATH	PP2AA2 DF1 At3g25800 K13N2.14	AT3G25800	NS
437	tr|A0A803R2J6|A0A803R2J6_CANSA	A0A803R2J6	Uncharacterized protein OS=Cannabis sativa OX=3483 PE=4 SV=1	0.794231	0.901427	240957	47559.8	249933	228848	211192	238217	24611.9	217641	Probable NADH dehydrogenase [ubiquinone] 1 alpha subcomplex subunit 5, mitochondrial	NDUA5_ARATH	At5g52840 MXC20.6	AT5G52840	NS
438	tr|A0A803NVI4|A0A803NVI4_CANSA	A0A803NVI4	Uncharacterized protein OS=Cannabis sativa OX=3483 PE=4 SV=1	0.748395	1.27335	19589.1	29911.4	7357.93	5025.79	51592.7	18848.3	5241.57	3117.51	BAG family molecular chaperone regulator 7 (Bcl-2-associated athanogene 7)	BAG7_ARATH	BAG7 At5g62390 MMI9.22	AT5G62390	NS
439	tr|A0A803R528|A0A803R528_CANSA	A0A803R528	Uncharacterized protein OS=Cannabis sativa OX=3483 PE=4 SV=1	0.359928	1.53287	14396.3	9670.24	18590.4	11151	35925.7	2639.71	18815.7	25099.3	THO complex subunit 4A (ALYREF homolog 1) (AtALY1)	THO4A_ARATH	ALY1 THO4A At5g59950 MMN10.26	AT5G59950	NS
440	tr|A0A803Q8Y8|A0A803Q8Y8_CANSA	A0A803Q8Y8	Uncharacterized protein OS=Cannabis sativa OX=3483 PE=4 SV=1	0.484283	0.935648	1.13165e+06	820331	872425	852795	797446	951959	871308	819855					NS
441	tr|A0A803PPG7|A0A803PPG7_CANSA	A0A803PPG7	Uncharacterized protein OS=Cannabis sativa OX=3483 PE=4 SV=1	0.719212	1.25594	2178.91	157568	158202	1568.3	122091	10393.5	127990	140820	Probable cinnamyl alcohol dehydrogenase 1 (AtCAD1) (EC 1.1.1.195)	CADH1_ARATH	CAD1 CADG At1g72680 F28P22.13	AT1G72680	NS
442	tr|A0A7J6HMR3|A0A7J6HMR3_CANSA	A0A7J6HMR3	Glycerophosphodiester phosphodiesterase OS=Cannabis sativa OX=3483 GN=F8388_013128 PE=4 SV=1	0.212851	0.490868	27169.6	15255.7	37411.5	8393.01	23171.8	2349.1	3767.14	14021.2	Glycerophosphodiester phosphodiesterase GDPDL3 (EC 3.1.4.46) (Glycerophosphodiester phosphodiesterase-like 3) (ATGDPDL3) (Glycerophosphodiesterase-like 2) (Protein MUTANT ROOT HAIR 5) (Protein SHAVEN 3)	GPDL3_ARATH	GDPDL3 GPDL2 MRH5 SHV3 At4g26690 F10M23.30	AT4G26690	NS
443	tr|A0A803P2R3|A0A803P2R3_CANSA	A0A803P2R3	Uncharacterized protein OS=Cannabis sativa OX=3483 PE=4 SV=1	0.62708	0.618512	4122.31	20617.4	37672.9	1195.61	2855.71	34816	923.109	747.554	Probable pectinesterase/pectinesterase inhibitor 17 [Includes: Pectinesterase inhibitor 17 (Pectin methylesterase inhibitor 17); Pectinesterase 17 (PE 17) (EC 3.1.1.11) (Pectin methylesterase 17) (AtPME17)]	PME17_ARATH	PME17 ARATH17 At2g45220 F4L23.27	AT2G45220	NS
444	tr|A0A7J6EV80|A0A7J6EV80_CANSA	A0A7J6EV80	Uncharacterized protein OS=Cannabis sativa OX=3483 GN=F8388_008218 PE=4 SV=1	0.111732	1.54923	8346.37	6786.32	4329.13	4630.74	11516.3	7677.15	5952.07	12179.4	Heterogeneous nuclear ribonucleoprotein 1 (hnRNP1)	RNP1_ARATH	RNP1 At4g14300 dl3190w FCAALL.156	AT4G14300	NS
445	tr|A0A803Q0T6|A0A803Q0T6_CANSA	A0A803Q0T6	Uncharacterized protein OS=Cannabis sativa OX=3483 PE=4 SV=1	0.358458	6.20282	2269.34	2636.69	5263.98	2662.79	70112.5	6232.73	1658.57	1595.64	ATP-dependent zinc metalloprotease FTSH 10, mitochondrial (AtFTSH10) (EC 3.4.24.-)	FTSHA_ARATH	FTSH10 At1g07510 F22G5.10 F22G5_9	AT1G07510	NS
446	tr|A0A803QY10|A0A803QY10_CANSA	A0A803QY10	Uncharacterized protein OS=Cannabis sativa OX=3483 PE=4 SV=1	0.551218	0.705544	81293.5	41463.3	53616.7	11212.2	22134.7	14436.2	13924.7	81854.4	26S proteasome non-ATPase regulatory subunit 6 homolog (26S proteasome regulatory subunit RPN7) (AtRPN7) (26S proteasome regulatory subunit S10 homolog)	PSMD6_ARATH	RPN7 At4g24820 F6I7.30	AT4G24820	NS
447	tr|A0A803NYT9|A0A803NYT9_CANSA	A0A803NYT9	Uncharacterized protein OS=Cannabis sativa OX=3483 PE=4 SV=1	0.316434	1.51372	42494.8	168289	59906.4	73176.2	162476	51786.9	183535	122718	40S ribosomal protein S15a-1	R15A1_ARATH	RPS15AA At1g07770 F24B9.12; RPS15AF At5g59850 MMN10.16 MMN10.8	AT1G07770; AT5G59850	NS
448	tr|A0A7J6GFE8|A0A7J6GFE8_CANSA	A0A7J6GFE8	Carbonic anhydrase OS=Cannabis sativa OX=3483 GN=F8388_021185 PE=3 SV=1	0.769626	1.29828	7613.99	52394.2	10356.8	6740.3	10596.8	8578.85	70462.2	10466.5	Phosphoglucan phosphatase LSF1, chloroplastic (EC 3.1.3.-) (Phosphoglucan phosphatase like sex Four1) (Protein LIKE SEX4 1)	LSF1_ARATH	LSF1 PTPKIS2 At3g01510 F4P13.6	AT3G01510	NS
449	tr|A0A803QNZ2|A0A803QNZ2_CANSA	A0A803QNZ2	Uncharacterized protein OS=Cannabis sativa OX=3483 PE=4 SV=1	0.132241	0.805574	377533	404913	356940	554842	352936	354896	360483	296511	Enoyl-[acyl-carrier-protein] reductase [NADH], chloroplastic (ENR) (EC 1.3.1.9) (NADH-dependent enoyl-ACP reductase 1) (Protein MOSAIC DEATH 1)	FABI_ARATH	MOD1 ENR-A ENR1 At2g05990 T6P5.19	AT2G05990	NS
450	tr|A0A7J6I083|A0A7J6I083_CANSA	A0A7J6I083	Uncharacterized protein OS=Cannabis sativa OX=3483 GN=F8388_003732 PE=3 SV=1	0.457311	0.825656	214816	187251	61680.9	152040	136034	126176	111705	134515	60S acidic ribosomal protein P1-1	RLA11_ARATH	RPP1A At1g01100 T25K16.9	AT1G01100	NS
451	tr|A0A803QFX4|A0A803QFX4_CANSA	A0A803QFX4	Uncharacterized protein OS=Cannabis sativa OX=3483 PE=4 SV=1	0.0236784	0.194215	12623.7	2798.31	9082.33	6810.56	901.978	2231.12	2139.46	809.259	Chlorophyll a-b binding protein CP29.2, chloroplastic (LHCB4.2) (LHCII protein 4.2)	CB4B_ARATH	LHCB4.2 At3g08940 T16O11.12	AT3G08940	decreased
452	tr|A0A803QA58|A0A803QA58_CANSA	A0A803QA58	Uncharacterized protein OS=Cannabis sativa OX=3483 PE=4 SV=1	0.00873317	1.30006	165682	144304	168810	165228	176960	220786	228141	211382	Mitochondrial dicarboxylate/tricarboxylate transporter DTC (Dicarboxylate/tricarboxylate carrier)	DTC_ARATH	DTC At5g19760 T29J13.180	AT5G19760	NS
453	tr|A0A7J6HVK2|A0A7J6HVK2_CANSA	A0A7J6HVK2	Protein ROOT HAIR DEFECTIVE 3 homolog OS=Cannabis sativa OX=3483 GN=G4B88_022346 PE=3 SV=1	0.139018	0.714498	83871.1	55054.2	42201.1	77397.6	46573.5	33749.6	47196.9	57194.7	Protein ROOT HAIR DEFECTIVE 3 homolog 1 (EC 3.6.5.-) (Protein SEY1 homolog 2)	RHD31_ARATH	At1g72960 F3N23.16	AT1G72960	NS
454	tr|A0A803R4D3|A0A803R4D3_CANSA	A0A803R4D3	Uncharacterized protein OS=Cannabis sativa OX=3483 PE=4 SV=1	0.991557	1.00485	47653.8	46783.5	63424.7	52886.6	580.05	98800.2	29849.8	82539.9					NS
455	tr|A0A803NG81|A0A803NG81_CANSA	A0A803NG81	Uncharacterized protein OS=Cannabis sativa OX=3483 PE=4 SV=1	0.578854	1.63874	5077.67	3089.31	30620.3	4099.87	2254.47	18445.9	44361.7	5218.92	Uncharacterized protein At1g32220, chloroplastic	Y1222_ARATH	At1g32220 F3C3.2	AT1G32220	NS
456	tr|A0A803PNV3|A0A803PNV3_CANSA	A0A803PNV3	Uncharacterized protein OS=Cannabis sativa OX=3483 PE=4 SV=1	0.16309	2.94341	5366.91	2833.96	53080.4	4492.2	56761.3	1306.71	70985.1	64545.3	COP1-interactive protein 1	CIP1_ARATH	CIP1 At5g41790 K16L22.7	AT5G41790	NS
457	tr|A0A7J6H332|A0A7J6H332_CANSA	A0A7J6H332	Uncharacterized protein OS=Cannabis sativa OX=3483 GN=F8388_009746 PE=3 SV=1	0.12335	0.272431	1384.06	87825.8	116496	129959	1660.15	12028.7	1160.71	76596.2	Delta(12)-fatty-acid desaturase (Fatty acid desaturase 2) (EC 1.14.19.22) (EC 1.14.19.6) (Omega-6 fatty acid desaturase, endoplasmic reticulum)	FAD6E_ARATH	FAD2 At3g12120 T21B14.6 T21B14_107 T23B7.6	AT3G12120	NS
458	tr|A0A7J6HY42|A0A7J6HY42_CANSA	A0A7J6HY42	NAC-A/B domain-containing protein OS=Cannabis sativa OX=3483 GN=F8388_002513 PE=4 SV=1	0.0102465	14.8929	2114.08	12049.3	3958.55	1820.2	81757.4	123443	39501	52293.5	Nascent polypeptide-associated complex subunit alpha-like protein 1 (NAC-alpha-like protein 1) (Alpha-NAC-like protein 1)	NACA1_ARATH	At3g12390 T2E22.29	AT3G12390	Increased
459	tr|A0A803PZI4|A0A803PZI4_CANSA	A0A803PZI4	Uncharacterized protein OS=Cannabis sativa OX=3483 PE=4 SV=1	0.35329	1.33172	113217	125751	241605	149520	251344	233654	82620.1	271490	Probable eukaryotic translation initiation factor 5-1 (eIF-5 1)	IF5Y_ARATH	At1g36730 T15P17.7	AT1G36730	NS
460	tr|A0A803NFU4|A0A803NFU4_CANSA	A0A803NFU4	Uncharacterized protein OS=Cannabis sativa OX=3483 PE=4 SV=1	0.0121026	1.51772	220714	292656	307980	240607	496833	348858	395481	370587	Omega-amidase, chloroplastic (EC 3.5.1.3) (Nitrilase-like protein 3)	NILP3_ARATH	NLP3 At5g12040 F14F18.210	AT5G12040	Increased
461	tr|A0A803NMU4|A0A803NMU4_CANSA	A0A803NMU4	Uncharacterized protein OS=Cannabis sativa OX=3483 PE=4 SV=1	0.0363712	0.75518	110198	136943	129906	141361	93566.7	77233.3	123636	97055.4	Cyclase-like protein 2	CYL2_ARATH	CYCLASE2 At4g35220 F23E12.220	AT4G35220	NS
462	tr|A0A7J6HB44|A0A7J6HB44_CANSA	A0A7J6HB44	T-complex protein 1 subunit delta OS=Cannabis sativa OX=3483 GN=G4B88_005585 PE=3 SV=1	0.449349	0.416249	5700.8	56780.2	3441.31	10304.8	24022.7	3523.28	2277.77	1905.69	T-complex protein 1 subunit delta (TCP-1-delta) (CCT-delta) (Chaperonin CCT4)	TCPD_ARATH	CCT4 At3g18190 MRC8	AT3G18190	NS
463	tr|A0A803Q5K7|A0A803Q5K7_CANSA	A0A803Q5K7	Uncharacterized protein OS=Cannabis sativa OX=3483 PE=4 SV=1	0.150521	1.84451	29972.9	12924.8	50858.5	4992.01	63975.3	33285.5	33142.2	51739	T-complex protein 1 subunit gamma (TCP-1-gamma) (CCT-gamma) (Chaperonin CCT3)	TCPG_ARATH	CCT3 At5g26360 F9D12.18	AT5G26360	NS
464	tr|A0A7D5I2Z7|A0A7D5I2Z7_CANSA	A0A7D5I2Z7	Terpene synthase 36 OS=Cannabis sativa OX=3483 PE=2 SV=1	0.777768	1.24215	5547.12	3735.62	6144.51	27446.8	10644.2	3593.8	33162.9	5855.15	Terpenoid synthase 3, chloroplastic (AtTPS03) ((E)-beta-ocimene synthase) (EC 4.2.3.106) ((E,E)-alpha-farnesene synthase) (EC 4.2.3.46)	TPS03_ARATH	TPS03 At4g16740 dl4395w FCAALL.18	AT4G16740	NS
465	tr|A0A803R9A1|A0A803R9A1_CANSA	A0A803R9A1	Uncharacterized protein OS=Cannabis sativa OX=3483 PE=4 SV=1	0.508624	1.33298	10196.4	8171.15	25479.1	11589.7	12373.4	13592.6	34220.8	13708.6	60S ribosomal protein L10a-1	R10A1_ARATH	RPL10AA At1g08360 T27G7.6	AT1G08360	NS
466	tr|A0A7J6GKV6|A0A7J6GKV6_CANSA	A0A7J6GKV6	Uncharacterized protein OS=Cannabis sativa OX=3483 GN=F8388_014032 PE=4 SV=1	0.595086	1.33289	12309.6	32425.3	10039.4	6364.2	32826.7	10784.6	6170.85	31708.8					NS
467	tr|A0A7J6GSE1|A0A7J6GSE1_CANSA	A0A7J6GSE1	Uncharacterized protein OS=Cannabis sativa OX=3483 GN=F8388_010402 PE=4 SV=1	0.0991932	2.47444	109600	18195.4	6308.91	991.093	85771.3	81799.5	81900.1	84813.7	31 kDa ribonucleoprotein, chloroplastic (RNA-binding protein 1/2/3) (AtRBP33) (RNA-binding protein CP31A) (RNA-binding protein RNP-T) (RNA-binding protein cp31)	CP31A_ARATH	CP31A RBP31 RNPT At4g24770 F22K18.30	AT4G24770	NS
468	tr|A0A803P0K5|A0A803P0K5_CANSA	A0A803P0K5	Uncharacterized protein OS=Cannabis sativa OX=3483 PE=4 SV=1	0.105013	2.88476	9324.48	4546.24	20896.6	35955.4	3249.76	69335.4	69234.7	62198.3	Outer envelope pore protein 37, chloroplastic (Chloroplastic outer envelope pore protein of 37 kDa) (AtOEP37)	OEP37_ARATH	OEP37 At2g43950 F6E13.8	AT2G43950	NS
469	tr|A0A7J6G9H6|A0A7J6G9H6_CANSA	A0A7J6G9H6	Uncharacterized protein OS=Cannabis sativa OX=3483 GN=G4B88_028769 PE=3 SV=1	0.0761819	1.11798	1.20294e+06	1.16284e+06	1.15068e+06	1.41288e+06	1.29198e+06	1.42039e+06	1.41247e+06	1.38609e+06	Berberine bridge enzyme-like 21 (AtBBE-like 21) (EC 1.1.1.-)	BBE21_ARATH	At4g20840 F21C20.190	AT4G20840	NS
470	tr|A0A803NSJ7|A0A803NSJ7_CANSA	A0A803NSJ7	Uncharacterized protein OS=Cannabis sativa OX=3483 PE=4 SV=1	0.505681	1.28306	5336.83	13103.2	12363.6	7299.76	10099.5	9777.06	21919.9	7092.36	60S ribosomal protein L14-2	RL142_ARATH	RPL14B At4g27090 T24A18.40	AT4G27090	NS
471	tr|A0A803QZW8|A0A803QZW8_CANSA	A0A803QZW8	Uncharacterized protein OS=Cannabis sativa OX=3483 PE=4 SV=1	0.0177625	1.46906	26890.7	34030.3	23948.9	18851.7	39121.7	33801.4	43196	36254.1	26S proteasome non-ATPase regulatory subunit 12 homolog A (26S proteasome regulatory subunit RPN5a) (AtRPN5a) (26S proteasome regulatory subunit p55 homolog A) (Protein EMBRYO DEFECTIVE 2107) (Protein MARIPOSA)	PS12A_ARATH	RPN5A EMB2107 MSA At5g09900 MYH9.11	AT5G09900	NS
472	tr|A0A803P8B7|A0A803P8B7_CANSA	A0A803P8B7	Uncharacterized protein OS=Cannabis sativa OX=3483 PE=4 SV=1	0.0532619	1.59137	142292	115433	74777.3	130650	209215	120315	232801	174716					NS
473	tr|A0A803PDT3|A0A803PDT3_CANSA	A0A803PDT3	Uncharacterized protein OS=Cannabis sativa OX=3483 PE=4 SV=1	0.229665	0.41209	51225.1	21003.8	7770.68	12289.2	1873.73	12941	13716	9500.53	ATP-dependent 6-phosphofructokinase 5, chloroplastic (ATP-PFK 5) (Phosphofructokinase 5) (EC 2.7.1.11) (Phosphohexokinase 5)	PFKA5_ARATH	PFK5 At2g22480 F14M13.12	AT2G22480	NS
474	tr|A0A803RA15|A0A803RA15_CANSA	A0A803RA15	Uncharacterized protein OS=Cannabis sativa OX=3483 PE=4 SV=1	0.0301603	0.783976	117573	106371	103748	125159	83059.6	75026.2	108259	88679.9	Argininosuccinate synthase, chloroplastic (EC 6.3.4.5) (Citrulline--aspartate ligase)	ASSY_ARATH	At4g24830 F6I7.40	AT4G24830	NS
475	tr|A0A7J6GXE2|A0A7J6GXE2_CANSA	A0A7J6GXE2	Acyl-[acyl-carrier-protein] desaturase OS=Cannabis sativa OX=3483 GN=F8388_025950 PE=3 SV=1	0.780459	0.945153	737018	352025	645686	751867	624214	696105	650817	379077	Stearoyl-[acyl-carrier-protein] 9-desaturase 7, chloroplastic (Stearoyl-ACP desaturase 7) (EC 1.14.19.2) (Acyl-[acyl-carrier-protein] desaturase 7) (Protein FATTY ACID BIOSYNTHESIS 2) (Protein SUPPRESSOR OF SA INSENSITIVITY 2) (AtSSI2)	STAD7_ARATH	FAB2 SSI2 At2g43710 F18O19.18	AT2G43710	NS
476	tr|A0A803PY61|A0A803PY61_CANSA	A0A803PY61	Uncharacterized protein OS=Cannabis sativa OX=3483 PE=4 SV=1	0.138466	1.57168	115283	116735	3633.34	106562	110157	142681	147070	137942	26S proteasome regulatory subunit 6B homolog (26S protease subunit 6B homolog) (26S proteasome AAA-ATPase subunit RPT3) (Protein BMAA insensitive morphology 409) (Regulatory particle triple-A ATPase subunit 3)	PRS6B_ARATH	RPT3 BIM409 At5g58290 MCK7.16	AT5G58290	NS
477	tr|A0A803NZD4|A0A803NZD4_CANSA	A0A803NZD4	Uncharacterized protein OS=Cannabis sativa OX=3483 PE=4 SV=1	0.645284	0.861771	74830.5	43166.3	52322.2	51603.6	46083	78648.3	56488.8	10026.3	Ubiquitin carboxyl-terminal hydrolase 6 (EC 3.4.19.12) (Deubiquitinating enzyme 6) (AtUBP6) (Ubiquitin thioesterase 6) (Ubiquitin-specific-processing protease 6)	UBP6_ARATH	UBP6 At1g51710 F19C24.8	AT1G51710	NS
478	tr|A0A7J6HYJ1|A0A7J6HYJ1_CANSA	A0A7J6HYJ1	Smr domain-containing protein OS=Cannabis sativa OX=3483 GN=F8388_021404 PE=3 SV=1	0.943969	1.03308	7690.6	12988.6	36999.8	26627.4	22161.5	4358.76	22893.1	37682.4	Pentatricopeptide repeat-containing protein At4g16390, chloroplastic (Chloroplastic RNA-binding protein P67) (Protein SUPPRESSOR OF VARIEGATION 7)	PP314_ARATH	P67 SVR7 At4g16390 dl4225w FCAALL.354	AT4G16390	NS
479	tr|A0A7J6GFH4|A0A7J6GFH4_CANSA	A0A7J6GFH4	Uncharacterized protein OS=Cannabis sativa OX=3483 GN=F8388_021282 PE=4 SV=1	0.734799	0.891655	61961.4	101049	16957.6	102606	84878.7	50649.5	57829.7	58600.3					NS
480	tr|A0A7J6G1L0|A0A7J6G1L0_CANSA	A0A7J6G1L0	Uncharacterized protein OS=Cannabis sativa OX=3483 GN=F8388_025598 PE=4 SV=1	0.408165	1.20009	394173	352083	354169	117104	347996	427437	302565	383146	Uncharacterized protein At5g39570	Y5957_ARATH	At5g39570 MIJ24_40	AT5G39570	NS
481	tr|A0A7J6I8N2|A0A7J6I8N2_CANSA	A0A7J6I8N2	Alanine--tRNA ligase OS=Cannabis sativa OX=3483 GN=F8388_015674 PE=3 SV=1	0.706926	0.903353	26028.4	51077.1	22081.9	29745.6	29177.1	17890.3	29343.6	40061	Alanine--tRNA ligase (EC 6.1.1.7) (Alanyl-tRNA synthetase) (AlaRS)	SYA_ARATH	ALATS ALARS At1g50200 F14I3.17	AT1G50200	NS
482	tr|A0A803PM45|A0A803PM45_CANSA	A0A803PM45	Uncharacterized protein OS=Cannabis sativa OX=3483 PE=4 SV=1	0.0563922	1.20279	953471	817824	658053	852190	967058	1.08589e+06	972001	922045	Beta-ketoacyl-[acyl-carrier-protein] synthase III, chloroplastic (Beta-ketoacyl-ACP synthase III) (KAS III) (EC 2.3.1.180) (3-oxoacyl-[acyl-carrier-protein] synthase 3) (3-oxoacyl-[acyl-carrier-protein] synthase III)	FABH_ARATH	At1g62640 F23N19.2 T3P18.20	AT1G62640	NS
483	tr|A0A803QKB2|A0A803QKB2_CANSA	A0A803QKB2	Uncharacterized protein OS=Cannabis sativa OX=3483 PE=4 SV=1	0.156308	2.11462	7352.97	62943.6	16162.1	46350.9	97838.4	15736.7	74870.6	92396.2	T-complex protein 1 subunit zeta 1 (TCP-1-zeta 1) (CCT-zeta 1) (Chaperonin CCT6A)	TCPZA_ARATH	CCT6A At3g02530 F16B3.16	AT3G02530	NS
484	tr|A0A803PWL3|A0A803PWL3_CANSA	A0A803PWL3	Uncharacterized protein OS=Cannabis sativa OX=3483 PE=4 SV=1	0.139758	0.590121	8147.58	14175.1	5104.64	12888.4	9227.05	4743.79	3637.28	6183.03	Photosystem I chlorophyll a/b-binding protein 3-1, chloroplastic (Lhca3*1) (LHCI type III LHCA3)	LHCA3_ARATH	LHCA3 At1g61520 T25B24.12	AT1G61520	NS
485	tr|A0A803NVD3|A0A803NVD3_CANSA	A0A803NVD3	Uncharacterized protein OS=Cannabis sativa OX=3483 PE=4 SV=1	0.240856	0.505212	1763.86	1418.12	5335.7	3292.87	797.495	3524.7	977.936	666.692	Arginase 1, mitochondrial (EC 3.5.3.1) (Agmatinase ARGAH1) (EC 3.5.3.11) (Arginine amidohydrolase 1) (AtARGAH1)	ARGI1_ARATH	ARGAH1 At4g08900 T3H13.7	AT4G08900	NS
486	tr|A0A7J6GB20|A0A7J6GB20_CANSA	A0A7J6GB20	50S ribosomal protein L23, chloroplastic OS=Cannabis sativa OX=3483 GN=G4B88_011227 PE=3 SV=1	0.573766	0.643921	16616.8	42628.2	17166.5	2592.27	5254.36	37771.3	2213.93	5632.59	Monofunctional riboflavin biosynthesis protein RIBA 3, chloroplastic [Includes: Inactive 3,4-dihydroxy-2-butanone 4-phosphate synthase (DHBP synthase); GTP cyclohydrolase-2 (EC 3.5.4.25) (GTP cyclohydrolase II)]	RIBA3_ARATH	RIBA3 At5g59750 MTH12.13 MTH12.150	AT5G59750	NS
487	tr|A0A803PA60|A0A803PA60_CANSA	A0A803PA60	Uncharacterized protein OS=Cannabis sativa OX=3483 PE=4 SV=1	0.895309	0.935458	9872.41	154064	199983	199962	219077	113612	2306.82	192491	Pantothenate kinase 2 (AtPANK2) (Pantothenic acid kinase 2) [Includes: Pantothenate kinase (EC 2.7.1.33); 4'-phosphopantetheine phosphatase (EC 3.1.3.-)]	PANK2_ARATH	PANK2 At4g32180 F10M6.180 F10N7.10	AT4G32180	NS
488	tr|A0A7J6GRP6|A0A7J6GRP6_CANSA	A0A7J6GRP6	Uncharacterized protein OS=Cannabis sativa OX=3483 GN=F8388_010159 PE=3 SV=1	0.00874611	4.28208	13717.5	51097.1	5255.19	99131.6	184317	97268	216796	226152	40S ribosomal protein S19-3	RS193_ARATH	RPS19C At5g61170 MAF19.17	AT5G61170	Increased
489	tr|A0A803PHF4|A0A803PHF4_CANSA	A0A803PHF4	Uncharacterized protein OS=Cannabis sativa OX=3483 PE=4 SV=1	0.920666	1.04623	148066	206694	67633.6	15545.2	66090.1	80918.4	163879	147296	Translocase of chloroplast 34, chloroplastic (AtToc34) (EC 3.6.5.-) (34 kDa chloroplast outer envelope protein) (GTP-binding protein OEP34) (Plastid protein import 3)	TOC34_ARATH	TOC34 OEP34 PPI3 At5g05000 MUG13.14	AT5G05000	NS
490	tr|A0A7J6HQ11|A0A7J6HQ11_CANSA	A0A7J6HQ11	CCT-beta OS=Cannabis sativa OX=3483 GN=F8388_004786 PE=3 SV=1	0.567971	1.21586	1.33193e+06	2.31689e+06	1.75413e+06	1.16705e+06	1.06549e+06	2.9845e+06	2.83543e+06	1.1028e+06	T-complex protein 1 subunit beta (TCP-1-beta) (CCT-beta) (Chaperonin CCT2)	TCPB_ARATH	CCT2 At5g20890 F22D1.60	AT5G20890	NS
491	tr|A0A803R9Q7|A0A803R9Q7_CANSA	A0A803R9Q7	Uncharacterized protein OS=Cannabis sativa OX=3483 PE=4 SV=1	0.950382	0.984194	316168	531434	429571	525316	174615	574899	425648	598837	ADP-ribosylation factor 2-A (AtARF2)	ARF2A_ARATH	ARF2-A ARFA1-A ARFA2-A At1g23490 F28C11.12 F5O8.5	AT1G23490	NS
492	tr|A0A803NG55|A0A803NG55_CANSA	A0A803NG55	Uncharacterized protein OS=Cannabis sativa OX=3483 PE=4 SV=1	0.374685	2.17665	1615.34	4007.5	1711.09	3253.63	1229.86	3420.08	3163.47	15232	Ferredoxin--NADP reductase, leaf isozyme 2, chloroplastic (EC 1.18.1.2) (Leaf FNR 2) (AtLFNR2) (FNR-2)	FNRL2_ARATH	LFNR2 PETH2 At1g20020 T20H2.20	AT1G20020	NS
493	tr|A0A803QUI0|A0A803QUI0_CANSA	A0A803QUI0	Uncharacterized protein OS=Cannabis sativa OX=3483 PE=4 SV=1	0.805197	0.889974	55442.5	10169.1	71400	14098.1	42801.5	20526.6	42331.1	28824.4	ABC transporter I family member 6, chloroplastic (ABC transporter ABCI.6) (AtABCI6) (ABC transporter ATPase) (Non-intrinsic ABC protein 7) (AtNAP7) (Plastid SufC-like protein)	AB6I_ARATH	ABCI6 NAP7 At3g10670 F13M14.4 F18K10.29 T7M13.25	AT3G10670	NS
494	tr|A0A7J6I1U6|A0A7J6I1U6_CANSA	A0A7J6I1U6	Aspartate carbamoyltransferase OS=Cannabis sativa OX=3483 GN=F8388_008593 PE=3 SV=1	0.890673	1.11237	255656	9156.31	33696.8	57424.9	20025.8	126848	47615	201443	Aspartate carbamoyltransferase, chloroplastic (EC 2.1.3.2) (Aspartate transcarbamylase) (ATCase)	PYRB_ARATH	PYRB At3g20330 MQC12.7	AT3G20330	NS
495	tr|A0A803NPQ8|A0A803NPQ8_CANSA	A0A803NPQ8	Uncharacterized protein OS=Cannabis sativa OX=3483 PE=4 SV=1	0.0638804	2.37322	38369.2	159800	109492	78260.9	102971	183140	327920	301845	ATP-dependent Clp protease proteolytic subunit 5, chloroplastic (EC 3.4.21.92) (Endopeptidase ClpP5) (nClpP5) (nClpP1)	CLPP5_ARATH	CLPP5 NCLPP1 NCLPP5 At1g02560 T14P4.12	AT1G02560	NS
496	tr|A0A803P0D5|A0A803P0D5_CANSA	A0A803P0D5	Uncharacterized protein OS=Cannabis sativa OX=3483 PE=4 SV=1	0.0119189	0.854171	617416	593761	555523	610599	536015	463396	546561	484647	ATP synthase subunit delta', mitochondrial (F-ATPase delta' subunit)	ATP4_ARATH	At5g47030 MQD22.17	AT5G47030	NS
497	tr|A0A7J6E4R6|A0A7J6E4R6_CANSA	A0A7J6E4R6	Ferrochelatase OS=Cannabis sativa OX=3483 GN=F8388_014390 PE=3 SV=1	0.681799	0.726841	41565.8	9993.14	3436.13	8901.11	14693.6	973.453	24956.4	5819.04	Ferrochelatase-1, chloroplastic/mitochondrial (AtFC1) (EC 4.98.1.1) (Ferrochelatase-I) (AtFC-I) (Heme synthase 1) (Protoheme ferro-lyase 1)	HEMH1_ARATH	FC1 FC-I HEM15 At5g26030 T1N24.17	AT5G26030	NS
498	tr|A0A803P978|A0A803P978_CANSA	A0A803P978	Uncharacterized protein OS=Cannabis sativa OX=3483 PE=4 SV=1	0.92403	1.0525	4727.88	2395.24	7781.78	2490.99	1698.74	3600.13	10206.2	2804.13	Dihydroflavonol 4-reductase (DFR) (EC 1.1.1.219) (Dihydrokaempferol 4-reductase) (Flavanone 4-reductase) (FNR) (EC 1.1.1.234) (Protein TRANSPARENT TESTA 3)	DFRA_ARATH	DFRA DFR TT3 At5g42800 MJB21.18	AT5G42800	NS
499	tr|A0A803R187|A0A803R187_CANSA	A0A803R187	Uncharacterized protein OS=Cannabis sativa OX=3483 PE=4 SV=1	0.745182	1.16555	9567.12	14594.4	51782.1	45879.3	36367.4	55827.5	42415.7	7379.89	Eukaryotic translation initiation factor 3 subunit E (AtEIF3E-1) (eIF3e) (p48) (Eukaryotic translation initiation factor 3 subunit 6) (AtINT6) (INT-6)	EIF3E_ARATH	TIF3E1 INT6 At3g57290 F28O9.140	AT3G57290	NS
500	tr|A0A803PRT3|A0A803PRT3_CANSA	A0A803PRT3	Uncharacterized protein OS=Cannabis sativa OX=3483 PE=4 SV=1	0.000310858	0.602177	514831	409691	431253	482646	265587	293821	273375	274272	Acyl-CoA-binding domain-containing protein 6 (Acyl-CoA binding protein 6) (Acyl-CoA-binding protein) (ACBP)	ACBP6_ARATH	ACBP6 At1g31812 F5M6.27	AT1G31812	decreased
501	tr|A0A7J6GTP7|A0A7J6GTP7_CANSA	A0A7J6GTP7	3-ketoacyl-CoA synthase OS=Cannabis sativa OX=3483 GN=F8388_014523 PE=3 SV=1	0.625516	0.741361	6027.36	9609.86	1282.24	13013.2	12359	1139.8	765.246	7926.84	3-ketoacyl-CoA synthase 10 (KCS-10) (EC 2.3.1.199) (Protein FIDDLEHEAD) (Very long-chain fatty acid condensing enzyme 10) (VLCFA condensing enzyme 10)	KCS10_ARATH	FDH EL4 KCS10 At2g26250 T1D16.11	AT2G26250	NS
502	tr|A0A7J6G7Y4|A0A7J6G7Y4_CANSA	A0A7J6G7Y4	Peptidase_M24 domain-containing protein OS=Cannabis sativa OX=3483 GN=F8388_022173 PE=3 SV=1	0.378643	1.2325	81405	74066.9	136659	148799	92190.9	182581	121907	146770	ERBB-3 BINDING PROTEIN 1 (AtEBP1) (Proliferation-associated protein G2p) (AtG2) (Protein CELL-PROLIFERATION-RELATED) (AtCPR)	EBP1_ARATH	EBP1 CAM1 CPR At3g51800	AT3G51800	NS
503	tr|A0A803PWF1|A0A803PWF1_CANSA	A0A803PWF1	Uncharacterized protein OS=Cannabis sativa OX=3483 PE=4 SV=1	0.000432423	17.3235	5424.96	1507.19	5690.35	3550.91	76879.5	82145.4	79170.6	41984.7	Calcium-transporting ATPase 1, endoplasmic reticulum-type (EC 7.2.2.10)	ECA1_ARATH	ECA1 ACA3 At1g07810 F24B9.9	AT1G07810	Increased
504	tr|A0A803PW71|A0A803PW71_CANSA	A0A803PW71	Uncharacterized protein OS=Cannabis sativa OX=3483 PE=4 SV=1	0.260334	0.496841	14289	2237	4474.12	5819.18	4197.18	2000.53	2431.4	4695.83					NS
505	tr|A0A803NVP6|A0A803NVP6_CANSA	A0A803NVP6	Uncharacterized protein OS=Cannabis sativa OX=3483 PE=4 SV=1	0.216423	0.21119	1000.79	1533.89	2875.28	11092	933.602	969.936	813.123	768.39					NS
506	tr|A0A803Q2R7|A0A803Q2R7_CANSA	A0A803Q2R7	Uncharacterized protein OS=Cannabis sativa OX=3483 PE=4 SV=1	0.534972	1.17867	181682	230395	40140.7	197579	185024	211808	156064	213002	protein SLOW GREEN 1, chloroplastic	SG1_ARATH	SG1 At3g18420 MYF24.13	AT3G18420	NS
507	tr|A0A7J6H9C6|A0A7J6H9C6_CANSA	A0A7J6H9C6	Uncharacterized protein OS=Cannabis sativa OX=3483 GN=G4B88_007461 PE=3 SV=1	0.449087	0.666777	23833.7	16032.3	7912.13	2944.03	9248.39	11208.1	12124	1239.88	DNA repair protein recA homolog 3, mitochondrial (Recombinase A homolog 3)	RECA3_ARATH	At2g19490 F3P11.9	AT2G19490	NS
508	tr|A0A803PXT9|A0A803PXT9_CANSA	A0A803PXT9	Uncharacterized protein OS=Cannabis sativa OX=3483 PE=4 SV=1	0.585929	1.51216	227862	102946	33804.2	17839.7	142656	343325	63870.1	28476.9					NS
509	tr|A0A803Q2A1|A0A803Q2A1_CANSA	A0A803Q2A1	Uncharacterized protein OS=Cannabis sativa OX=3483 PE=4 SV=1	0.389801	1.17551	1.96614e+06	1.50239e+06	727128	1.29097e+06	1.53419e+06	1.59186e+06	1.7159e+06	1.60765e+06	Probable carboxylesterase 13 (AtCXE13) (EC 3.1.1.1)	CXE13_ARATH	CXE13 At3g48700 T8P19.210	AT3G48700	NS
510	tr|A0A803Q4I3|A0A803Q4I3_CANSA	A0A803Q4I3	Uncharacterized protein OS=Cannabis sativa OX=3483 PE=4 SV=1	0.14063	10.4705	2771.11	3527.52	2582.11	1384.75	62214	684.273	37825.8	6760.93	Heterogeneous nuclear ribonucleoprotein 1 (hnRNP1)	RNP1_ARATH	RNP1 At4g14300 dl3190w FCAALL.156	AT4G14300	NS
511	tr|A0A7J6HY18|A0A7J6HY18_CANSA	A0A7J6HY18	Cytochrome b5 heme-binding domain-containing protein OS=Cannabis sativa OX=3483 GN=G4B88_019391 PE=4 SV=1	0.235438	0.298888	12348.3	18971.9	5251.95	64943.4	7594.15	9174.38	6308.76	7264.45	Probable steroid-binding protein 3 (AtMP3) (Membrane-associated progesterone-binding protein 2) (AtMAPR2)	SBP3_ARATH	MP3 MAPR2 At2g24940 F27C12.14	AT2G24940	NS
512	tr|A0A803Q4H3|A0A803Q4H3_CANSA	A0A803Q4H3	Uncharacterized protein OS=Cannabis sativa OX=3483 PE=4 SV=1	0.250963	2.4952	16594.1	21292.6	7247.74	30101.4	94252.7	13184.8	7451.85	72838.8	Pre-mRNA-processing factor 19 homolog 2 (EC 2.3.2.27) (MOS4-associated complex protein 3B) (MAC protein 3B) (Plant U-box protein 60) (RING-type E3 ubiquitin transferase PRP19 2) (U-box domain-containing protein 60)	PR19B_ARATH	PRP19B MAC3B PUB60 At2g33340 F4P9.11	AT2G33340	NS
513	tr|A0A803NKS1|A0A803NKS1_CANSA	A0A803NKS1	Uncharacterized protein OS=Cannabis sativa OX=3483 PE=4 SV=1	0.31372	1.46664	621670	129283	184693	282667	526351	592905	309366	358206	Cytochrome c oxidase subunit 6b-1 (AtCOX6b-1)	CX6B1_ARATH	COX6B-1 At1g22450 F12K8.20	AT1G22450	NS
514	tr|A0A803P0K9|A0A803P0K9_CANSA	A0A803P0K9	Uncharacterized protein OS=Cannabis sativa OX=3483 PE=4 SV=1	0.560201	0.775077	392019	311795	289610	33531.1	126533	312660	262128	94647.9	Probable desiccation-related protein LEA14	LEA14_ARATH	LEA14 At1g01470 F22L4.3	AT1G01470	NS
515	tr|A0A803NXK0|A0A803NXK0_CANSA	A0A803NXK0	Uncharacterized protein OS=Cannabis sativa OX=3483 PE=4 SV=1	0.177264	5.10375	20755.1	3047.18	3778.87	1617.07	70740	4413.95	4028.4	69838.2	DEAD-box ATP-dependent RNA helicase 8 (EC 3.6.4.13)	RH8_ARATH	RH8 At4g00660 F6N23.6	AT4G00660	NS
516	tr|A0A803QMT8|A0A803QMT8_CANSA	A0A803QMT8	Uncharacterized protein OS=Cannabis sativa OX=3483 PE=4 SV=1	0.0102542	0.757469	570920	658198	648913	676606	497146	391104	560585	486221	NADPH-dependent oxidoreductase 2-alkenal reductase (AtAER) (EC 1.3.1.-) (EC 1.3.1.74) (NADP-dependent alkenal double bond reductase P1) (DBR1) (NADPH-azodicarbonyl/quinone reductase) (NADPH:2-alkenal/one alpha,beta-hydrogenase) (ALH) (P1-zeta-crystallin protein) (P1-ZCr)	AER_ARATH	AER P1 At5g16970 F2K13_120	AT5G16970	NS
517	tr|A0A803PM51|A0A803PM51_CANSA	A0A803PM51	Uncharacterized protein OS=Cannabis sativa OX=3483 PE=4 SV=1	0.53406	0.858705	159127	153979	266295	144060	109772	186202	212810	112456	Probable trehalose-phosphate phosphatase F (AtTPPF) (EC 3.1.3.12) (Trehalose 6-phosphate phosphatase) (Trehalose-phosphate phosphatase 5)	TPPF_ARATH	TPPF TPP5 At4g12430 T1P17.20	AT4G12430	NS
518	tr|A0A7J6I3F1|A0A7J6I3F1_CANSA	A0A7J6I3F1	Phosphoinositide phospholipase C OS=Cannabis sativa OX=3483 GN=F8388_016508 PE=4 SV=1	0.498958	1.89757	16489	1120.47	1573.81	1443.4	1228.29	16029.2	21201.9	681.399	Phosphoinositide phospholipase C 2 (EC 3.1.4.11) (Phosphoinositide phospholipase PLC2) (AtPLC2) (PI-PLC2)	PLCD2_ARATH	PLC2 At3g08510 T8G24.4	AT3G08510	NS
519	tr|A0A803NZ71|A0A803NZ71_CANSA	A0A803NZ71	Uncharacterized protein OS=Cannabis sativa OX=3483 PE=4 SV=1	0.409035	1.50228	8062.21	36853	66684.5	6626.64	19952.7	45303	61799.7	50553.3	26S proteasome regulatory subunit 8 homolog A (26S proteasome AAA-ATPase subunit RPT6a) (26S proteasome subunit 8 homolog A) (Regulatory particle triple-A ATPase subunit 6a)	PRS8A_ARATH	RPT6A SUG1 At5g19990 F28I16.140	AT5G19990	NS
520	tr|A0A803QXY3|A0A803QXY3_CANSA	A0A803QXY3	Uncharacterized protein OS=Cannabis sativa OX=3483 PE=4 SV=1	0.0515163	0.760746	604675	456894	599702	625422	314539	499677	465098	460278	Gamma carbonic anhydrase-like 1, mitochondrial (AtCAL1) (GAMMA CAL1)	GCAL1_ARATH	GAMMACAL1 At5g63510 MLE2.14	AT5G63510	NS
521	tr|A0A803PJN8|A0A803PJN8_CANSA	A0A803PJN8	Uncharacterized protein OS=Cannabis sativa OX=3483 PE=4 SV=1	0.303905	0.617683	49804.8	304296	357404	308994	111321	312966	112220	93839.4	26S proteasome non-ATPase regulatory subunit 13 homolog B (26S proteasome regulatory subunit RPN9b) (AtRNP9b) (26S proteasome regulatory subunit S11 homolog B)	PS13B_ARATH	RPN9B At4g19006 F13C5.4	AT4G19006	NS
522	tr|A0A7J6EJP0|A0A7J6EJP0_CANSA	A0A7J6EJP0	Uncharacterized protein OS=Cannabis sativa OX=3483 GN=F8388_005390 PE=3 SV=1	0.878856	1.1848	568514	85930.1	1240.75	10240.7	587460	199335	1296.07	896.588	Cell division cycle 5-like protein (Cdc5-like protein) (Atypical R2R3-MYB transcription factor CDC5) (MOS4-associated complex protein 1) (MAC protein 1) (Protein MYB DOMAIN CELL DIVISION CYCLE 5) (AtMYBCD5)	CDC5L_ARATH	CDC5 MAC1 MYBCD5 At1g09770 F21M12.15	AT1G09770	NS
523	tr|A0A7J6F173|A0A7J6F173_CANSA	A0A7J6F173	Epimerase domain-containing protein OS=Cannabis sativa OX=3483 GN=F8388_006953 PE=3 SV=1	0.26158	0.448787	57617.4	1316.61	119143	67309	4448.49	63595.4	17448.9	24633.3	3-oxo-Delta(4,5)-steroid 5-beta-reductase (EC 1.3.1.3) (Delta(4)-3-oxosteroid 5-beta-reductase) (Delta-4,5-steroid 5-beta-reductase) (At5beta-StR) (Progesterone 5-beta-reductase) (5beta-POR) (Protein VEIN PATTERNING 1)	VEP1_ARATH	VEP1 AWI31 At4g24220 T22A6.50	AT4G24220	NS
524	tr|A0A803NX94|A0A803NX94_CANSA	A0A803NX94	Uncharacterized protein OS=Cannabis sativa OX=3483 PE=4 SV=1	0.954626	1.01797	389903	194511	181018	258170	152980	375801	156943	356268	Proteasome subunit beta type-1 (20S proteasome beta subunit F-1) (Proteasome component 5) (Proteasome subunit beta type-6) (TAS-F22/FAFP98) (TAS-G39.20)	PSB1_ARATH	PBF1 PRC5 At3g60820 T4C21_230	AT3G60820	NS
525	tr|A0A7J6GWT9|A0A7J6GWT9_CANSA	A0A7J6GWT9	Superoxide dismutase OS=Cannabis sativa OX=3483 GN=F8388_011572 PE=3 SV=1	0.507349	0.708861	2227.26	4409.61	6141.7	3722	972.01	7382.58	1445.54	1896.48	Superoxide dismutase [Mn] 1, mitochondrial (EC 1.15.1.1) (Protein MANGANESE SUPEROXIDE DISMUTASE 1) (AtMSD1) (Protein MATERNAL EFFECT EMBRYO ARREST 33)	SODM1_ARATH	MSD1 MEE3 SODA At3g10920 F9F8.26	AT3G10920	NS
526	tr|A0A7J6H0X6|A0A7J6H0X6_CANSA	A0A7J6H0X6	SGNH_hydro domain-containing protein OS=Cannabis sativa OX=3483 GN=F8388_019045 PE=4 SV=1	0.113438	1.98557	86756.6	430588	208684	95151.8	559752	495388	230132	345237	GDSL esterase/lipase At5g45920 (EC 3.1.1.-)	GDL84_ARATH	At5g45920 K15I22.12	AT5G45920	NS
527	tr|A0A803QNX4|A0A803QNX4_CANSA	A0A803QNX4	Uncharacterized protein OS=Cannabis sativa OX=3483 PE=4 SV=1	0.606145	0.678588	16764.7	44418.3	4579.79	4116.93	8584.31	10002.5	23922.6	4910.05	Probable splicing factor 3A subunit 1	SF3A1_ARATH	At1g14650 T5E21.13	AT1G14650	NS
528	tr|A0A803NY03|A0A803NY03_CANSA	A0A803NY03	Uncharacterized protein OS=Cannabis sativa OX=3483 PE=4 SV=1	0.68713	1.22641	75208.1	22822.3	106355	39333.2	22719.2	121294	34446.3	120441	Autophagy-related protein 18a (AtATG18a) (Protein PEROXISOME UNUSUAL POSITIONING 2)	AT18A_ARATH	ATG18A PEUP2 At3g62770 F26K9_200	AT3G62770	NS
529	tr|A0A803Q274|A0A803Q274_CANSA	A0A803Q274	Uncharacterized protein OS=Cannabis sativa OX=3483 PE=4 SV=1	0.0186399	0.516833	236147	189210	138665	176419	48595.5	106447	141560	86082.4	Peroxiredoxin-2F, mitochondrial (EC 1.11.1.25) (Glutaredoxin-dependent peroxiredoxin) (Peroxiredoxin IIF) (Thioredoxin peroxidase 2F)	PRX2F_ARATH	PRXIIF At3g06050 F24F17.3	AT3G06050	decreased
530	tr|A0A7J6EH47|A0A7J6EH47_CANSA	A0A7J6EH47	C2H2-type domain-containing protein OS=Cannabis sativa OX=3483 GN=G4B88_025013 PE=3 SV=1	0.326073	1.75446	3829.96	11696	14723.3	1850.35	15268	11717.3	3198.83	26133.1	Serrate RNA effector molecule	SRRT_ARATH	SE At2g27100 T20P8.15	AT2G27100	NS
531	tr|A0A803QJM8|A0A803QJM8_CANSA	A0A803QJM8	Uncharacterized protein OS=Cannabis sativa OX=3483 PE=4 SV=1	0.39083	1.52538	56474	116694	25589.2	89334.5	118536	79921.3	204776	36216.3	Acyl-coenzyme A oxidase 3, peroxisomal (AOX 3) (Acyl-CoA oxidase 3) (EC 1.3.3.6) (Medium-chain acyl-CoA oxidase) (AtCX3)	ACOX3_ARATH	ACX3 At1g06290 F9P14.15 F9P14_11 T2D23.1	AT1G06290	NS
532	tr|A0A803PP85|A0A803PP85_CANSA	A0A803PP85	Uncharacterized protein OS=Cannabis sativa OX=3483 PE=4 SV=1	0.0592785	0.924709	1.29157e+06	1.24849e+06	1.25179e+06	1.31163e+06	1.20695e+06	1.08722e+06	1.26834e+06	1.15671e+06					NS
533	tr|A0A803QFI2|A0A803QFI2_CANSA	A0A803QFI2	Uncharacterized protein OS=Cannabis sativa OX=3483 PE=4 SV=1	0.889262	0.953428	19470.6	25287.8	58667.3	28033.3	36893.6	36810.9	37743.6	13888.6					NS
534	tr|A0A7J6G670|A0A7J6G670_CANSA	A0A7J6G670	Uncharacterized protein OS=Cannabis sativa OX=3483 GN=G4B88_027555 PE=3 SV=1	0.786414	1.02247	212920	199304	179078	183874	187764	202457	232640	169737	10 kDa chaperonin, mitochondrial (Chaperonin 10) (CPN10) (Protein groES)	CH10_ARATH	CPN10 At1g14980 T15D22.2	AT1G14980	NS
535	tr|A0A803NZY8|A0A803NZY8_CANSA	A0A803NZY8	Uncharacterized protein OS=Cannabis sativa OX=3483 PE=4 SV=1	0.138832	1.34213	52476.5	34828.3	59619.6	79983.1	95319.2	67866.8	68471.2	72882.2	Disease resistance protein RPS5 (Resistance to Pseudomonas syringae protein 5) (pNd3/pNd10)	RPS5_ARATH	RPS5 At1g12220 T28K15.5	AT1G12220	NS
536	tr|A0A803QND2|A0A803QND2_CANSA	A0A803QND2	Uncharacterized protein OS=Cannabis sativa OX=3483 PE=4 SV=1	0.0387471	0.45334	4135.59	3335.84	4174.72	2399.4	1131.28	403.386	3217.02	1615.73					decreased
537	tr|A0A803QXM2|A0A803QXM2_CANSA	A0A803QXM2	Uncharacterized protein OS=Cannabis sativa OX=3483 PE=4 SV=1	0.418428	0.625452	42632.1	30583.5	1854.74	67817.4	23174.3	2877.16	36270.8	27047.2	Elongation factor Tu, chloroplastic (EF-Tu) (Ras-related protein RABE1b) (AtRABE1b) (Ras-related protein Rab8D) (AtRab8D)	EFTU_ARATH	TUFA RAB8D RABE1B At4g20360 F9F13.10	AT4G20360	NS
538	tr|A0A7J6I115|A0A7J6I115_CANSA	A0A7J6I115	Phosphoglucomutase (alpha-D-glucose-1,6-bisphosphate-dependent) OS=Cannabis sativa OX=3483 GN=G4B88_001296 PE=3 SV=1	0.89952	1.03695	246369	131309	222515	74633	187147	199490	100547	212575	Phosphoglucomutase, chloroplastic (PGM) (EC 5.4.2.2) (Glucose phosphomutase)	PGMP_ARATH	PGMP PGM At5g51820 MIO24.4	AT5G51820	NS
539	tr|A0A803PGW1|A0A803PGW1_CANSA	A0A803PGW1	Uncharacterized protein OS=Cannabis sativa OX=3483 PE=4 SV=1	0.873944	0.984751	744935	731005	545296	535922	616251	618717	672687	610509	60S ribosomal protein L27a-3	R27A3_ARATH	RPL27AC At1g70600 F24J13.17 F5A18.22	AT1G70600	NS
540	tr|A0A803PJ08|A0A803PJ08_CANSA	A0A803PJ08	Uncharacterized protein OS=Cannabis sativa OX=3483 PE=4 SV=1	0.211718	3.78125	2268.14	3126.73	3982.06	13445.6	1927.92	31386.7	4869.57	48113.6	SAL1 phosphatase (3'(2'),5'-bisphosphate nucleotidase 1) (EC 3.1.3.7) (3'(2'),5'-bisphosphonucleoside 3'(2')-phosphohydrolase 1) (DPNPase 1) (Inositol polyphosphate 1-phosphatase 1) (IPPase 1) (Inositol-1,4-bisphosphate 1-phosphatase 1) (EC 3.1.3.57) (Protein FIERY 1)	DPNP1_ARATH	SAL1 FRY1 At5g63980 MBM17.8	AT5G63980	NS
541	tr|A0A803PDL6|A0A803PDL6_CANSA	A0A803PDL6	Uncharacterized protein OS=Cannabis sativa OX=3483 PE=4 SV=1	0.745285	0.78099	2284.41	6548.94	3151.75	3868.35	1047.89	606.981	501.749	10224.8	Cysteine desulfurase, mitochondrial (EC 2.8.1.7) (NIFS homolog 1) (AtNIFS1) (Protein AtMtNifS)	MNIF1_ARATH	NIFS1 MtNIFS1 NIFS NSF1 At5g65720 F6H11.150 MPA24.7	AT5G65720	NS
542	tr|A0A7J6FEN1|A0A7J6FEN1_CANSA	A0A7J6FEN1	Uncharacterized protein OS=Cannabis sativa OX=3483 GN=G4B88_020934 PE=3 SV=1	0.149235	0.908959	1.06686e+06	1.384e+06	1.27526e+06	1.32793e+06	1.13125e+06	1.14327e+06	1.15964e+06	1.15976e+06	Beta-glucosidase 13 (AtBGLU13) (EC 3.2.1.21)	BGL13_ARATH	BGLU13 At5g44640 K15C23.9	AT5G44640	NS
543	tr|A0A803QM91|A0A803QM91_CANSA	A0A803QM91	Uncharacterized protein OS=Cannabis sativa OX=3483 PE=4 SV=1	0.954818	1.0454	1780.77	2265.66	5916.13	13715.4	1978.01	16618	5455.82	701.126					NS
544	tr|A0A7J6GIQ7|A0A7J6GIQ7_CANSA	A0A7J6GIQ7	Glutathione peroxidase OS=Cannabis sativa OX=3483 GN=G4B88_021544 PE=3 SV=1	0.0803008	2.42333	4632.03	2510.51	979.08	1501.65	8139.58	1716.71	6451.36	7012.73	Protein HUA2-LIKE 3 (HUA2-like protein 3)	HUAL3_ARATH	HULK3 At3g63070 T20O10_170	AT3G63070	NS
545	tr|A0A803PYC8|A0A803PYC8_CANSA	A0A803PYC8	Uncharacterized protein OS=Cannabis sativa OX=3483 PE=4 SV=1	0.200694	0.391505	58554.3	135027	17515.1	35597.9	32481.1	15110.7	26758.2	22232.3	GDSL esterase/lipase LTL1 (EC 3.1.1.-) (Extracellular lipase LTL1) (Lithium-tolerant lipase 1) (AtLTL1) (Li-tolerant lipase 1)	LTL1_ARATH	LTL1 At3g04290 T6K12.9	AT3G04290	NS
546	tr|A0A803NKR7|A0A803NKR7_CANSA	A0A803NKR7	Uncharacterized protein OS=Cannabis sativa OX=3483 PE=4 SV=1	0.00189583	1.89628	123014	96236.2	107582	116107	169596	247248	191018	232077	14-3-3-like protein GF14 omega (General regulatory factor 2)	14332_ARATH	GRF2 GF14 At1g78300 F3F9.16	AT1G78300	Increased
547	tr|A0A803NPD1|A0A803NPD1_CANSA	A0A803NPD1	Uncharacterized protein OS=Cannabis sativa OX=3483 PE=4 SV=1	0.250107	0.891186	194223	220258	193105	242054	186496	155837	223661	191193	Probable N-acetyl-gamma-glutamyl-phosphate reductase, chloroplastic (AGPR) (EC 1.2.1.38) (N-acetyl-glutamate semialdehyde dehydrogenase) (NAGSA dehydrogenase)	ARGC_ARATH	At2g19940 F6F22.3	AT2G19940	NS
548	tr|A0A803NF82|A0A803NF82_CANSA	A0A803NF82	Uncharacterized protein OS=Cannabis sativa OX=3483 PE=4 SV=1	0.135611	0.337835	236995	10834.7	225650	96413.1	47858.2	44080.9	32464.3	68126	Peptidyl-prolyl cis-trans isomerase CYP19-1 (PPIase CYP19-1) (EC 5.2.1.8) (Cyclophilin of 19 kDa 1) (Rotamase cyclophilin-3)	CP19A_ARATH	CYP19-1 ROC3 At2g16600 T24I21.1	AT2G16600	NS
549	tr|A0A7J6HJE3|A0A7J6HJE3_CANSA	A0A7J6HJE3	Lactamase_B domain-containing protein OS=Cannabis sativa OX=3483 GN=G4B88_010840 PE=3 SV=1	0.713928	1.06961	572479	438029	345526	566194	420414	375436	638333	621855	Hydroxyacylglutathione hydrolase 2, mitochondrial (EC 3.1.2.6) (Glyoxalase II) (Glx II)	GLO2N_ARATH	At2g31350 T28P16.16	AT2G31350	NS
550	tr|A0A803R907|A0A803R907_CANSA	A0A803R907	Uncharacterized protein OS=Cannabis sativa OX=3483 PE=4 SV=1	0.854631	1.19502	181135	7918.1	2057.73	8359.49	127989	63671.4	42151.3	4559.44	Glutathione S-transferase U8 (AtGSTU8) (EC 2.5.1.18) (GST class-tau member 8)	GSTU8_ARATH	GSTU8 At3g09270 F3L24.14	AT3G09270	NS
551	tr|A0A7J6FTS8|A0A7J6FTS8_CANSA	A0A7J6FTS8	Uncharacterized protein OS=Cannabis sativa OX=3483 GN=G4B88_020546 PE=3 SV=1	0.240316	2.04222	38598.1	11210.7	51040	12214.2	78251.8	100273	45399.1	6975.79	Beta-D-xylosidase 4 (AtBXL4) (EC 3.2.1.37)	BXL4_ARATH	BXL4 At5g64570 MUB3.9	AT5G64570	NS
552	tr|A0A803PEA9|A0A803PEA9_CANSA	A0A803PEA9	Uncharacterized protein OS=Cannabis sativa OX=3483 PE=4 SV=1	0.136726	3.72387	8651.57	27766.6	6921.2	17777.7	120791	41135	58156.9	7508.59	60S ribosomal protein L26-1	RL261_ARATH	RPL26A At3g49910 F3A4.4 T16K5.260	AT3G49910	NS
553	tr|A0A803QW94|A0A803QW94_CANSA	A0A803QW94	Uncharacterized protein OS=Cannabis sativa OX=3483 PE=4 SV=1	0.656542	0.64033	87522.9	182413	843283	222597	20250	48788.7	1305.08	785019	Acylamino-acid-releasing enzyme (AARE) (EC 3.4.19.1) (Oxidized protein hydrolase) (OPH)	AARE_ARATH	AARE At4g14570 dl3325w	AT4G14570	NS
554	tr|A0A803QFE7|A0A803QFE7_CANSA	A0A803QFE7	Uncharacterized protein OS=Cannabis sativa OX=3483 PE=4 SV=1	0.127238	0.101123	1070.72	15438.4	20748.6	1711	1633.88	963.482	522.151	821.127					NS
555	tr|A0A803P8F9|A0A803P8F9_CANSA	A0A803P8F9	Uncharacterized protein OS=Cannabis sativa OX=3483 PE=4 SV=1	5.98e-05	1.78303	569151	472420	436607	522711	843042	957952	911999	854662	Nucleoside diphosphate kinase II, chloroplastic (NDK II) (NDP kinase II) (NDPK II) (NDPK Ia) (EC 2.7.4.6)	NDK2_ARATH	NDPK2 At5g63310 MDC12.28	AT5G63310	Increased
556	tr|A0A803R582|A0A803R582_CANSA	A0A803R582	Uncharacterized protein OS=Cannabis sativa OX=3483 PE=4 SV=1	0.731763	0.657414	112360	15318.6	4299.93	4307.96	797.488	79859.6	2369.28	6569.94	Ras-related protein RABD2b (AtRABD2b) (Ras-related protein Rab1A) (AtRab1A)	RAD2B_ARATH	RABD2B RAB1A At5g47200 MQL5.5	AT5G47200	NS
557	tr|A0A803R1R7|A0A803R1R7_CANSA	A0A803R1R7	Uncharacterized protein OS=Cannabis sativa OX=3483 PE=4 SV=1	0.0784966	1.78675	123044	212519	69659.5	189172	341939	251326	145041	323726	Cytochrome b-c1 complex subunit Rieske-1, mitochondrial (EC 7.1.1.8) (Complex III subunit 5-1) (Rieske iron-sulfur protein 1) (RISP1) (Ubiquinol-cytochrome c reductase iron-sulfur subunit 1)	UCRI1_ARATH	UCR1-1 At5g13430 T22N19.80	AT5G13430	NS
558	tr|A0A803QAG1|A0A803QAG1_CANSA	A0A803QAG1	Uncharacterized protein OS=Cannabis sativa OX=3483 PE=4 SV=1	0.926666	1.08042	1669.21	2116.02	4343.48	17548.9	888.762	2262.19	6723.58	17868.2	Probable pyruvate kinase, cytosolic isozyme (PK) (EC 2.7.1.40)	KPYC_ARATH	At4g26390 M3E9.180	AT4G26390	NS
559	tr|A0A803PUF0|A0A803PUF0_CANSA	A0A803PUF0	Uncharacterized protein OS=Cannabis sativa OX=3483 PE=4 SV=1	0.0408429	2.5432	50545.9	3119.01	2859.21	58146	96688.4	70628.6	59441.4	64871	Protein PLASTID TRANSCRIPTIONALLY ACTIVE 16, chloroplastic (pTAC16)	PTA16_ARATH	PTAC16 At3g46780 T6H20.190	AT3G46780	Increased
560	tr|A0A7J6E558|A0A7J6E558_CANSA	A0A7J6E558	Uncharacterized protein OS=Cannabis sativa OX=3483 GN=G4B88_013064 PE=4 SV=1	0.614142	1.3293	276676	152479	9731.55	144856	323766	3815.82	285718	162671	Polyadenylate-binding protein RBP45A (Poly(A)-binding protein RBP45A) (RNA-binding protein 45A) (AtRBP45A)	RB45A_ARATH	RBP45A At5g54900 MBG8.17	AT5G54900	NS
561	tr|A0A7J6HF70|A0A7J6HF70_CANSA	A0A7J6HF70	Non-specific lipid-transfer protein OS=Cannabis sativa OX=3483 GN=G4B88_025925 PE=3 SV=1	0.00321713	0.0943086	242872	171100	115623	113205	3490.36	21657.1	15338.6	20135.4	Protein WHAT'S THIS FACTOR 1 homolog, chloroplastic	WTF1_ARATH	At4g01037 A_IG002N01.30	AT4G01037	decreased
562	tr|A0A803PVG3|A0A803PVG3_CANSA	A0A803PVG3	Uncharacterized protein OS=Cannabis sativa OX=3483 PE=4 SV=1	0.766679	0.944543	624972	369680	430413	299010	451879	312077	430721	433787	Peptidyl-prolyl cis-trans isomerase CYP19-4 (PPIase CYP19-4) (EC 5.2.1.8) (Cyclophilin of 19 kDa 4) (Cyclophilin-5) (Rotamase CYP19-4)	CP19D_ARATH	CYP19-4 CYP5 At2g29960 F23F1.12	AT2G29960	NS
563	tr|A0A803QLB1|A0A803QLB1_CANSA	A0A803QLB1	Uncharacterized protein OS=Cannabis sativa OX=3483 PE=4 SV=1	0.87037	1.10866	93816.5	135509	6314.55	190235	121840	14120.4	271785	64406.4	Succinate dehydrogenase [ubiquinone] iron-sulfur subunit 2, mitochondrial (EC 1.3.5.1) (Iron-sulfur subunit of complex II) (Ip)	SDHB2_ARATH	SDH2-2 At5g40650 MNF13.170 MNF13.21	AT5G40650	NS
564	tr|A0A803Q8V7|A0A803Q8V7_CANSA	A0A803Q8V7	Uncharacterized protein OS=Cannabis sativa OX=3483 PE=4 SV=1	0.539086	0.800843	72154.4	86171.2	51441	23424.5	68636.5	39257.7	61118.3	17736.8	Separase (EC 3.4.22.49) (Protein EXTRA SPINDLE POLES) (AtESP) (Protein RADIALLY SWOLLEN 4)	ESP1_ARATH	ESP1 AESP ESP RSW4 At4g22970 F7H19.150	AT4G22970	NS
565	tr|A0A7J6G6E5|A0A7J6G6E5_CANSA	A0A7J6G6E5	Thioredoxin reductase OS=Cannabis sativa OX=3483 GN=G4B88_002692 PE=3 SV=1	0.597936	1.42151	41720.6	3017.84	37033.6	4209.23	6999.34	49306.9	54994	10923.2	Thioredoxin reductase 2 (EC 1.8.1.9) (NADPH-dependent thioredoxin reductase 2) (NTR2) (NADPH-dependent thioredoxin reductase A) (AtNTRA)	TRXB2_ARATH	NTR2 NTRA At2g17420 F5J6.18	AT2G17420	NS
566	tr|A0A803NGA4|A0A803NGA4_CANSA	A0A803NGA4	Uncharacterized protein OS=Cannabis sativa OX=3483 PE=4 SV=1	0.359102	1.49876	372748	50485.8	78833.3	159669	306620	146474	221945	316747	Eukaryotic translation initiation factor 3 subunit B (eIF3b) (eIF-3-eta) (eIF3 p110) (p82)	EIF3B_ARATH	TIF3B1 At5g27640 F15A18_100	AT5G27640	NS
567	tr|A0A7J6FYF8|A0A7J6FYF8_CANSA	A0A7J6FYF8	Phospho-2-dehydro-3-deoxyheptonate aldolase OS=Cannabis sativa OX=3483 GN=F8388_010684 PE=3 SV=1	0.0331287	2.37262	144211	56482.2	3414.13	116602	222569	154983	141718	241650	Phospho-2-dehydro-3-deoxyheptonate aldolase 2, chloroplastic (EC 2.5.1.54) (3-deoxy-D-arabino-heptulosonate 7-phosphate synthase 2) (DAHP synthase 2) (Phospho-2-keto-3-deoxyheptonate aldolase 2)	AROG_ARATH	DHS2 At4g33510 F17M5.270	AT4G33510	Increased
568	tr|A0A7J6HXS8|A0A7J6HXS8_CANSA	A0A7J6HXS8	Fumarylacetoacetase OS=Cannabis sativa OX=3483 GN=G4B88_022621 PE=3 SV=1	0.710462	0.97647	2.14416e+06	1.82627e+06	1.84237e+06	1.614e+06	1.81609e+06	1.87432e+06	1.8167e+06	1.74495e+06	Fumarylacetoacetase (EC 3.7.1.2) (Fumarylacetoacetate hydrolase) (AtFAH) (Protein SHORT-DAY SENSITIVE CELL DEATH 1)	FAH_ARATH	FAH SSCD1 At1g12050 F12F1.8	AT1G12050	NS
569	tr|A0A803NZ85|A0A803NZ85_CANSA	A0A803NZ85	Uncharacterized protein OS=Cannabis sativa OX=3483 PE=4 SV=1	0.247992	2.00213	4604.82	32248.7	60134.1	100619	63895.2	109860	186080	35798.5	Hexokinase-1 (EC 2.7.1.1) (Protein GLUCOSE INSENSITIVE 2)	HXK1_ARATH	HXK1 GIN2 At4g29130 F19B15.160	AT4G29130	NS
570	tr|A0A803PND1|A0A803PND1_CANSA	A0A803PND1	Uncharacterized protein OS=Cannabis sativa OX=3483 PE=4 SV=1	0.0242315	0.561531	143440	113919	112815	168918	113864	46278	62362.5	80212.3	Acetylornithine deacetylase (EC 3.5.1.16) (N-acetylornithinase) (AO) (Acetylornithinase) (NAO)	ARGE_ARATH	At4g17830 dl4945w T6K21	AT4G17830	decreased
571	tr|A0A803QSJ4|A0A803QSJ4_CANSA	A0A803QSJ4	Uncharacterized protein OS=Cannabis sativa OX=3483 PE=4 SV=1	0.400633	2.74192	1324.73	66012	903.178	11795.9	1001.22	152547	60525.2	5378.16	Protein RETICULATA-RELATED 3, chloroplastic	RER3_ARATH	RER3 At3g08640 F17O14.11	AT3G08640	NS
572	tr|A0A7J6EP05|A0A7J6EP05_CANSA	A0A7J6EP05	Inhibitor I9 domain-containing protein OS=Cannabis sativa OX=3483 GN=F8388_004533 PE=4 SV=1	0.79955	0.920204	604051	213185	300787	184359	337864	325276	262270	273047	Subtilisin-like protease SBT3.11 (EC 3.4.21.-) (Subtilase subfamily 3 member 11) (AtSBT3.11)	SBT3B_ARATH	SBT3.11 At5g11940 F14F18.110	AT5G11940	NS
573	tr|A0A803NNX8|A0A803NNX8_CANSA	A0A803NNX8	Uncharacterized protein OS=Cannabis sativa OX=3483 PE=4 SV=1	0.363935	0.496636	3363.98	12986.4	1903.23	4498.21	1117.94	1145.59	7354.6	1681.24	Probable alpha-mannosidase At5g66150 (EC 3.2.1.24)	MANA3_ARATH	At5g66150 K2A18.23	AT5G66150	NS
574	tr|A0A7J6HCU9|A0A7J6HCU9_CANSA	A0A7J6HCU9	Importin subunit alpha OS=Cannabis sativa OX=3483 GN=G4B88_005427 PE=3 SV=1	0.591264	1.99935	20738.1	1549.72	1949.67	2318.37	4439.6	45355.8	1532.47	1766.59	Importin subunit alpha-2 (IMPa-2)	IMPA2_ARATH	IMPA2 At4g16143	AT4G16143	NS
575	tr|A0A803NYG5|A0A803NYG5_CANSA	A0A803NYG5	Uncharacterized protein OS=Cannabis sativa OX=3483 PE=4 SV=1	0.374493	2.59712	5750.55	2941.77	2542.93	3884.85	28050.9	2279.93	7840.79	1097.08	Pectinesterase/pectinesterase inhibitor 3 [Includes: Pectinesterase inhibitor 3 (Pectin methylesterase inhibitor 3); Pectinesterase 3 (PE 3) (EC 3.1.1.11) (Pectin methylesterase 27) (AtPME27) (Pectin methylesterase 3)]	PME3_ARATH	PME3 ARATH27 At3g14310 MLN21.10	AT3G14310	NS
576	tr|A0A803NMV3|A0A803NMV3_CANSA	A0A803NMV3	Uncharacterized protein OS=Cannabis sativa OX=3483 PE=4 SV=1	0.75147	0.852058	110602	13793.4	176628	77960	106062	102540	109224	5089.62	L-arabinokinase (AtISA1) (EC 2.7.1.46)	ARAK_ARATH	ARA1 ISA1 At4g16130 dl4105w FCAALL.288	AT4G16130	NS
577	tr|A0A803PYU3|A0A803PYU3_CANSA	A0A803PYU3	Uncharacterized protein OS=Cannabis sativa OX=3483 PE=4 SV=1	0.00309648	0.172207	2741.16	6757.22	4759.42	5776.74	1106.26	825.762	498.833	1019.24	DNA damage-repair/toleration protein DRT102	DR102_ARATH	DRT102 At3g04880 T9J14.17	AT3G04880	decreased
578	tr|A0A803R0S6|A0A803R0S6_CANSA	A0A803R0S6	Uncharacterized protein OS=Cannabis sativa OX=3483 PE=4 SV=1	0.838658	1.11227	737.626	4285.33	2638.61	2460.24	1863.87	5516.16	299.254	3578.94	60S ribosomal protein L19-2	RL192_ARATH	RPL19B At3g16780 MGL6.25	AT3G16780	NS
579	tr|A0A7J6EAY2|A0A7J6EAY2_CANSA	A0A7J6EAY2	Threonyl-tRNA synthetase OS=Cannabis sativa OX=3483 GN=F8388_015236 PE=3 SV=1	0.268874	1.95922	66880.3	108460	11220.1	5166.33	11351.6	98337.8	134807	131138	Threonine--tRNA ligase, mitochondrial 1 (EC 6.1.1.3) (AtSYT1) (Threonyl-tRNA synthetase) (ThrRS)	SYTM1_ARATH	THRRS At5g26830 F2P16.7	AT5G26830	NS
580	tr|A0A803NNF5|A0A803NNF5_CANSA	A0A803NNF5	Uncharacterized protein OS=Cannabis sativa OX=3483 PE=4 SV=1	0.0865735	3.13805	144068	46529.7	22131.6	14684.3	251103	33075.5	250537	178922	Long chain acyl-CoA synthetase 9, chloroplastic (EC 6.2.1.3)	LACS9_ARATH	LACS9 At1g77590 T5M16.18	AT1G77590	NS
581	tr|A0A7J6HKD1|A0A7J6HKD1_CANSA	A0A7J6HKD1	Eukaryotic translation initiation factor 3 subunit F OS=Cannabis sativa OX=3483 GN=G4B88_013476 PE=3 SV=1	0.841328	1.08894	140385	103321	125810	41224.8	2197.49	174124	126823	144126	Eukaryotic translation initiation factor 3 subunit F (eIF3f) (eIF-3-epsilon) (eIF3 p32 subunit)	EIF3F_ARATH	TIF3F1 At2g39990 T29M21.15	AT2G39990	NS
582	tr|A0A803NI75|A0A803NI75_CANSA	A0A803NI75	Uncharacterized protein OS=Cannabis sativa OX=3483 PE=4 SV=1	0.630159	0.857858	45687.7	141620	173942	186778	117619	57473.1	154180	140858	14-3-3-like protein GF14 kappa (General regulatory factor 8)	14338_ARATH	GRF8 At5g65430 MNA5.16	AT5G65430	NS
583	tr|A0A803QWA0|A0A803QWA0_CANSA	A0A803QWA0	Uncharacterized protein OS=Cannabis sativa OX=3483 PE=4 SV=1	0.413491	1.7475	5739.91	9637.8	4576.45	2917.63	1742.45	14689.7	20799.9	2736.45	Flowering locus K homology domain (Flowering locus KH domain)	FLK_ARATH	FLK At3g04610 F7O18.9	AT3G04610	NS
584	tr|A0A803QAR9|A0A803QAR9_CANSA	A0A803QAR9	Uncharacterized protein OS=Cannabis sativa OX=3483 PE=4 SV=1	0.324086	2.14252	3596.42	15064.9	3311.93	1791.61	8240.64	6244.83	29261.8	7169.36	Alpha-L-arabinofuranosidase 1 (AtASD1) (EC 3.2.1.55) (Beta-D-xylosidase) (EC 3.2.1.-)	ASD1_ARATH	ASD1 ARAF ARAF1 At3g10740 T7M13.18	AT3G10740	NS
585	tr|A0A803PKL7|A0A803PKL7_CANSA	A0A803PKL7	Uncharacterized protein OS=Cannabis sativa OX=3483 PE=4 SV=1	0.312482	3.99146	3348.32	4587.54	16357.1	1473.95	15379.5	76671.2	6100.46	4696.48	Probable fructokinase-7 (EC 2.7.1.4)	SCRK7_ARATH	At5g51830 MIO24.3	AT5G51830	NS
586	tr|H9A1V5|H9A1V5_CANSA	H9A1V5	Acyl-activating enzyme 3 OS=Cannabis sativa OX=3483 GN=F8388_015665 PE=2 SV=1	0.705403	0.798463	1015.68	102044	190671	161324	165069	150287	47476.4	511.043	4-coumarate--CoA ligase-like 7 (EC 6.2.1.-) (4-coumarate--CoA ligase isoform 6) (At4CL6)	4CLL7_ARATH	4CLL7 At4g05160 C17L7.80	AT4G05160	NS
587	tr|A0A7J6G8X9|A0A7J6G8X9_CANSA	A0A7J6G8X9	40S ribosomal protein SA OS=Cannabis sativa OX=3483 GN=F8388_021493 PE=3 SV=1	0.0174682	1.51628	329807	503616	612499	664980	769262	887318	837005	707141	40S ribosomal protein Sa-2 (p40 protein homolog)	RSSA2_ARATH	RPSaB At3g04770 F7O18.26	AT3G04770	Increased
588	tr|A0A7J6IA23|A0A7J6IA23_CANSA	A0A7J6IA23	Uncharacterized protein OS=Cannabis sativa OX=3483 GN=F8388_008477 PE=4 SV=1	0.552087	0.781979	84289.8	32845.9	31052.8	102263	28869.6	46759.3	83108.1	37110.7	DEAD-box ATP-dependent RNA helicase 38 (EC 3.6.4.13) (Low expression of osmotically-responsive genes 4 protein) (Protein CRYOPHYTE)	RH38_ARATH	RH38 LOS4 At3g53110 T4D2.40	AT3G53110	NS
589	tr|A0A803R641|A0A803R641_CANSA	A0A803R641	Uncharacterized protein OS=Cannabis sativa OX=3483 PE=4 SV=1	0.300922	0.624518	78059.3	305897	199608	347209	241518	181408	145252	13106.5	2-C-methyl-D-erythritol 2,4-cyclodiphosphate synthase, chloroplastic (MECDP-synthase) (MECPS) (MECS) (EC 4.6.1.12)	ISPF_ARATH	ISPF MCS MDS At1g63970 F22C12.26 T12P18.1	AT1G63970	NS
590	tr|A0A803R471|A0A803R471_CANSA	A0A803R471	Uncharacterized protein OS=Cannabis sativa OX=3483 PE=4 SV=1	0.127841	2.46629	5856.34	97025	25511.5	2433.06	101847	68332.1	41713.4	110762	Probable ribose-5-phosphate isomerase 3, chloroplastic (EC 5.3.1.6) (Phosphoriboisomerase 3) (Protein EMBRYO DEFECTIVE 3119)	RPI3_ARATH	RPI3 EMB3119 At3g04790 F7O18.28 T9J14.26	AT3G04790	NS
591	tr|A0A7J6HP57|A0A7J6HP57_CANSA	A0A7J6HP57	3-isopropylmalate dehydrogenase OS=Cannabis sativa OX=3483 GN=G4B88_008890 PE=3 SV=1	0.583686	0.762515	194309	54657.7	122509	29322.9	127021	51134.9	51511.6	75947.5	3-isopropylmalate dehydrogenase 2, chloroplastic (3-IPM-DH 2) (AtIMDH2) (AtIMDH3) (IMDH 2) (EC 1.1.1.85) (Beta-IPM dehydrogenase 2) (Isopropylmalate dehydrogenase 2) (AtIMD2)	LEU32_ARATH	IMDH2 IMD2 IMDH IPMDH2 At1g80560 T21F11.11	AT1G80560	NS
592	tr|A0A803QP71|A0A803QP71_CANSA	A0A803QP71	Uncharacterized protein OS=Cannabis sativa OX=3483 PE=4 SV=1	0.246692	1.75071	14041	3399.5	2977.04	10602.8	18878.4	19780.4	11341	4307.63	60S ribosomal protein L6-3	RL63_ARATH	RPL6C At1g74050 F2P9.8	AT1G74050	NS
593	tr|A0A803QLU8|A0A803QLU8_CANSA	A0A803QLU8	Uncharacterized protein OS=Cannabis sativa OX=3483 PE=4 SV=1	0.251	2.35851	4233.98	8236.31	857.494	124910	108018	17666	101557	98794	Peptidyl-prolyl cis-trans isomerase CYP38, chloroplastic (PPIase CYP38) (EC 5.2.1.8) (Rotamase CYP38) (Thylakoid lumen PPIase)	CYP38_ARATH	CYP38 At3g01480 F4P13.3	AT3G01480	NS
594	tr|A0A803NX50|A0A803NX50_CANSA	A0A803NX50	Uncharacterized protein OS=Cannabis sativa OX=3483 PE=4 SV=1	0.266133	0.413946	8415.9	3846.31	33081.1	22769.9	5003.16	2062.08	20632.9	497.004	Thioredoxin M4, chloroplastic (AtTrxm4)	TRXM4_ARATH	At3g15360 MJK13.2	AT3G15360	NS
595	tr|A0A803NNG2|A0A803NNG2_CANSA	A0A803NNG2	Uncharacterized protein OS=Cannabis sativa OX=3483 PE=4 SV=1	0.0165815	1.77868	399766	123638	208232	338235	454135	504071	467655	477091	Adenylate kinase 2, chloroplastic (AK 2) (EC 2.7.4.3) (ATP-AMP transphosphorylase 2) (ATP:AMP phosphotransferase) (Adenylate monophosphate kinase 2) (AMK2)	KAD2_ARATH	At5g47840 MCA23.18	AT5G47840	Increased
596	tr|A0A803NTB3|A0A803NTB3_CANSA	A0A803NTB3	Uncharacterized protein OS=Cannabis sativa OX=3483 PE=4 SV=1	0.466032	1.46386	9366.34	715.512	15727.4	8342.76	21910.9	4243.91	7457.63	16381.4	Vegetative storage protein 2	VSP2_ARATH	VSP2 At5g24770 T4C12.50	AT5G24770	NS
597	tr|A0A803PGF6|A0A803PGF6_CANSA	A0A803PGF6	Uncharacterized protein OS=Cannabis sativa OX=3483 PE=4 SV=1	0.0928599	1.96825	22411.6	3898.53	68237.2	113297	91123.3	112559	112155	93251.8	Alcohol dehydrogenase class-3 (EC 1.1.1.1) (Alcohol dehydrogenase class-III) (Glutathione-dependent formaldehyde dehydrogenase) (FALDH) (FDH) (GSH-FDH) (EC 1.1.1.-) (S-(hydroxymethyl)glutathione dehydrogenase) (EC 1.1.1.284)	ADHX_ARATH	ADH2 ADHIII FDH1 At5g43940 MRH10.4	AT5G43940	NS
598	tr|A0A7J6EWT5|A0A7J6EWT5_CANSA	A0A7J6EWT5	Uncharacterized protein OS=Cannabis sativa OX=3483 GN=F8388_022472 PE=4 SV=1	0.434798	1.56587	121875	81451.2	11362.4	19825.5	111905	126148	125981	3185.96	DExH-box ATP-dependent RNA helicase DExH12 (EC 3.6.4.13) (BRR2 homolog A) (AtBRR2A) (Pre-mRNA-splicing helicase BRR2A) (Protein EMBRYO DEFECTIVE 1507)	DEXHC_ARATH	BRR2A EMB1507 At1g20960 F9H16.5	AT1G20960	NS
599	tr|A0A0M4R4N3|A0A0M4R4N3_CANSA	A0A0M4R4N3	NADH dehydrogenase subunit 9 OS=Cannabis sativa OX=3483 GN=nad9 PE=3 SV=1	0.258215	1.44494	60844.4	443129	494813	496389	679004	596870	581439	303121	NADH dehydrogenase [ubiquinone] iron-sulfur protein 3 (EC 7.1.1.2) (NADH dehydrogenase subunit 9)	NDUS3_ARATH	NAD9 AtMg00070	ATMG00070	NS
600	tr|A0A7J6GFI1|A0A7J6GFI1_CANSA	A0A7J6GFI1	Uncharacterized protein OS=Cannabis sativa OX=3483 GN=F8388_021292 PE=4 SV=1	0.588975	1.31988	21943.3	6581.39	27605.3	23680.5	12192.5	20997.4	56420.8	15729.9	Heat shock 70 kDa protein 17 (Heat shock protein 70-17) (AtHsp70-17)	HSP7R_ARATH	HSP70-17 At4g16660 dl4355w FCAALL.64	AT4G16660	NS
601	tr|A0A803QHB6|A0A803QHB6_CANSA	A0A803QHB6	Uncharacterized protein OS=Cannabis sativa OX=3483 PE=4 SV=1	0.129027	1.91798	122939	118944	5155.31	131940	281998	89872.1	175120	179885	ATP-dependent Clp protease proteolytic subunit 4, chloroplastic (EC 3.4.21.92) (Endopeptidase ClpP4) (nClpP4) (nClpP3)	CLPP4_ARATH	CLPP4 NCLPP3 NCLPP4 At5g45390 MFC19.5	AT5G45390	NS
602	tr|A0A7J6FQU2|A0A7J6FQU2_CANSA	A0A7J6FQU2	Lysine--tRNA ligase OS=Cannabis sativa OX=3483 GN=G4B88_006983 PE=3 SV=1	0.895066	1.03572	81743.8	395878	382171	446160	324441	388421	338295	301441	Lysine--tRNA ligase, chloroplastic/mitochondrial (EC 6.1.1.6) (Lysyl-tRNA synthetase) (LysRS) (Lysyl-tRNA synthetase 2) (AtKRS-2) (Protein OVULE ABORTION 5)	SYKM_ARATH	OVA5 At3g13490	AT3G13490	NS
603	tr|A0A803P7H3|A0A803P7H3_CANSA	A0A803P7H3	Uncharacterized protein OS=Cannabis sativa OX=3483 PE=4 SV=1	0.30176	0.887905	119557	159914	163982	180568	121633	130132	160908	141399	Receptor for activated C kinase 1A (Guanine nucleotide-binding protein subunit beta-like protein A) (WD-40 repeat auxin-dependent protein ARCA)	GBLPA_ARATH	RACK1A ARCA At1g18080 T10F20.9 T10O22.6	AT1G18080	NS
604	tr|A0A803Q1K4|A0A803Q1K4_CANSA	A0A803Q1K4	Uncharacterized protein OS=Cannabis sativa OX=3483 PE=4 SV=1	0.847067	0.922765	239239	240364	244272	14821.5	199248	251595	51157.9	179642					NS
605	tr|A0A803P800|A0A803P800_CANSA	A0A803P800	Uncharacterized protein OS=Cannabis sativa OX=3483 PE=4 SV=1	0.364041	9.68146	1307.56	958.428	4729.88	1985.2	1411.33	1697.88	2612.64	81228	Alcohol dehydrogenase class-P (AtADH) (EC 1.1.1.1)	ADH1_ARATH	ADH1 ADH At1g77120 F22K20.19	AT1G77120	NS
606	tr|A0A803P3C6|A0A803P3C6_CANSA	A0A803P3C6	Uncharacterized protein OS=Cannabis sativa OX=3483 PE=4 SV=1	0.655889	0.597873	124981	7516.1	19570	3288.36	72631.2	10910.8	7091.18	2249.43	NADP-dependent malic enzyme 4, chloroplastic (AtNADP-ME4) (NADP-malic enzyme 4) (EC 1.1.1.40)	MAOP4_ARATH	NADP-ME4 At1g79750 F19K16.27	AT1G79750	NS
607	tr|A0A7J6HM07|A0A7J6HM07_CANSA	A0A7J6HM07	Uncharacterized protein OS=Cannabis sativa OX=3483 GN=G4B88_013473 PE=3 SV=1	0.418854	1.68262	2296.52	13847.6	3146.91	71951.5	22759.9	36355.7	38348.1	56062.7	Signal peptidase complex subunit 2 (Microsomal signal peptidase 25 kDa subunit) (SPase 25 kDa subunit)	SPCS2_ARATH	At2g39960 T28M21.12	AT2G39960	NS
608	tr|A0A803QC96|A0A803QC96_CANSA	A0A803QC96	Uncharacterized protein OS=Cannabis sativa OX=3483 PE=4 SV=1	0.167375	2.20076	59633.3	18385.9	42653.4	17986.1	105856	93955.5	102159	3184.01	T-complex protein 1 subunit alpha (TCP-1-alpha) (CCT-alpha) (Chaperonin CCT1)	TCPA_ARATH	CCT1 At3g20050 MAL21.5	AT3G20050	NS
609	tr|A0A7J6DVB7|A0A7J6DVB7_CANSA	A0A7J6DVB7	NAD(P)-bd_dom domain-containing protein OS=Cannabis sativa OX=3483 GN=G4B88_000312 PE=4 SV=1	0.372247	0.839879	53003.1	29601.4	27647.9	47164.4	31107.2	31180.6	31907	38016.2	Uncharacterized protein At2g37660, chloroplastic	Y2766_ARATH	At2g37660 F13M22.16	AT2G37660	NS
610	tr|A0A803QYA0|A0A803QYA0_CANSA	A0A803QYA0	Uncharacterized protein OS=Cannabis sativa OX=3483 PE=4 SV=1	0.773865	0.763047	1027.83	1206.03	13069.3	1802.15	2018.29	1422.91	8214.76	1396.19	Mitochondrial import receptor subunit TOM20-2 (Translocase of outer membrane 20 kDa subunit 2)	TO202_ARATH	TOM20-2 At1g27390 F17L21.18	AT1G27390	NS
611	tr|A0A7J6E5U0|A0A7J6E5U0_CANSA	A0A7J6E5U0	Nop domain-containing protein OS=Cannabis sativa OX=3483 GN=F8388_009972 PE=3 SV=1	0.559176	0.777338	2286.46	611.509	561.807	1167.76	1167.69	851.874	619.483	958.114	Probable nucleolar protein 5-1 (MAR-binding NOP56/58 homolog 1) (NOP58-like protein F108) (Nucleolar protein 58-1)	NOP5A_ARATH	NOP5-1 NOP58-1 At5g27120 T21B4_30 TM021B04.12	AT5G27120	NS
612	tr|A0A803RAP7|A0A803RAP7_CANSA	A0A803RAP7	Uncharacterized protein OS=Cannabis sativa OX=3483 PE=4 SV=1	0.753166	1.31388	60754.5	4311.19	2902.88	1619.99	40007.4	2355.85	18581.8	30486.1	Heat shock protein 90-6, mitochondrial (AtHSP90.6) (AtHsp90-6) (Heat shock protein 89-1) (Hsp89-1)	HS906_ARATH	HSP90-6 HSP89-1 At3g07770 F17A17.11 MLP3.22	AT3G07770	NS
613	tr|A0A7J6HP41|A0A7J6HP41_CANSA	A0A7J6HP41	Uncharacterized protein OS=Cannabis sativa OX=3483 GN=G4B88_008872 PE=3 SV=1	0.372688	1.2605	461745	204113	132280	403490	436985	377401	349276	350993	GrpE protein homolog 2, mitochondrial	MGE2_ARATH	Mge2 AR192 At4g26780 F10M23.120	AT4G26780	NS
614	tr|A0A803NJN3|A0A803NJN3_CANSA	A0A803NJN3	Uncharacterized protein OS=Cannabis sativa OX=3483 PE=4 SV=1	0.664382	0.935363	171407	252677	247222	191476	196272	140532	222821	247389	Adenine phosphoribosyltransferase 1, chloroplastic (APRT 1) (AtAPT1) (EC 2.4.2.7)	APT1_ARATH	APT1 APT At1g27450 F17L21.24	AT1G27450	NS
615	tr|A0A803PSC6|A0A803PSC6_CANSA	A0A803PSC6	Uncharacterized protein OS=Cannabis sativa OX=3483 PE=4 SV=1	0.408748	1.4972	1466.63	103405	1768.25	101527	77862.7	80094.8	79143.1	74566.4	Chalcone--flavanone isomerase 1 (Chalcone isomerase 1) (EC 5.5.1.6) (Protein TRANSPARENT TESTA 5)	CFI1_ARATH	CHI1 CFI TT5 At3g55120 T15C9_120	AT3G55120	NS
616	tr|A0A803PW93|A0A803PW93_CANSA	A0A803PW93	Uncharacterized protein OS=Cannabis sativa OX=3483 PE=4 SV=1	0.742186	0.762279	14242	15062.2	24979.3	144278	13676.8	56145.5	64501.9	17035.3	Lon protease homolog 1, mitochondrial (EC 3.4.21.53)	LONM1_ARATH	LON1 At5g26860 F2P16.23	AT5G26860	NS
617	tr|A0A803PM57|A0A803PM57_CANSA	A0A803PM57	Uncharacterized protein OS=Cannabis sativa OX=3483 PE=4 SV=1	0.405647	3.55904	6679.46	2248.86	3173.19	3786.75	2872.29	48115.1	3090.38	2469.1	Monocopper oxidase-like protein SKU5 (Skewed roots)	SKU5_ARATH	SKU5 At4g12420 T1P17.10	AT4G12420	NS
618	tr|A0A803P8K0|A0A803P8K0_CANSA	A0A803P8K0	Uncharacterized protein OS=Cannabis sativa OX=3483 PE=4 SV=1	0.712693	1.1677	4358.56	6042.52	7557.1	1064.64	5837.38	9223.97	5381.39	1770.17	Peroxisomal membrane protein PEX14 (Peroxin-14) (AtPEX14) (Peroxisome biogenesis protein 14) (Pex14p) (Protein PEROXISOME DEFECTIVE 2)	PEX14_ARATH	PEX14 PED2 At5g62810 MQB2.13	AT5G62810	NS
619	tr|A0A803QXD6|A0A803QXD6_CANSA	A0A803QXD6	Uncharacterized protein OS=Cannabis sativa OX=3483 PE=4 SV=1	0.341666	1.2779	138663	173957	161176	161503	85233.2	209108	234681	282827	60S ribosomal protein L7a-2	RL7A2_ARATH	RPL7AB At3g62870 F26K9_300	AT3G62870	NS
620	tr|A0A803Q8T3|A0A803Q8T3_CANSA	A0A803Q8T3	Uncharacterized protein OS=Cannabis sativa OX=3483 PE=4 SV=1	0.027507	0.109765	27131.5	27582.2	6026.68	11133.3	1333.42	2392.34	2067.7	2095.79	Proteasome subunit alpha type-4-A (20S proteasome alpha subunit C-1) (Proteasome 27 kDa subunit) (Proteasome component 9) (Proteasome subunit alpha type-3)	PSA4A_ARATH	PAC1 PRC9 PRS1 At3g22110 MKA23.2	AT3G22110	decreased
621	tr|A0A803NGG4|A0A803NGG4_CANSA	A0A803NGG4	Uncharacterized protein OS=Cannabis sativa OX=3483 PE=4 SV=1	0.365618	12.2318	2178.97	717.314	973.85	766.252	1531.94	555.93	550.509	54072.7	Phosphoribosylformylglycinamidine cyclo-ligase, chloroplastic (EC 6.3.3.1) (AIR synthase) (AIRS) (Phosphoribosyl-aminoimidazole synthetase)	PUR5_ARATH	PUR5 At3g55010 F28P10.10 T15C9.10	AT3G55010	NS
622	tr|A0A7J6HYD6|A0A7J6HYD6_CANSA	A0A7J6HYD6	Uncharacterized protein OS=Cannabis sativa OX=3483 GN=G4B88_019523 PE=3 SV=1	0.584614	1.20537	7127.41	49705	52238	68729.1	48583.3	70434.6	31088.4	64208	Argininosuccinate lyase, chloroplastic (EC 4.3.2.1) (Arginosuccinase)	ARLY_ARATH	At5g10920 T30N20.190	AT5G10920	NS
623	tr|A0A7J6FD16|A0A7J6FD16_CANSA	A0A7J6FD16	Uncharacterized protein OS=Cannabis sativa OX=3483 GN=F8388_018702 PE=3 SV=1	0.726483	0.794038	21450.7	283308	61422.8	149961	33940.4	209219	137423	29255	Acetylserotonin O-methyltransferase (EC 2.1.1.4) (N-acetylserotonin O-methyltransferase) (AtASMT)	ASMT_ARATH	ASMT At4g35160 T12J5.30	AT4G35160	NS
624	tr|H9A1W2|H9A1W2_CANSA	H9A1W2	Acyl-activating enzyme 10 OS=Cannabis sativa OX=3483 PE=2 SV=1	0.872183	1.03971	33551	137200	116051	127777	94162.4	107950	123451	105478	Malonate--CoA ligase (EC 6.2.1.76) (Acyl-activating enzyme 13) (Malonyl-CoA synthetase)	AAE13_ARATH	AAE13 At3g16170 MSL1.21	AT3G16170	NS
625	tr|A0A7J6GGR8|A0A7J6GGR8_CANSA	A0A7J6GGR8	Uncharacterized protein OS=Cannabis sativa OX=3483 GN=G4B88_029855 PE=4 SV=1	0.42597	0.706606	2557.02	1456.74	1581.49	1888.87	835.071	3093.59	550.489	809.162	KH domain-containing protein HEN4 (Protein HUA ENHANCER 4)	HEN4_ARATH	HEN4 At5g64390	AT5G64390	NS
626	tr|A0A803PC04|A0A803PC04_CANSA	A0A803PC04	Uncharacterized protein OS=Cannabis sativa OX=3483 PE=4 SV=1	0.732764	1.0878	163764	334235	210472	208175	326528	180092	319601	170903	Basic endochitinase B (EC 3.2.1.14) (Pathogenesis-related protein 3) (AtChiB) (PR-3)	CHIB_ARATH	CHI-B PR3 At3g12500 MQC3.32 T2E22.18 T2E22_119	AT3G12500	NS
627	tr|A0A803Q459|A0A803Q459_CANSA	A0A803Q459	Uncharacterized protein OS=Cannabis sativa OX=3483 PE=4 SV=1	0.397848	2.97942	884.662	11281.1	10957.5	728.695	13896.1	2051.75	556.651	54560.5	Histone-lysine N-methyltransferase, H3 lysine-9 specific SUVH3 (EC 2.1.1.367) (Histone H3-K9 methyltransferase 3) (H3-K9-HMTase 3) (Protein SET DOMAIN GROUP 19) (Suppressor of variegation 3-9 homolog protein 3) (Su(var)3-9 homolog protein 3)	SUVH3_ARATH	SUVH3 SDG19 SET19 At1g73100 F3N23.30	AT1G73100	NS
628	tr|A0A7J6FVG3|A0A7J6FVG3_CANSA	A0A7J6FVG3	Methionyl-tRNA synthetase OS=Cannabis sativa OX=3483 GN=G4B88_004869 PE=3 SV=1	0.908858	1.10051	11667.2	43083.1	58770.2	2944.7	93090.4	17929.9	16270.7	880.541	Methionine--tRNA ligase, cytoplasmic (EC 6.1.1.10) (Methionyl-tRNA synthetase) (MetRS)	SYMC_ARATH	At4g13780 F18A5.170	AT4G13780	NS
629	tr|A0A803R703|A0A803R703_CANSA	A0A803R703	Uncharacterized protein OS=Cannabis sativa OX=3483 PE=4 SV=1	0.125671	1.39835	263202	388669	187550	304982	474947	258300	444270	422754	Cold shock domain-containing protein 4 (AtCSP4) (Glycine-rich protein 2b) (AtGRP2b)	CSP4_ARATH	CSP4 GRP2B At2g21060 F26H11.18	AT2G21060	NS
630	tr|A0A0X8GLG5|A0A0X8GLG5_CANSA	A0A0X8GLG5	NADH dehydrogenase subunit 7 OS=Cannabis sativa OX=3483 PE=3 SV=1	0.0142528	3.27395	21008.2	59003.7	11968.2	35397.4	101681	129243	133392	52711.7	NADH dehydrogenase [ubiquinone] iron-sulfur protein 2 (EC 7.1.1.2) (NADH dehydrogenase subunit 7)	NDUS2_ARATH	NAD7 AtMg00510	ATMG00510	Increased
631	tr|A0A803QCR9|A0A803QCR9_CANSA	A0A803QCR9	Uncharacterized protein OS=Cannabis sativa OX=3483 PE=4 SV=1	0.955302	1.04061	34577.5	4007.5	1704.51	29741	3102.03	38821.4	26335.6	4615.58	Fasciclin-like arabinogalactan protein 1	FLA1_ARATH	FLA1 At5g55730 MDF20.17	AT5G55730	NS
632	tr|A0A803PK31|A0A803PK31_CANSA	A0A803PK31	Uncharacterized protein OS=Cannabis sativa OX=3483 PE=4 SV=1	0.804623	1.0518	166043	208096	142073	275835	171503	153348	255160	253059	Glutamate--cysteine ligase, chloroplastic (EC 6.3.2.2) (Gamma-ECS) (GCS) (Gamma-glutamylcysteine synthetase) (Protein ROOT MERISTEMLESS 1) (AtGCL) (Protein cadmium-sensitive 2) (Protein phytoalexin-deficient 2)	GSH1_ARATH	GSH1 CAD2 GCL PAD2 RML1 At4g23100 F7H19.290	AT4G23100	NS
633	tr|A0A7J6EDP6|A0A7J6EDP6_CANSA	A0A7J6EDP6	Uncharacterized protein OS=Cannabis sativa OX=3483 GN=F8388_013291 PE=3 SV=1	0.345554	1.26936	444221	130120	434227	286494	288037	422802	459532	473529	4-hydroxy-3-methylbut-2-en-1-yl diphosphate synthase (ferredoxin), chloroplastic (EC 1.17.7.1) (1-hydroxy-2-methyl-2-(E)-butenyl 4-diphosphate synthase) (Protein CHLOROPLAST BIOGENESIS 4) (Protein CONSTITUTIVE SUBTILISIN 3)	ISPG_ARATH	ISPG CLB4 CSB3 HDS At5g60600 MUP24.2	AT5G60600	NS
634	tr|A0A7J6GRS7|A0A7J6GRS7_CANSA	A0A7J6GRS7	Uncharacterized protein OS=Cannabis sativa OX=3483 GN=G4B88_017851 PE=4 SV=1	0.0330194	6.95966	15339.4	2237.11	2462.08	31940.9	119377	127630	104686	10067.3	Nuclear transport factor 2 (AtNTF2)	NTF2_ARATH	NTF2 At5g60980 MSL3.12	AT5G60980	Increased
635	tr|A0A803PDJ9|A0A803PDJ9_CANSA	A0A803PDJ9	Uncharacterized protein OS=Cannabis sativa OX=3483 PE=4 SV=1	0.292746	1.92805	142953	57716.6	72363.7	53978.4	13623.6	138744	317851	160276	Malate dehydrogenase 1, peroxisomal (EC 1.1.1.37) (Peroxisomal NAD-dependent malate dehydrogenase 1) (pxNAD-MDH1) (Peroxisomal malate dehydrogenase 1) (Peroxisomal MDH1)	MDHX1_ARATH	PMDH1 At2g22780 T30L20.4	AT2G22780	NS
636	tr|A0A803Q4R3|A0A803Q4R3_CANSA	A0A803Q4R3	Uncharacterized protein OS=Cannabis sativa OX=3483 PE=4 SV=1	0.183071	7.92816	3775.57	4128.47	8676.54	774.616	94026.9	16299.6	11292.1	15976.2					NS
637	tr|A0A803Q956|A0A803Q956_CANSA	A0A803Q956	Uncharacterized protein OS=Cannabis sativa OX=3483 PE=4 SV=1	0.790127	1.09473	223902	186318	279422	104403	292017	113875	336327	127045	14-3-3-like protein GF14 psi (General regulatory factor 3) (Protein RARE COLD INDUCIBLE 1A)	14333_ARATH	GRF3 RCI1A At5g38480 MXI10.21	AT5G38480	NS
638	tr|A0A803P0Q1|A0A803P0Q1_CANSA	A0A803P0Q1	Uncharacterized protein OS=Cannabis sativa OX=3483 PE=4 SV=1	0.863433	1.1221	18464.6	2176.56	978.721	7930.1	4937.52	11583.7	15013.2	1623.75	Subtilisin-like protease SBT4.15 (EC 3.4.21.-) (Subtilase subfamily 4 member 15) (AtSBT4.15)	SBT4F_ARATH	SBT4.15 At5g03620 F17C15.40	AT5G03620	NS
639	tr|A0A803QER6|A0A803QER6_CANSA	A0A803QER6	Uncharacterized protein OS=Cannabis sativa OX=3483 PE=4 SV=1	0.507064	1.09312	154629	245763	205845	221867	171807	260226	245662	227521	40S ribosomal protein S5-1 (AtRPS5B)	RS51_ARATH	RPS5A At2g37270 F3G5.6	AT2G37270	NS
640	tr|A0A803QD98|A0A803QD98_CANSA	A0A803QD98	Uncharacterized protein OS=Cannabis sativa OX=3483 PE=4 SV=1	0.158509	4.07509	890.967	19442.8	10362.1	1036.01	57992.1	56226	2015.71	13076.5	NADPH-dependent alkenal/one oxidoreductase, chloroplastic (AtAOR) (EC 1.3.1.-)	AOR_ARATH	AOR At1g23740 F5O8.29	AT1G23740	NS
641	tr|A0A803PDM2|A0A803PDM2_CANSA	A0A803PDM2	Uncharacterized protein OS=Cannabis sativa OX=3483 PE=4 SV=1	0.640569	1.51353	6552.53	1308.02	9784.88	1406.6	916.47	2020.39	5426.08	20472.9	Probable xyloglucan endotransglucosylase/hydrolase protein 6 (At-XTH6) (XTH-6) (EC 2.4.1.207)	XTH6_ARATH	XTH6 XTR10 At5g65730 MPA24.8	AT5G65730	NS
642	tr|A0A7J6FXI1|A0A7J6FXI1_CANSA	A0A7J6FXI1	40S ribosomal protein S24 (Fragment) OS=Cannabis sativa OX=3483 GN=G4B88_026306 PE=3 SV=1	0.789183	0.812529	1424.79	1928.45	3434.19	10681.2	9440.79	1410.79	889.982	2452.19	40S ribosomal protein S24-2	RS242_ARATH	RPS24B At5g28060 F15F15.130	AT5G28060	NS
643	tr|A0A803QFC2|A0A803QFC2_CANSA	A0A803QFC2	Uncharacterized protein OS=Cannabis sativa OX=3483 PE=4 SV=1	0.196322	0.926908	518473	622975	531979	516872	482392	519260	530412	498141	Cytochrome c-1 (Cytochrome c At1g22840)	CYC1_ARATH	CYTC-1 At1g22840 F19G10.20	AT1G22840	NS
644	tr|A0A803QAZ4|A0A803QAZ4_CANSA	A0A803QAZ4	Uncharacterized protein OS=Cannabis sativa OX=3483 PE=4 SV=1	0.718638	0.673971	153279	5299.06	21923.8	11712.6	97322.3	3995.16	19119.1	9110.72	Nucleoid-associated protein At4g30620, chloroplastic	EBFC1_ARATH	At4g30620 F17I23.40	AT4G30620	NS
645	tr|A0A803P364|A0A803P364_CANSA	A0A803P364	Uncharacterized protein OS=Cannabis sativa OX=3483 PE=4 SV=1	0.306152	1.91279	65760.9	6123.35	12267.5	24920.4	53333.5	80319.7	73260	1719.33	Germin-like protein subfamily 3 member 3 (AtGER3) (AtGLP2)	GL33_ARATH	GER3 GLP2A GLP2B GLP3 GLP3A GLP3B At5g20630 T1M15.30	AT5G20630	NS
646	tr|A0A803QA71|A0A803QA71_CANSA	A0A803QA71	Uncharacterized protein OS=Cannabis sativa OX=3483 PE=4 SV=1	0.112004	3.38578	2308.2	1303.75	2221.87	1063.42	10811	2172.83	2151.9	8216.81	Transportin-1 (AtTRN1) (Importin beta-2) (Karyopherin beta-2)	TNPO1_ARATH	TRN1 At2g16950 F12A24.13	AT2G16950	NS
647	tr|A0A803QEV0|A0A803QEV0_CANSA	A0A803QEV0	Uncharacterized protein OS=Cannabis sativa OX=3483 PE=4 SV=1	0.0233331	0.578381	41193.2	34153.5	23128.7	29264.5	14721.4	24982.7	15950.4	18228	Very-long-chain enoyl-CoA reductase (EC 1.3.1.93) (Enoyl-CoA reductase) (AtECR) (Protein ECERIFERUM 10) (Synaptic glycoprotein SC2-like protein)	TECR_ARATH	ECR AtTSC13 CER10 At3g55360 T22E16.20	AT3G55360	decreased
648	tr|A0A803PH53|A0A803PH53_CANSA	A0A803PH53	Uncharacterized protein OS=Cannabis sativa OX=3483 PE=4 SV=1	0.0698141	2.17343	47124.8	2711.53	30363.1	81363.2	100786	118593	55103.3	76662.7	T-complex protein 1 subunit epsilon (TCP-1-epsilon) (CCT-epsilon) (Chaperonin CCT5)	TCPE_ARATH	CCT5 At1g24510 F21J9.12	AT1G24510	NS
649	tr|A0A803QIS5|A0A803QIS5_CANSA	A0A803QIS5	Uncharacterized protein OS=Cannabis sativa OX=3483 PE=4 SV=1	0.122664	0.926801	214731	225067	248506	238477	217509	199551	227824	214057	Coproporphyrinogen-III oxidase 1, chloroplastic (AtCPO-I) (Coprogen oxidase) (Coproporphyrinogenase) (EC 1.3.3.3) (Protein LESION INITIATION 2)	HEM61_ARATH	CPX1 CPO HEMF HEMF1 LIN2 At1g03475 F21B7.10	AT1G03475	NS
650	tr|A0A803QH64|A0A803QH64_CANSA	A0A803QH64	Uncharacterized protein OS=Cannabis sativa OX=3483 PE=4 SV=1	0.93656	1.03537	52135.8	10654.4	18183	31731.9	37960.5	27600.6	7804.98	43325.1					NS
651	tr|A0A803PTM1|A0A803PTM1_CANSA	A0A803PTM1	Uncharacterized protein OS=Cannabis sativa OX=3483 PE=4 SV=1	0.574304	1.1825	178675	64183.5	108387	77450.6	144294	64626.5	151653	146359	Protein RETICULATA-RELATED 4, chloroplastic	RER4_ARATH	RER4 At5g12470	AT5G12470	NS
652	tr|A0A7J6F861|A0A7J6F861_CANSA	A0A7J6F861	Uncharacterized protein OS=Cannabis sativa OX=3483 GN=G4B88_031388 PE=3 SV=1	0.880927	0.860381	14484.1	3147.76	68647.8	1155.49	51679.6	6922.36	15764.5	861.011	Dirigent protein 19 (AtDIR19)	DIR19_ARATH	DIR19 At1g58170 T15M6.17 T18I24.8	AT1G58170	NS
653	tr|A0A803NI74|A0A803NI74_CANSA	A0A803NI74	Uncharacterized protein OS=Cannabis sativa OX=3483 PE=4 SV=1	0.338895	1.82139	211531	39409.3	3931.81	46018.9	163642	196691	159628	28080.9	Glucose-6-phosphate isomerase 1, chloroplastic (GPI 1) (EC 5.3.1.9) (Phosphoglucose isomerase 1) (PGI 1) (Phosphohexose isomerase) (PHI)	G6PIP_ARATH	PGI1 pgi2 pgi3 At4g24620 F22K18.180	AT4G24620	NS
654	tr|A0A7J6FWL1|A0A7J6FWL1_CANSA	A0A7J6FWL1	Uncharacterized protein (Fragment) OS=Cannabis sativa OX=3483 GN=G4B88_004708 PE=3 SV=1	0.385007	1.2574	106710	92480.2	261613	153942	193142	203774	230645	145424	Delta(12)-fatty-acid desaturase (Fatty acid desaturase 2) (EC 1.14.19.22) (EC 1.14.19.6) (Omega-6 fatty acid desaturase, endoplasmic reticulum)	FAD6E_ARATH	FAD2 At3g12120 T21B14.6 T21B14_107 T23B7.6	AT3G12120	NS
655	tr|A0A7J6E6E3|A0A7J6E6E3_CANSA	A0A7J6E6E3	Terpene cyclase/mutase family member OS=Cannabis sativa OX=3483 GN=G4B88_009394 PE=3 SV=1	0.515174	1.52385	1771.38	1646.92	3593.34	3538.85	471.462	9223.35	4500.77	1881.76	Cycloartenol synthase (AtCYC) (EC 5.4.99.8) (2,3-epoxysqualene--cycloartenol cyclase)	CAS1_ARATH	CAS1 CYC At2g07050 T4E14.16	AT2G07050	NS
656	tr|A0A803PZK7|A0A803PZK7_CANSA	A0A803PZK7	Uncharacterized protein OS=Cannabis sativa OX=3483 PE=4 SV=1	0.184956	0.64349	6733.92	3251.39	5175.47	8903.18	2352.32	2893.29	5840.74	4398.57	Flowering locus K homology domain (Flowering locus KH domain)	FLK_ARATH	FLK At3g04610 F7O18.9	AT3G04610	NS
657	tr|A0A803Q349|A0A803Q349_CANSA	A0A803Q349	Uncharacterized protein OS=Cannabis sativa OX=3483 PE=4 SV=1	0.108537	1.10205	125639	153763	153038	153316	160170	152557	171307	161500	40S ribosomal protein S17-4	RS174_ARATH	RPS17D At5g04800 MUK11.12 T1E3_160	AT5G04800	NS
658	tr|A0A803NKS6|A0A803NKS6_CANSA	A0A803NKS6	Uncharacterized protein OS=Cannabis sativa OX=3483 PE=4 SV=1	0.294954	1.84928	14628.9	39875.2	2993.65	12484.9	11444	41479.1	56665.1	19829	NADPH-dependent oxidoreductase 2-alkenal reductase (AtAER) (EC 1.3.1.-) (EC 1.3.1.74) (NADP-dependent alkenal double bond reductase P1) (DBR1) (NADPH-azodicarbonyl/quinone reductase) (NADPH:2-alkenal/one alpha,beta-hydrogenase) (ALH) (P1-zeta-crystallin protein) (P1-ZCr)	AER_ARATH	AER P1 At5g16970 F2K13_120	AT5G16970	NS
659	tr|A0A803Q3S4|A0A803Q3S4_CANSA	A0A803Q3S4	Uncharacterized protein OS=Cannabis sativa OX=3483 PE=4 SV=1	0.222795	1.65822	91185	35241	108984	62914.2	147267	127744	33868.6	185809					NS
660	tr|A0A803PMZ4|A0A803PMZ4_CANSA	A0A803PMZ4	Uncharacterized protein OS=Cannabis sativa OX=3483 PE=4 SV=1	0.274637	0.894897	964134	813393	749695	804405	804457	577517	818849	780638	60S ribosomal protein L18-2	RL182_ARATH	RPL18B At3g05590 F18C1.14	AT3G05590	NS
661	tr|A0A7J6GT51|A0A7J6GT51_CANSA	A0A7J6GT51	Tr-type G domain-containing protein OS=Cannabis sativa OX=3483 GN=G4B88_026522 PE=3 SV=1	0.00463933	1.81619	20211.1	33532.5	33896.7	29642.6	41376.6	55737	62650.1	53243.9	Elongation factor 1-alpha 2 (EF-1-alpha 2) (eEF-1A2)	EF1A2_ARATH	A2 At1g07930 T6D22.31	AT1G07930	Increased
662	tr|A0A803NQ44|A0A803NQ44_CANSA	A0A803NQ44	Uncharacterized protein OS=Cannabis sativa OX=3483 PE=4 SV=1	1.47e-05	0.733606	715829	673868	671055	663114	508528	477456	513762	498499	Peptidyl-prolyl cis-trans isomerase CYP20-3, chloroplastic (PPIase CYP20-3) (EC 5.2.1.8) (Cyclophilin of 20 kDa 3) (Cyclosporin A-binding protein) (Rotamase CYP20-3) (Rotamase cyclophilin-4)	CP20C_ARATH	CYP20-3 ROC4 At3g62030 F21F14.200	AT3G62030	NS
663	tr|A0A803R934|A0A803R934_CANSA	A0A803R934	Uncharacterized protein OS=Cannabis sativa OX=3483 PE=4 SV=1	0.719498	0.834342	43355.9	37549	31900	36222.8	16631.7	78443.7	23700.7	5564.04	Photosystem I reaction center subunit III, chloroplastic (Light-harvesting complex I 17 kDa protein) (PSI-F)	PSAF_ARATH	PSAF At1g31330 T19E23.12	AT1G31330	NS
664	tr|A0A803Q530|A0A803Q530_CANSA	A0A803Q530	Uncharacterized protein OS=Cannabis sativa OX=3483 PE=4 SV=1	0.549177	1.40585	4262.56	9795.98	49348.7	32340.4	38737.7	615.865	46618.6	48635.1	Electron transfer flavoprotein subunit beta, mitochondrial (Beta-ETF)	ETFB_ARATH	ETFB At5g43430 MWF20.14	AT5G43430	NS
665	tr|A0A803QMU0|A0A803QMU0_CANSA	A0A803QMU0	Uncharacterized protein OS=Cannabis sativa OX=3483 PE=4 SV=1	0.0671068	1.74429	63463.8	2988.15	67585.3	85862.1	93135.7	105857	94860.1	89716.1	Mitochondrial outer membrane protein porin 4 (Voltage-dependent anion-selective channel protein 4) (AtVDAC4) (VDAC-4)	VDAC4_ARATH	VDAC4 At5g57490 MUA2.6	AT5G57490	NS
666	tr|A0A7J6F3H5|A0A7J6F3H5_CANSA	A0A7J6F3H5	4HBT domain-containing protein OS=Cannabis sativa OX=3483 GN=F8388_017807 PE=4 SV=1	0.37058	1.31182	40238.3	83784.7	21646.6	112653	79215.6	81835.2	90848.1	86973.6	Acyl-acyl carrier protein thioesterase ATL3, chloroplastic (EC 3.1.2.-) (Acyl-ACP thioesterase ATL3) (Acyl-lipid thioesterase 3)	ALT3_ARATH	ALT3 At1g68260 T22E19.11	AT1G68260	NS
667	tr|A0A803QMR3|A0A803QMR3_CANSA	A0A803QMR3	Uncharacterized protein OS=Cannabis sativa OX=3483 PE=4 SV=1	0.235132	3.39275	7148.53	11654.2	71981.1	23996.5	139192	217792	1689.15	30747.3	60S ribosomal protein L21-2	RL212_ARATH	RPL21E At1g57660 T8L23.13; RPL21F At1g57860 F12K22.19	AT1G57660; AT1G57860	NS
668	tr|A0A7J6DS81|A0A7J6DS81_CANSA	A0A7J6DS81	Protein kinase domain-containing protein OS=Cannabis sativa OX=3483 GN=G4B88_025271 PE=4 SV=1	0.562477	1.66344	1345.15	788.284	677.754	15651.1	13295.6	1574.43	2087.8	13753	Protein ACTIVITY OF BC1 COMPLEX KINASE 7, chloroplastic (ABC1-LIKE KINASE 7) (EC 2.7.11.1) (Salt-induced ABC1 kinase 1, chloroplastic) (AtSIA1)	AB1K7_ARATH	ABC1K7 SIA1 At3g07700 F17A17.4 MLP3.15	AT3G07700	NS
669	tr|A0A7J6HIG0|A0A7J6HIG0_CANSA	A0A7J6HIG0	3-oxoacyl-[acyl-carrier-protein] reductase OS=Cannabis sativa OX=3483 GN=G4B88_017926 PE=3 SV=1	0.659843	0.968799	907644	853821	930257	746220	819863	922956	727629	860226	3-oxoacyl-[acyl-carrier-protein] reductase, chloroplastic (EC 1.1.1.100) (3-ketoacyl-acyl carrier protein reductase)	FABG_ARATH	At1g24360 F21J9.2 F3I6.30	AT1G24360	NS
670	tr|A0A7J6GGR9|A0A7J6GGR9_CANSA	A0A7J6GGR9	RRM domain-containing protein OS=Cannabis sativa OX=3483 GN=F8388_001259 PE=4 SV=1	0.843645	1.0426	697308	252133	408338	521254	456380	436416	531406	534874	Glycine-rich RNA-binding protein 3, mitochondrial (AtGR-RBP3) (AtRBG3) (Mitochondrial RNA-binding protein 2a) (At-mRBP2a) (Organelle RRM domain-containing protein 3)	RBG3_ARATH	RBG3 GR-RBP3 MRBP2A ORRM3 At5g61030 MAF19_30	AT5G61030	NS
671	tr|A0A803PFN0|A0A803PFN0_CANSA	A0A803PFN0	Uncharacterized protein OS=Cannabis sativa OX=3483 PE=4 SV=1	0.254403	1.42997	11591.5	51384.1	24078	46093.6	30351.9	57657.8	45011.5	57375.8	Reactive Intermediate Deaminase A, chloroplastic (EC 3.5.99.10) (2-iminobutanoate/2-iminopropanoate deaminase)	RIDA_ARATH	RIDA At3g20390 MQC12.15	AT3G20390	NS
672	tr|A0A7J6I6Y9|A0A7J6I6Y9_CANSA	A0A7J6I6Y9	Uncharacterized protein OS=Cannabis sativa OX=3483 GN=G4B88_027837 PE=3 SV=1	0.911338	1.05315	7793.68	1587.5	18097.7	12853.9	14857.9	11511.2	1957.28	14150.2	Flavonoid 3'-monooxygenase (EC 1.14.14.82) (Cytochrome P450 75B1) (Flavonoid 3'-hydroxylase) (AtF3'H) (Protein TRANSPARENT TESTA 7)	F3PH_ARATH	CYP75B1 F3'H TT7 At5g07990 F13G24.190	AT5G07990	NS
673	tr|A0A803QTP3|A0A803QTP3_CANSA	A0A803QTP3	Uncharacterized protein OS=Cannabis sativa OX=3483 PE=4 SV=1	0.748287	0.800971	110655	4785.04	104682	6530.3	77937.7	42272.9	58843.6	2488.28	Glycine dehydrogenase (decarboxylating) 1, mitochondrial (EC 1.4.4.2) (Glycine cleavage system P protein 1) (Glycine decarboxylase 1) (Glycine decarboxylase P-protein 1) (AtGLDP1) (Glycine dehydrogenase (aminomethyl-transferring) 1)	GCSP1_ARATH	GLDP1 GDP1 At4g33010 F26P21.130	AT4G33010	NS
674	tr|A0A7J6DSM8|A0A7J6DSM8_CANSA	A0A7J6DSM8	Cysteine proteinase inhibitor OS=Cannabis sativa OX=3483 GN=F8388_024372 PE=3 SV=1	0.0104665	3.36615	38372.6	1725.32	49380.8	1194.25	89859.7	83720	54729.4	76910.2	Cysteine proteinase inhibitor 6 (AtCYS-6) (PIP-M) (PRLI-interacting factor M)	CYT6_ARATH	CYS6 At3g12490 MQC3.31 T2E22.19	AT3G12490	Increased
675	tr|A0A7J6DQB1|A0A7J6DQB1_CANSA	A0A7J6DQB1	PHD-type domain-containing protein OS=Cannabis sativa OX=3483 GN=G4B88_002669 PE=3 SV=1	0.761811	0.871769	55804.3	16563.6	12861.7	51558.8	44441.2	14987.3	17170.3	42649.1	Increased DNA methylation 1 (Histone H3 acetyltransferase IDM1) (EC 2.3.1.-) (Protein ROS4) (Repressor of silencing 4)	IDM1_ARATH	IDM1 ROS4 At3g14980 K15M2.12	AT3G14980	NS
676	tr|A0A803Q2G8|A0A803Q2G8_CANSA	A0A803Q2G8	Uncharacterized protein OS=Cannabis sativa OX=3483 PE=4 SV=1	0.567431	0.961166	484599	372932	418717	413700	437039	397212	418944	371124					NS
677	tr|A0A803NZS0|A0A803NZS0_CANSA	A0A803NZS0	Uncharacterized protein OS=Cannabis sativa OX=3483 PE=4 SV=1	0.308133	1.42011	97644.8	197812	1957.65	188746	168823	173807	176339	171433	Probable lactoylglutathione lyase, chloroplastic (EC 4.4.1.5) (Glyoxalase I)	LGUC_ARATH	At1g67280 F1N21.10	AT1G67280	NS
678	tr|A0A803QG84|A0A803QG84_CANSA	A0A803QG84	Uncharacterized protein OS=Cannabis sativa OX=3483 PE=4 SV=1	0.827337	1.11126	20563.7	91449.4	25715.9	103840	17805.3	113909	77632.7	59098.8					NS
679	tr|A0A803P303|A0A803P303_CANSA	A0A803P303	Uncharacterized protein OS=Cannabis sativa OX=3483 PE=4 SV=1	0.636274	0.870491	219046	418622	361302	128795	234339	226663	335279	185426	Metacaspase-4 (AtMC4) (EC 3.4.22.-) (Metacaspase 2d) (AtMCP2d) (Metacaspase-7) [Cleaved into: Metacaspase-4 subunit p20; Metacaspase-4 subunit p10]	MCA4_ARATH	AMC4 AMC7 MCP2D At1g79340 YUP8H12R.4	AT1G79340	NS
680	tr|A0A803QEL3|A0A803QEL3_CANSA	A0A803QEL3	Uncharacterized protein OS=Cannabis sativa OX=3483 PE=4 SV=1	0.718877	0.778611	11844.6	84370.1	4920.7	44012.4	5593.04	29292	19872.9	58255.7	Glycolate oxidase 1 (AtGLO1) (GOX1) (EC 1.1.3.15) ((S)-2-hydroxy-acid oxidase GLO1) (Short chain alpha-hydroxy acid oxidase GLO1)	GLO1_ARATH	GLO1 At3g14420 MAO2.2	AT3G14420	NS
681	tr|A0A803QBD5|A0A803QBD5_CANSA	A0A803QBD5	Uncharacterized protein OS=Cannabis sativa OX=3483 PE=4 SV=1	0.557933	1.41794	44890.6	26485.3	7575.05	49504.4	82655	2204.86	73599	23683.3	Sucrose-phosphate synthase 1 (EC 2.4.1.14) (Sucrose-phosphate synthase 1F) (AtSPS1F) (Sucrose-phosphate synthase 5.1) (AtSPS5.1) (UDP-glucose-fructose-phosphate glucosyltransferase)	SPSA1_ARATH	SPS1 SPSA1 At5g20280 F5O24.170	AT5G20280	NS
682	tr|A0A803QJ83|A0A803QJ83_CANSA	A0A803QJ83	Uncharacterized protein OS=Cannabis sativa OX=3483 PE=4 SV=1	0.0544968	1.28773	356406	224347	333353	279335	412486	393188	323407	407746	60S ribosomal protein L11-2 (L16)	RL112_ARATH	RPL11B At3g58700 T20N10_50; RPL11C RPL16B At4g18730 F28A21.140; RPL11D At5g45775 MRA19.26 MRA19_21	AT3G58700; AT4G18730; AT5G45775	NS
683	tr|A0A803NXK3|A0A803NXK3_CANSA	A0A803NXK3	Uncharacterized protein OS=Cannabis sativa OX=3483 PE=4 SV=1	0.994048	0.996921	64864.3	184803	32213.6	217691	129655	123587	172001	72791.5	K(+) efflux antiporter 2, chloroplastic (AtKEA2)	KEA2_ARATH	KEA2 At4g00630/At4g00640 F6N23.14/F6N23.15	AT4G00630/AT4G00640	NS
684	tr|A0A803QKZ5|A0A803QKZ5_CANSA	A0A803QKZ5	Uncharacterized protein OS=Cannabis sativa OX=3483 PE=4 SV=1	0.306592	0.650219	184185	74085.1	82809.9	96704.3	97582.3	2107.2	91212.6	93753.4	V-type proton ATPase subunit C (V-ATPase subunit C) (Vacuolar H(+)-ATPase subunit C) (Vacuolar proton pump subunit C)	VATC_ARATH	VHA-C DET3 VATC At1g12840 F13K23.9	AT1G12840	NS
685	tr|A0A803Q2E6|A0A803Q2E6_CANSA	A0A803Q2E6	Uncharacterized protein OS=Cannabis sativa OX=3483 PE=4 SV=1	0.00299719	1.22295	925916	1.13377e+06	1.05565e+06	1.0268e+06	1.29387e+06	1.30896e+06	1.21432e+06	1.24847e+06	60S ribosomal protein L13a-4	R13A4_ARATH	RPL13AD At5g48760 K24G6.9	AT5G48760	NS
686	tr|A0A7J6ETH3|A0A7J6ETH3_CANSA	A0A7J6ETH3	Uncharacterized protein OS=Cannabis sativa OX=3483 GN=F8388_026422 PE=4 SV=1	0.0178733	1.76742	99262.8	80954.4	111086	61488.3	150805	123915	206946	141864	Terpenoid synthase 3, chloroplastic (AtTPS03) ((E)-beta-ocimene synthase) (EC 4.2.3.106) ((E,E)-alpha-farnesene synthase) (EC 4.2.3.46)	TPS03_ARATH	TPS03 At4g16740 dl4395w FCAALL.18	AT4G16740	Increased
687	tr|A0A803R0P5|A0A803R0P5_CANSA	A0A803R0P5	Uncharacterized protein OS=Cannabis sativa OX=3483 PE=4 SV=1	0.529419	1.7245	2898.33	1696.37	6485.54	2937.19	2808.34	3258.02	16944.7	1162	Chaperone protein dnaJ A6, chloroplastic (atDjA6) (Chaperone protein dnaJ A26) (AtDjA26)	DNJA6_ARATH	DJA6 ATJ26 At2g22360	AT2G22360	NS
688	tr|A0A803QFL6|A0A803QFL6_CANSA	A0A803QFL6	Uncharacterized protein OS=Cannabis sativa OX=3483 PE=4 SV=1	0.23807	0.347052	16103	46989.6	9635.57	97510.5	4034.06	26729.4	1576.13	26742.1	Eukaryotic translation initiation factor 3 subunit D (eIF3d) (Eukaryotic translation initiation factor 3 subunit 7) (eIF-3-zeta) (p66)	EIF3D_ARATH	TIF3D1 At4g20980 T13K14.140	AT4G20980	NS
689	tr|A0A803P277|A0A803P277_CANSA	A0A803P277	Uncharacterized protein OS=Cannabis sativa OX=3483 PE=4 SV=1	0.319755	1.84346	42424.2	18116.6	204505	12841.9	41868.5	153907	146041	170458	Chorismate synthase, chloroplastic (EC 4.2.3.5) (5-enolpyruvylshikimate-3-phosphate phospholyase) (Protein EMBRYO DEFECTIVE 1144)	AROC_ARATH	EMB1144 At1g48850 F27K7.1 T24P22.3	AT1G48850	NS
690	tr|A0A803QXT9|A0A803QXT9_CANSA	A0A803QXT9	Uncharacterized protein OS=Cannabis sativa OX=3483 PE=4 SV=1	0.115663	0.782877	1.30863e+06	925978	882647	915370	883513	787728	609538	876271	Calmodulin-7 (CaM-7)	CALM7_ARATH	CAM7 At3g43810 T28A8.100	AT3G43810	NS
691	tr|A0A803R0Z7|A0A803R0Z7_CANSA	A0A803R0Z7	Uncharacterized protein OS=Cannabis sativa OX=3483 PE=4 SV=1	0.309863	1.38856	11801.2	210307	135515	131656	183065	139513	195425	161391	40S ribosomal protein S13-2	RS132_ARATH	RPS13B At4g00100 F6N15.7	AT4G00100	NS
692	tr|A0A803Q8X3|A0A803Q8X3_CANSA	A0A803Q8X3	Uncharacterized protein OS=Cannabis sativa OX=3483 PE=4 SV=1	0.717237	1.43283	1863.82	104828	1938.91	6133.81	8555.66	80143.3	2587.03	73152	Beta-D-xylosidase 4 (AtBXL4) (EC 3.2.1.37)	BXL4_ARATH	BXL4 At5g64570 MUB3.9	AT5G64570	NS
693	tr|A0A7J6FEY0|A0A7J6FEY0_CANSA	A0A7J6FEY0	Uncharacterized protein OS=Cannabis sativa OX=3483 GN=F8388_010683 PE=3 SV=1	0.803048	1.03429	437971	589053	451114	472185	495899	419856	659162	442280	Protein EXORDIUM-like 2	EXOL2_ARATH	EXL2 At5g64260 MSJ1.10	AT5G64260	NS
694	tr|A0A803P6C2|A0A803P6C2_CANSA	A0A803P6C2	Uncharacterized protein OS=Cannabis sativa OX=3483 PE=4 SV=1	0.349907	0.530244	59673	4686.69	54162.6	12726.1	33404.1	5913.4	13547.4	16728.7	Thiosulfate/3-mercaptopyruvate sulfurtransferase 1, mitochondrial (EC 2.8.1.1) (EC 2.8.1.2) (AtMST1) (Rhodanese homolog protein 1) (AtRDH1) (Sulfurtransferase 1) (AtStr1)	STR1_ARATH	STR1 MST1 RDH1 ST1 At1g79230 YUP8H12R.17	AT1G79230	NS
695	tr|A0A803P271|A0A803P271_CANSA	A0A803P271	Uncharacterized protein OS=Cannabis sativa OX=3483 PE=4 SV=1	0.0693974	22.3275	2808.47	3499.07	1646.43	5490.26	749.143	131432	40477.7	127517	Asparagine--tRNA ligase, cytoplasmic 1 (EC 6.1.1.22) (Asparaginyl-tRNA synthetase 1) (AsnRS 1) (Protein EMBRYO DEFECTIVE 2755)	SYNC1_ARATH	SYNC1 EMB2755 At5g56680 MIK19.13	AT5G56680	NS
696	tr|A0A803P013|A0A803P013_CANSA	A0A803P013	Uncharacterized protein OS=Cannabis sativa OX=3483 PE=4 SV=1	0.293541	1.74532	108072	102295	97282	45718.4	3523.27	238206	236554	138454	(6-4)DNA photolyase (EC 4.1.99.13) (Protein UV repair defective 3)	UVR3_ARATH	UVR3 At3g15620 SJ11.2	AT3G15620	NS
697	tr|A0A7J6EU76|A0A7J6EU76_CANSA	A0A7J6EU76	Sulfate adenylyltransferase OS=Cannabis sativa OX=3483 GN=F8388_014607 PE=4 SV=1	0.922723	0.987195	119753	88795.7	67714.4	89825.4	97975.4	92693.6	77516.9	93215.3	ATP sulfurylase 2 (EC 2.7.7.4)	APS2_ARATH	APS2 ASA1 MET3-1 At1g19920 F6F9.2	AT1G19920	NS
698	tr|A0A803QP64|A0A803QP64_CANSA	A0A803QP64	Uncharacterized protein OS=Cannabis sativa OX=3483 PE=4 SV=1	0.120207	0.644374	127537	154864	74487.9	99388.7	90262.4	32272.7	93384.2	78094.2	Tubulin-folding cofactor C (AtTFCC) (TFC C) (Protein PORCINO)	TBCC_ARATH	TFCC POR At4g39920 T5J17.90	AT4G39920	NS
699	tr|A0A803PZH5|A0A803PZH5_CANSA	A0A803PZH5	Uncharacterized protein OS=Cannabis sativa OX=3483 PE=4 SV=1	0.00506668	0.69223	336720	364867	272689	295806	216768	198719	245053	218649	Peptidyl-prolyl cis-trans isomerase CYP19-3 (PPIase CYP19-3) (EC 5.2.1.8) (Cyclophilin of 19 kDa 3) (Cyclophilin-4) (Rotamase cyclophilin-2)	CP19C_ARATH	CYP19-3 CYP4 ROC2 At3g56070 F18O21.30	AT3G56070	NS
700	tr|A0A7J6HAH4|A0A7J6HAH4_CANSA	A0A7J6HAH4	Uncharacterized protein OS=Cannabis sativa OX=3483 GN=G4B88_005265 PE=3 SV=1	0.222246	1.05966	1.2459e+06	1.28984e+06	1.16435e+06	1.14152e+06	1.21327e+06	1.3964e+06	1.24343e+06	1.27735e+06	60S ribosomal protein L12-3	RL123_ARATH	RPL12C At5g60670 MUP24.13 MUP24.9	AT5G60670	NS
701	tr|A0A803NMK2|A0A803NMK2_CANSA	A0A803NMK2	Uncharacterized protein OS=Cannabis sativa OX=3483 PE=4 SV=1	0.491639	1.50209	68041.3	120062	4733.37	19972.5	36788	34630.8	126179	122061	Probable elongation factor 1-gamma 1 (EF-1-gamma 1) (eEF-1B gamma 1)	EF1G1_ARATH	At1g09640 F21M12.3	AT1G09640	NS
702	tr|A0A7J6HZ77|A0A7J6HZ77_CANSA	A0A7J6HZ77	Shikimate dehydrogenase OS=Cannabis sativa OX=3483 GN=F8388_008595 PE=3 SV=1	0.99623	1.00205	86199.6	125958	53682.2	15662	28474.6	113803	63421.1	76382.1	Bifunctional 3-dehydroquinate dehydratase/shikimate dehydrogenase, chloroplastic (DHQ-SDH protein) (DHQase-SORase) (Protein EMBRYO DEFECTIVE 3004) [Includes: Dehydroquinate dehydratase (DHQ) (EC 4.2.1.10); Shikimate dehydrogenase (SDH) (EC 1.1.1.25)]	DHQSD_ARATH	EMB3004 At3g06350 F24P17.18	AT3G06350	NS
703	tr|A0A7J6HJQ7|A0A7J6HJQ7_CANSA	A0A7J6HJQ7	Uncharacterized protein OS=Cannabis sativa OX=3483 GN=G4B88_010956 PE=4 SV=1	0.94184	1.03249	14191.2	54979.3	14082.9	23854.3	10072.9	31497.7	30716	38301.4	Serine/arginine-rich splicing factor RSZ22 (RS-containing zinc finger protein 22) (At-RSZ22) (At-RSZp22) (AtRSZ22)	RSZ22_ARATH	RSZ22 RSZP22 SRZ22 At4g31580 F28M20.230	AT4G31580	NS
704	tr|A0A803PTR0|A0A803PTR0_CANSA	A0A803PTR0	Uncharacterized protein OS=Cannabis sativa OX=3483 PE=4 SV=1	0.00038706	5.79305	5156.9	7897.43	48810.7	108782	281387	233872	262272	211035	Tryptophan--tRNA ligase, cytoplasmic (EC 6.1.1.2) (Tryptophanyl-tRNA synthetase) (TrpRS)	SYWC_ARATH	At3g04600 F7O18.7	AT3G04600	Increased
705	tr|A0A7J6G6F9|A0A7J6G6F9_CANSA	A0A7J6G6F9	Uncharacterized protein OS=Cannabis sativa OX=3483 GN=F8388_003501 PE=3 SV=1	0.165263	2.56795	1027.57	39176.4	9182.38	49898.6	95302	88251.7	567.055	70838.3	60S ribosomal protein L22-2	RL222_ARATH	RPL22B At3g05560 F18C1.17	AT3G05560	NS
706	tr|A0A7J6DU33|A0A7J6DU33_CANSA	A0A7J6DU33	UBA domain-containing protein OS=Cannabis sativa OX=3483 GN=F8388_003795 PE=4 SV=1	0.0593234	5.56868	29152.1	4139.57	11139.4	4078.64	118512	94490.7	33730.9	23401.7	Plant UBX domain-containing protein 2 (PUX2) (AtPUB3) (CDC48-interacting UBX-domain protein 2)	PUX2_ARATH	PUX2 PUB3 At2g01650 T8O11.18	AT2G01650	NS
707	tr|A0A7J6GYD6|A0A7J6GYD6_CANSA	A0A7J6GYD6	DUF1338 domain-containing protein OS=Cannabis sativa OX=3483 GN=G4B88_017017 PE=4 SV=1	0.107974	2.9625	26641.7	25137	1478.28	13986.3	42510.1	97783.9	23436.2	35478.7					NS
708	tr|A0A803PIM3|A0A803PIM3_CANSA	A0A803PIM3	Uncharacterized protein OS=Cannabis sativa OX=3483 PE=4 SV=1	0.118181	0.679149	167162	155509	188455	156306	136847	123766	31502.8	161169	Cytochrome P450 71A26 (EC 1.14.-.-)	C71AQ_ARATH	CYP71A26 At3g48270 T29H11.210	AT3G48270	NS
709	tr|A0A803NQN2|A0A803NQN2_CANSA	A0A803NQN2	Uncharacterized protein OS=Cannabis sativa OX=3483 PE=4 SV=1	0.550647	1.21085	95910.5	4868.35	139408	133989	120666	111734	109348	111322	Co-chaperone protein p23-1 (Atp23-1) (p23 co-chaperone)	P23A_ARATH	P23-1 P23 At4g02450 T14P8.5	AT4G02450	NS
710	tr|A0A803RBL7|A0A803RBL7_CANSA	A0A803RBL7	Uncharacterized protein OS=Cannabis sativa OX=3483 PE=4 SV=1	0.210052	0.414171	4482.42	6043.87	715.503	1212.37	918.839	1752.55	1451.43	1035.32	THO complex subunit 4C (ALYREF homolog 3) (AtALY3)	THO4C_ARATH	ALY3 DIP1 THO4C At1g66260 T6J19.1	AT1G66260	NS
711	tr|A0A7J6GEE4|A0A7J6GEE4_CANSA	A0A7J6GEE4	Uncharacterized protein OS=Cannabis sativa OX=3483 GN=G4B88_009581 PE=3 SV=1	0.162357	1.29351	156801	114436	96036.7	201624	183905	153494	209321	189158	Cytochrome P450 81F1 (EC 1.14.-.-)	C81F1_ARATH	CYP81F1 CYP91A2 At4g37430 F6G17.80	AT4G37430	NS
712	tr|A0A7J6FTR7|A0A7J6FTR7_CANSA	A0A7J6FTR7	Uncharacterized protein OS=Cannabis sativa OX=3483 GN=F8388_012140 PE=4 SV=1	0.0150467	0.813132	450284	451932	446508	455608	381067	316877	339134	430082	Succinate dehydrogenase subunit 6, mitochondrial	SDH6_ARATH	SDH6 At1g08480	AT1G08480	NS
713	tr|A0A803QYE0|A0A803QYE0_CANSA	A0A803QYE0	Uncharacterized protein OS=Cannabis sativa OX=3483 PE=4 SV=1	0.926086	0.983304	399136	469298	785219	513264	439807	556134	505573	629222	Photosynthetic NDH subunit of lumenal location 5, chloroplastic (Cyclophilin of 20 kDa 2) (AtCYP20-2) (Peptidyl-prolyl cis-trans isomerase CYP20-2) (PPIase CYP20-2) (EC 5.2.1.8) (Rotamase CYP20-2) (Thylakoid lumen PPIase of 20 kDa) (TLP20) (TLP21)	PNSL5_ARATH	PNSL5 CYP20-2 At5g13120 T19L5_80	AT5G13120	NS
714	tr|A0A803QKU4|A0A803QKU4_CANSA	A0A803QKU4	Uncharacterized protein OS=Cannabis sativa OX=3483 PE=4 SV=1	0.741775	1.31502	1249.55	1438.03	8036.56	12465.6	20820.4	630.572	3011.88	6032.12	AP-2 complex subunit alpha-2 (Adaptor protein complex AP-2 subunit alpha-2) (Adaptor-related protein complex 2 subunit alpha-2) (Alpha-adaptin 2) (Clathrin assembly protein complex 2 alpha-C large chain) (At-aC-Ad) (At-alphaC-Ad)	AP2A2_ARATH	ALPHAC-AD At5g22780 K5A21.2	AT5G22780	NS
715	tr|A0A803Q8Y6|A0A803Q8Y6_CANSA	A0A803Q8Y6	Uncharacterized protein OS=Cannabis sativa OX=3483 PE=4 SV=1	0.406719	1.71981	11019.1	92949.8	18239.1	46998.2	123410	115202	50003.9	2387.64	Photosystem I chlorophyll a/b-binding protein 5, chloroplastic (Lhca5) (LHCI type III LHCA5)	LHCA5_ARATH	LHCA5 At1g45474 F2G19.4	AT1G45474	NS
716	tr|A0A803Q4D1|A0A803Q4D1_CANSA	A0A803Q4D1	Uncharacterized protein OS=Cannabis sativa OX=3483 PE=4 SV=1	0.21882	0.415585	23044.2	40436.6	1016.73	40420.6	6936.75	4690.39	29034	2941.27	3-oxo-Delta(4,5)-steroid 5-beta-reductase (EC 1.3.1.3) (Delta(4)-3-oxosteroid 5-beta-reductase) (Delta-4,5-steroid 5-beta-reductase) (At5beta-StR) (Progesterone 5-beta-reductase) (5beta-POR) (Protein VEIN PATTERNING 1)	VEP1_ARATH	VEP1 AWI31 At4g24220 T22A6.50	AT4G24220	NS
717	tr|A0A7J6IB25|A0A7J6IB25_CANSA	A0A7J6IB25	PH domain-containing protein OS=Cannabis sativa OX=3483 GN=G4B88_014727 PE=4 SV=1	0.305671	2.47626	61199.5	13570.6	1413.58	800.056	23386.2	84144.8	1043.71	82057	Hypothetical protein At1g04090	Y1490_ARATH	At1g04090 F20D22.17	AT1G04090	NS
718	tr|A0A803RC93|A0A803RC93_CANSA	A0A803RC93	Uncharacterized protein OS=Cannabis sativa OX=3483 PE=4 SV=1	0.131622	2.86013	115623	18025.6	4524.04	1309.87	25220.9	125117	137097	111503	Basic endochitinase B (EC 3.2.1.14) (Pathogenesis-related protein 3) (AtChiB) (PR-3)	CHIB_ARATH	CHI-B PR3 At3g12500 MQC3.32 T2E22.18 T2E22_119	AT3G12500	NS
719	tr|A0A803NV94|A0A803NV94_CANSA	A0A803NV94	Uncharacterized protein OS=Cannabis sativa OX=3483 PE=4 SV=1	0.16167	2.30696	1203.39	4317.41	715.516	932.31	4561.06	3244.53	1524.18	7207.95	Aspartyl protease family protein 2 (EC 3.4.23.-)	APF2_ARATH	APF2 At1g01300 F6F3.10	AT1G01300	NS
720	tr|A0A803PVX6|A0A803PVX6_CANSA	A0A803PVX6	Uncharacterized protein OS=Cannabis sativa OX=3483 PE=4 SV=1	0.0301103	0.77662	254973	285040	248803	260183	232668	234285	194391	153329	ATP-citrate synthase alpha chain protein 3 (ATP-citrate synthase A-3) (EC 2.3.3.8) (ATP-citrate lyase A-3) (Citrate cleavage enzyme A-3)	ACLA3_ARATH	ACLA-3 At1g09430 F19J9.9	AT1G09430	NS
721	tr|A0A7J6GNH7|A0A7J6GNH7_CANSA	A0A7J6GNH7	Uncharacterized protein OS=Cannabis sativa OX=3483 GN=F8388_011276 PE=3 SV=1	0.66519	0.798974	3907.8	4707.42	7938.83	16558.3	3634.2	5658.39	3969.71	13193.6	5-oxoprolinase 1 (EC 3.5.2.9) (5-oxo-L-prolinase) (5-OPase) (Protein OXOPROLINASE 1) (Pyroglutamase)	OPLA_ARATH	OXP1 At5g37830 K22F20.70	AT5G37830	NS
722	tr|A0A803R041|A0A803R041_CANSA	A0A803R041	Uncharacterized protein OS=Cannabis sativa OX=3483 GN=23630667 PE=4 SV=1	0.649348	0.80902	811.66	1107.87	471.964	1803.45	1713.53	427.852	869.076	383.339	Photosystem II protein D1 (PSII D1 protein) (EC 1.10.3.9) (Photosystem II Q(B) protein)	PSBA_ARATH	psbA AtCg00020	ATCG00020	NS
723	tr|A0A803Q3T9|A0A803Q3T9_CANSA	A0A803Q3T9	Uncharacterized protein OS=Cannabis sativa OX=3483 PE=4 SV=1	0.21715	0.466526	233129	171190	232748	8563.86	19596.6	17842.7	144176	119588	40S ribosomal protein S15-3	RS153_ARATH	RPS15C At5g09500 T5E8_300	AT5G09500	NS
724	tr|A0A7J6G033|A0A7J6G033_CANSA	A0A7J6G033	NADH dehydrogenase [ubiquinone] 1 beta subcomplex subunit 9 OS=Cannabis sativa OX=3483 GN=F8388_024079 PE=3 SV=1	0.447187	1.90342	125414	119643	1141.74	3270.47	2694.75	268469	159554	44128.3	NADH dehydrogenase [ubiquinone] 1 beta subcomplex subunit 9 (B22 subunit of eukaryotic mitochondrial complex I) (Complex I-B22) (AtCIB22) (CI-B22) (NADH-ubiquinone oxidoreductase B22 subunit)	NDUB9_ARATH	CIB22 At4g34700 T4L20_280	AT4G34700	NS
725	tr|A0A7J6GK97|A0A7J6GK97_CANSA	A0A7J6GK97	Uncharacterized protein OS=Cannabis sativa OX=3483 GN=G4B88_023919 PE=4 SV=1	0.00280099	0.24705	149034	171205	194625	143017	409.827	75400.4	2911.25	83807.9	Jasmonate O-methyltransferase (EC 2.1.1.141) (S-adenosyl-L-methionine:jasmonic acid carboxyl methyltransferase)	JMT_ARATH	JMT At1g19640 F14P1.3	AT1G19640	decreased
726	tr|A0A803PFW9|A0A803PFW9_CANSA	A0A803PFW9	Uncharacterized protein OS=Cannabis sativa OX=3483 PE=4 SV=1	0.333639	1.61558	50772.9	91774.3	24118.1	15351.7	26048	58384	88327.4	121304	Chlorophyll a-b binding protein 2.1, chloroplastic (Photosystem II light harvesting complex gene 2.1) (Protein LIGHT-HARVESTING CHLOROPHYLL B-BINDING 2.1)	CB21_ARATH	LHCB2.1 LHCB2.3 At2g05100 F15L11.2	AT2G05100	NS
727	tr|A0A7J6HP21|A0A7J6HP21_CANSA	A0A7J6HP21	HIT domain-containing protein OS=Cannabis sativa OX=3483 GN=F8388_025778 PE=4 SV=1	0.728995	1.11879	578619	524177	90521.5	236531	384929	415843	376338	422590	Adenylylsulfatase HINT1 (EC 3.6.2.1) (HIS triad family protein 3) (Histidine triad nucleotide-binding protein 1)	HINT1_ARATH	HINT1 HIT3 At3g56490 5P19_140	AT3G56490	NS
728	tr|A0A7J6GMT7|A0A7J6GMT7_CANSA	A0A7J6GMT7	Uncharacterized protein OS=Cannabis sativa OX=3483 GN=F8388_014170 PE=3 SV=1	0.219232	0.716072	222646	98211.8	261661	232447	186042	85834.8	167070	144627	Type III polyketide synthase B (PKS-B) (EC 2.3.1.-) (Hydroxyalkyl alpha-pyrone synthase PKS-B) (Protein LESS ADHESIVE POLLEN 5)	PKSB_ARATH	PKSB LAP5 At4g34850 T11I11.90	AT4G34850	NS
729	tr|A0A803QSZ0|A0A803QSZ0_CANSA	A0A803QSZ0	Uncharacterized protein OS=Cannabis sativa OX=3483 PE=4 SV=1	0.293325	3.63056	19892.2	1855.19	12092.9	7762.81	2682.04	102459	3634.67	42267	Translocon-associated protein subunit alpha (TRAP-alpha) (Signal sequence receptor subunit alpha) (SSR-alpha)	SSRA_ARATH	At2g21160 F26H11.8	AT2G21160	NS
730	tr|A0A803PWQ5|A0A803PWQ5_CANSA	A0A803PWQ5	Uncharacterized protein OS=Cannabis sativa OX=3483 PE=4 SV=1	0.0627078	0.352839	2574.83	6508.14	2305.55	7416.46	1209	1528.66	1772.38	2125.1	Aquaporin PIP2-2 (Plasma membrane intrinsic protein 2-2) (AtPIP2;2) (Plasma membrane intrinsic protein 2b) (PIP2b) (TMP2b)	PIP22_ARATH	PIP2-2 PIP2B At2g37170 T2N18.7	AT2G37170	NS
731	tr|A0A7J6I1K6|A0A7J6I1K6_CANSA	A0A7J6I1K6	Uncharacterized protein OS=Cannabis sativa OX=3483 GN=G4B88_001628 PE=3 SV=1	0.343333	0.577283	4949.24	109520	73521.5	82991.7	63832.7	70561.7	1841.9	20197.4	Acyl-coenzyme A oxidase 4, peroxisomal (AOX 4) (EC 1.3.3.6) (G6p) (Short-chain acyl-CoA oxidase) (AtCX4) (AtG6) (SAOX)	ACOX4_ARATH	ACX4 G6 At3g51840 ATEM1.9	AT3G51840	NS
732	tr|A0A803PD32|A0A803PD32_CANSA	A0A803PD32	Uncharacterized protein OS=Cannabis sativa OX=3483 PE=4 SV=1	0.956886	0.98195	227097	111087	84052.3	93547.1	74818.6	166954	94476.7	170224	MICOS complex subunit MIC60, mitochondrial (AtMic60) (Mitochondrial contact site and cristae organizing system 60 kDa subunit) (Mitofilin)	MIC60_ARATH	MIC60 At4g39690 T19P19.80	AT4G39690	NS
733	tr|A0A803PVW7|A0A803PVW7_CANSA	A0A803PVW7	Uncharacterized protein OS=Cannabis sativa OX=3483 PE=4 SV=1	0.0844639	0.355717	1713.3	1243.1	4796.68	4992.41	1310.73	969.539	1122.72	1130.8	Inactive glucose-6-phosphate 1-dehydrogenase 4, chloroplastic (AtG6PD4) (G6PDH4)	G6PD4_ARATH	G6PD4 At1g09420 F14J9.8	AT1G09420	NS
734	tr|A0A7J6HVC8|A0A7J6HVC8_CANSA	A0A7J6HVC8	Phenylalanyl-tRNA synthetase beta subunit OS=Cannabis sativa OX=3483 GN=G4B88_028174 PE=3 SV=1	0.19734	0.832708	195588	156634	115911	138512	128662	135660	113062	127774	Phenylalanine--tRNA ligase beta subunit, cytoplasmic (EC 6.1.1.20) (Phenylalanyl-tRNA synthetase beta subunit) (PheRS)	SYFB_ARATH	At1g72550 F28P22.26	AT1G72550	NS
735	tr|A0A7J6F909|A0A7J6F909_CANSA	A0A7J6F909	Aspartate--tRNA ligase OS=Cannabis sativa OX=3483 GN=G4B88_026734 PE=3 SV=1	0.482496	2.35917	3231.19	2968.6	1430.73	945.526	2129.83	1115.56	16567.8	419.115	Aspartate--tRNA ligase 2, cytoplasmic (EC 6.1.1.12) (Aspartyl-tRNA synthetase) (AspRS) (Protein IMPAIRED IN BABA-INDUCED DISEASE IMMUNITY 1)	SYDC2_ARATH	IBI1 At4g31180	AT4G31180	NS
736	tr|A0A803QP54|A0A803QP54_CANSA	A0A803QP54	Uncharacterized protein OS=Cannabis sativa OX=3483 PE=4 SV=1	0.758488	0.926974	83827.2	174835	271418	268739	185129	204373	183498	167484	Outer envelope pore protein 16-3, chloroplastic/mitochondrial (Chloroplastic outer envelope pore protein of 16 kDa 3) (AtOEP16-3) (OEP16-3) (Mitochondrial complex I subunit B14.7)	OP163_ARATH	OEP163 B14.7 At2g42210 T24P15.12	AT2G42210	NS
737	tr|A0A803Q4C0|A0A803Q4C0_CANSA	A0A803Q4C0	Uncharacterized protein OS=Cannabis sativa OX=3483 PE=4 SV=1	0.510469	0.721317	83770.9	100753	116670	3781.69	73984.2	62211.2	4639.32	79149	Protein transport protein SEC24 C (Lst1-homolog protein B) (AtLst1B)	SC24C_ARATH	SEC24C Lst1B At4g32640 F4D11.160	AT4G32640	NS
738	tr|A0A7J6GXJ7|A0A7J6GXJ7_CANSA	A0A7J6GXJ7	Uncharacterized protein OS=Cannabis sativa OX=3483 GN=F8388_025964 PE=3 SV=1	0.00775948	3.50866	10321.8	176549	82535.8	7691.85	186375	249670	262365	273835	40S ribosomal protein S19-3	RS193_ARATH	RPS19C At5g61170 MAF19.17	AT5G61170	Increased
739	tr|A0A803PM81|A0A803PM81_CANSA	A0A803PM81	Uncharacterized protein OS=Cannabis sativa OX=3483 PE=4 SV=1	0.28168	1.28705	191922	262978	272361	193123	360652	154936	382936	286054	60S ribosomal protein L15-2	RL152_ARATH	RPL15B At4g17390 dl4730c FCAALL.32	AT4G17390	NS
740	tr|A0A803P646|A0A803P646_CANSA	A0A803P646	Uncharacterized protein OS=Cannabis sativa OX=3483 PE=4 SV=1	0.416518	0.541593	57519.8	7201.85	36371.9	19894.3	5279.79	4199.49	51139.9	4906.99	Cell division protein FtsZ homolog 2-1, chloroplastic (AtFtsZ2-1) (Plastid division protein FTSZ2-1)	FTZ21_ARATH	FTSZ2-1 At2g36250 F2H17.14	AT2G36250	NS
741	tr|A0A803QCG0|A0A803QCG0_CANSA	A0A803QCG0	Uncharacterized protein OS=Cannabis sativa OX=3483 PE=4 SV=1	0.902266	0.937757	57501.9	17872.5	17653.4	99529.5	67444.8	57124.3	47547.1	8455.95	GrpE protein homolog 2, mitochondrial	MGE2_ARATH	Mge2 AR192 At4g26780 F10M23.120	AT4G26780	NS
742	tr|A0A803R7P3|A0A803R7P3_CANSA	A0A803R7P3	Uncharacterized protein OS=Cannabis sativa OX=3483 PE=4 SV=1	0.895687	0.906593	1648.21	1265.41	19449.1	10020.1	10911.2	630.469	2453.84	15362.6	Mitochondrial import receptor subunit TOM40-1 (Translocase of outer membrane 40 kDa subunit homolog 1) [Cleaved into: Mitochondrial import receptor subunit TOM40-1, N-terminally processed]	TO401_ARATH	TOM40-1 At3g20000 MZE19.5	AT3G20000	NS
743	tr|A0A7J6HSY6|A0A7J6HSY6_CANSA	A0A7J6HSY6	Obg-like ATPase 1 OS=Cannabis sativa OX=3483 GN=F8388_013539 PE=3 SV=1	0.391205	3.68882	14595.9	61328.3	67631	82566	40331	93672.8	696982	3135.26	Obg-like ATPase 1 (Ribosome-binding ATPase YchF) (AtYchF1)	OLA1_ARATH	YchF1 At1g30580 T5I8.3	AT1G30580	NS
744	tr|A0A803PQB2|A0A803PQB2_CANSA	A0A803PQB2	Uncharacterized protein OS=Cannabis sativa OX=3483 PE=4 SV=1	0.810412	0.844191	62761.2	133662	48720.7	4141.21	87300.4	8978.73	112742	1422.83	40S ribosomal protein S10-1	RS101_ARATH	RPS10A At4g25740 F14M19.20	AT4G25740	NS
745	tr|A0A803QGV4|A0A803QGV4_CANSA	A0A803QGV4	Uncharacterized protein OS=Cannabis sativa OX=3483 PE=4 SV=1	0.461197	0.838026	51977.7	49200.1	65079.3	49403.2	47208.5	16538.6	66476.7	50505.3	Farnesylcysteine lyase (EC 1.8.3.6)	PCYOX_ARATH	FLCY At5g63910 MGI19.11 MGI19.4	AT5G63910	NS
746	tr|A0A7J6E7G0|A0A7J6E7G0_CANSA	A0A7J6E7G0	Protein transport protein SEC23 OS=Cannabis sativa OX=3483 GN=F8388_004206 PE=3 SV=1	0.389508	1.63926	3607.06	12207.9	46315.1	55743.9	52660.4	61637.8	75915.5	3012.39	Protein transport protein SEC23 E (AtSEC23E) (Protein transport protein SEC23 A) (AtSec23A)	SC23E_ARATH	SEC23E SEC23A At3g23660 MDB19.15	AT3G23660	NS
747	tr|A0A7J6E7S5|A0A7J6E7S5_CANSA	A0A7J6E7S5	Uncharacterized protein OS=Cannabis sativa OX=3483 GN=G4B88_007443 PE=3 SV=1	0.67554	1.10912	906679	624024	1.14728e+06	370227	1.00651e+06	811806	942424	620095	Protein REGULATOR OF FATTY ACID COMPOSITION 3, chloroplastic (30S ribosomal protein S6)	RFAC3_ARATH	RFC3 rpsF At3g17170 K14A17.25	AT3G17170	NS
748	tr|A0A803P7L7|A0A803P7L7_CANSA	A0A803P7L7	Uncharacterized protein OS=Cannabis sativa OX=3483 PE=4 SV=1	0.765587	0.898725	32456	36543.4	17609.4	35036.1	37026.1	11421.8	47405.5	13471.8					NS
749	tr|A0A803NK39|A0A803NK39_CANSA	A0A803NK39	Uncharacterized protein OS=Cannabis sativa OX=3483 PE=4 SV=1	0.783623	1.23047	225078	44019.4	16904.4	203594	319830	6996.44	11759.3	263846	Glutathione S-transferase F8, chloroplastic (AtGSTF8) (EC 2.5.1.18) (AtGSTF5) (GST class-phi member 8) (Glutathione S-transferase 6)	GSTF8_ARATH	GSTF8 GST6 GSTF5 At2g47730 F17A22.12	AT2G47730	NS
750	tr|A0A803Q0E9|A0A803Q0E9_CANSA	A0A803Q0E9	Uncharacterized protein OS=Cannabis sativa OX=3483 PE=4 SV=1	0.139757	1.49239	125255	123316	65591.9	190603	213295	222034	110554	207424	Cell division control protein 48 homolog E (AtCDC48e) (Transitional endoplasmic reticulum ATPase E)	CD48E_ARATH	CDC48E At5g03340 F12E4_70	AT5G03340	NS
751	tr|A0A803QLS3|A0A803QLS3_CANSA	A0A803QLS3	Uncharacterized protein OS=Cannabis sativa OX=3483 PE=4 SV=1	0.476078	0.822824	252576	209515	295825	85185.5	222938	140229	181659	148898	Protein trichome birefringence-like 43	TBL43_ARATH	TBL43 At2g30900 AT1G29050.1	AT2G30900	NS
752	tr|A0A803QKN7|A0A803QKN7_CANSA	A0A803QKN7	Uncharacterized protein OS=Cannabis sativa OX=3483 PE=4 SV=1	0.120942	3.51037	50804.3	2080.77	5084.45	2124.42	67310.2	71720.9	1431.56	70489.2	26S proteasome non-ATPase regulatory subunit 13 homolog A (26S proteasome regulatory subunit RPN9a) (AtRNP9a) (26S proteasome regulatory subunit S11 homolog A)	PS13A_ARATH	RPN9A At5g45620 MRA19.2	AT5G45620	NS
753	tr|A0A803NV06|A0A803NV06_CANSA	A0A803NV06	Uncharacterized protein OS=Cannabis sativa OX=3483 PE=4 SV=1	0.346558	0.562813	5790.76	18720.9	2413.82	10298.1	8559.46	2805.81	8230.01	1354.58	Brefeldin A-inhibited guanine nucleotide-exchange protein 5 (BIG5) (ARF guanine-nucleotide exchange factor BIG5) (Protein BFA-VISUALIZED ENDOCYTIC TRAFFICKING DEFECTIVE 1) (Protein BEN1) (Protein HOPM INTERACTOR 7) (AtMIN7)	BIG5_ARATH	BIG5 BEN1 MIN7 At3g43300 F7K15_150	AT3G43300	NS
754	tr|A0A803PTM5|A0A803PTM5_CANSA	A0A803PTM5	Uncharacterized protein OS=Cannabis sativa OX=3483 PE=4 SV=1	0.486523	0.572225	46563.8	3237.77	5699.87	56198.2	2014.73	20074.1	3511.36	38317.1	Assimilatory sulfite reductase (ferredoxin), chloroplastic (AtSiR) (EC 1.8.7.1) (Sulfite reductase (ferredoxin))	SIR_ARATH	SIR At5g04590 T32M21.190	AT5G04590	NS
755	tr|A0A803R067|A0A803R067_CANSA	A0A803R067	Uncharacterized protein OS=Cannabis sativa OX=3483 PE=4 SV=1	0.786827	1.13262	2703.36	10319.3	7246.62	1726.76	8185.23	3020.27	3976.79	9730.81	NAP1-related protein 1 (Nucleosome/chromatin assembly factor group A6) (Protein SET homolog 1)	NRP1_ARATH	NRP1 NFA6 At1g74560 F1M20.24	AT1G74560	NS
756	tr|A0A803P2J9|A0A803P2J9_CANSA	A0A803P2J9	Uncharacterized protein OS=Cannabis sativa OX=3483 PE=4 SV=1	0.519959	0.495724	119986	13460.7	14911.9	20966.8	2061.02	1388.74	7395.07	73093.8	Dolichyl-diphosphooligosaccharide--protein glycosyltransferase subunit 1B (Ribophorin IB) (RPN-IB) (Ribophorin-1B)	OST1B_ARATH	OST1B RPN1B At2g01720 T8O11.11	AT2G01720	NS
757	tr|A0A7J6FV40|A0A7J6FV40_CANSA	A0A7J6FV40	Uncharacterized protein OS=Cannabis sativa OX=3483 GN=G4B88_004876 PE=3 SV=1	0.269126	1.17236	361132	326102	215946	204954	330286	320948	322501	325394	UDP-glycosyltransferase 75D1 (EC 2.4.1.-)	U75D1_ARATH	UGT75D1 IAGLU At4g15550 dl3815c FCAALL.103	AT4G15550	NS
758	tr|A0A7J6HAX5|A0A7J6HAX5_CANSA	A0A7J6HAX5	3-ketoacyl-CoA synthase OS=Cannabis sativa OX=3483 GN=G4B88_005402 PE=3 SV=1	0.281572	2.12012	57224.9	2187.3	35551.7	72537.3	175671	109178	827.449	69446.2	3-ketoacyl-CoA synthase 12 (KCS-12) (EC 2.3.1.199) (Very long-chain fatty acid condensing enzyme 12) (VLCFA condensing enzyme 12)	KCS12_ARATH	KCS12 At2g28630 T8O18.8	AT2G28630	NS
759	tr|A0A803PFT0|A0A803PFT0_CANSA	A0A803PFT0	Uncharacterized protein OS=Cannabis sativa OX=3483 PE=4 SV=1	0.0152827	0.544236	199310	171815	181260	147844	132864	54064.8	130859	63302	Uncharacterized protein At5g48480	Y5848_ARATH	At5g48480 MJE7.12	AT5G48480	decreased
760	tr|A0A803NP48|A0A803NP48_CANSA	A0A803NP48	Uncharacterized protein OS=Cannabis sativa OX=3483 PE=4 SV=1	0.345097	0.478883	57240.7	11582.4	4009.06	57184.9	5439.49	37442.6	772.779	18608.1	COMPASS-like H3K4 histone methylase component WDR5A (AtWDR5A)	WDR5A_ARATH	WDR5A At3g49660 T16K5.10	AT3G49660	NS
761	tr|A0A803QFE4|A0A803QFE4_CANSA	A0A803QFE4	Uncharacterized protein OS=Cannabis sativa OX=3483 PE=4 SV=1	0.168216	0.374722	47610.8	32344.1	59748.3	10616.9	4503.79	1812.38	4127.55	45884.5	Serine hydroxymethyltransferase 3, chloroplastic (AtSHM3) (AtSHMT3) (EC 2.1.2.1) (Glycine hydroxymethyltransferase 3) (Serine methylase 3)	GLYP3_ARATH	SHM3 SHMT3 At4g32520 F8B4.220	AT4G32520	NS
762	tr|A0A803PB76|A0A803PB76_CANSA	A0A803PB76	Uncharacterized protein OS=Cannabis sativa OX=3483 PE=4 SV=1	0.670791	0.710711	77754.6	1626.4	56000.1	6778.57	4756.45	3203.24	32978.4	60096.4	Leucine-rich repeat extensin-like protein 2 (AtLRX2) (LRR/EXTENSIN2) (Cell wall hydroxyproline-rich glycoprotein)	LRX2_ARATH	LRX2 At1g62440 F24O1.18 T3P18.1	AT1G62440	NS
763	tr|A0A7J6GIA5|A0A7J6GIA5_CANSA	A0A7J6GIA5	Uncharacterized protein OS=Cannabis sativa OX=3483 GN=F8388_015504 PE=3 SV=1	0.265654	1.64301	183856	203665	93657.3	19364.1	115499	125684	310902	270312	Aspartic proteinase A1 (EC 3.4.23.-)	APA1_ARATH	APA1 PRA1 At1g11910 F12F1.24	AT1G11910	NS
764	tr|A0A803PG67|A0A803PG67_CANSA	A0A803PG67	Uncharacterized protein OS=Cannabis sativa OX=3483 PE=4 SV=1	0.502407	1.49905	10185.5	78740.6	82784.9	3287.79	895.042	94271.1	89629.7	77535.6	Bifunctional aspartate aminotransferase and glutamate/aspartate-prephenate aminotransferase (AtAAT) (AtPPA-AT) (EC 2.6.1.1) (EC 2.6.1.78) (EC 2.6.1.79) (Protein MATERNAL EFFECT EMBRYO ARREST 17)	PAT_ARATH	PAT AAT MEE17 At2g22250 T26C19.9	AT2G22250	NS
765	tr|A0A7J6G4D2|A0A7J6G4D2_CANSA	A0A7J6G4D2	Uncharacterized protein OS=Cannabis sativa OX=3483 GN=G4B88_017958 PE=3 SV=1	0.746603	1.33937	2319.78	154439	64357.8	1161.1	1333.72	156116	139309	952.783	60S ribosomal protein L17-2	RL172_ARATH	RPL17B At1g67430 T1F15.11	AT1G67430	NS
766	tr|A0A7J6G1A6|A0A7J6G1A6_CANSA	A0A7J6G1A6	Isoleucyl-tRNA synthetase OS=Cannabis sativa OX=3483 GN=G4B88_026409 PE=3 SV=1	0.463222	1.29875	33799.9	11995.8	41087.9	55373	34491.5	74637.5	29454.5	46172.6	Isoleucine--tRNA ligase, cytoplasmic (EC 6.1.1.5) (Isoleucyl-tRNA synthetase) (IleRS)	SYIC_ARATH	At4g10320 F24G24.120 T9A4.4	AT4G10320	NS
767	tr|A0A803NHE0|A0A803NHE0_CANSA	A0A803NHE0	Uncharacterized protein OS=Cannabis sativa OX=3483 PE=4 SV=1	0.437698	0.758206	48179.9	39817.3	45250.7	40163	1008.22	45039.6	58558	26875.2	Eukaryotic translation initiation factor 4G (eIF-4G) (eIF4G) (Protein cucumovirus multiplication 2) (Protein synthesis initiation factor 4G)	IF4G_ARATH	EIF4G CUM2 At3g60240 F27H5_30	AT3G60240	NS
768	tr|A0A803R5U2|A0A803R5U2_CANSA	A0A803R5U2	Uncharacterized protein OS=Cannabis sativa OX=3483 PE=4 SV=1	0.206401	1.6928	142492	137292	70481.1	223451	294177	326845	55883.4	294282	Proteasome subunit beta type-4 (20S proteasome beta subunit G-1) (Proteasome component H) (Proteasome subunit beta type-7)	PSB4_ARATH	PBG1 PRCH At1g56450 F13N6.3	AT1G56450	NS
769	tr|A0A803QP92|A0A803QP92_CANSA	A0A803QP92	Uncharacterized protein OS=Cannabis sativa OX=3483 PE=4 SV=1	0.0698109	0.328401	4205.14	10631.8	6224.42	4193.75	1109.85	679.249	5619.94	884.763	Pyrroline-5-carboxylate reductase (P5C reductase) (P5CR) (EC 1.5.1.2) (Protein EMBRYO DEFECTIVE 2772)	P5CR1_ARATH	PROC1 EMB2772 At5g14800 T9L3_100	AT5G14800	NS
770	tr|A0A803PY07|A0A803PY07_CANSA	A0A803PY07	Uncharacterized protein OS=Cannabis sativa OX=3483 PE=4 SV=1	0.589243	0.758928	5159.95	1656.33	903.794	1921.91	1497.14	2654.83	2258.43	907.173	Methyl-CpG-binding domain-containing protein 10 (AtMBD10) (MBD10) (Methyl-CpG-binding protein MBD10)	MBD10_ARATH	MBD10 At1g15340 F9L1.28	AT1G15340	NS
771	tr|A0A7J6GEM5|A0A7J6GEM5_CANSA	A0A7J6GEM5	PB1 domain-containing protein OS=Cannabis sativa OX=3483 GN=G4B88_029771 PE=4 SV=1	0.799923	1.15325	11496.9	24669.1	15944.5	3238.12	29191.6	6064.14	3093.62	25481.7					NS
772	tr|A0A7J6HWS7|A0A7J6HWS7_CANSA	A0A7J6HWS7	Uncharacterized protein OS=Cannabis sativa OX=3483 GN=G4B88_022739 PE=4 SV=1	0.602637	0.767235	93475.7	9731.51	87842.5	89419.4	26225.1	99085.3	82000	7875.38	Proteasome subunit beta type-2-A (20S proteasome beta subunit D-1) (Proteasome component GB) (Proteasome subunit beta type-4)	PSB2A_ARATH	PBD1 PRCGB At3g22630 F16J14.18	AT3G22630	NS
773	tr|A0A803Q244|A0A803Q244_CANSA	A0A803Q244	Uncharacterized protein OS=Cannabis sativa OX=3483 PE=4 SV=1	0.936834	0.92178	1455.83	13229.8	940.976	2725.01	435.23	1040.74	1549.35	13890.8	Aspartic proteinase NANA, chloroplast (EC 3.4.23.-)	NANA_ARATH	NANA At3g12700 MBK21.8	AT3G12700	NS
774	tr|A0A803NPY7|A0A803NPY7_CANSA	A0A803NPY7	Uncharacterized protein OS=Cannabis sativa OX=3483 PE=4 SV=1	0.253243	0.455845	3154.09	756.197	7322.12	10419.2	1974.9	1635.42	5116.39	1143.07	S-adenosylmethionine synthase 1 (AdoMet synthase 1) (EC 2.5.1.6) (Methionine adenosyltransferase 1) (MAT 1)	METK1_ARATH	SAM1 At1g02500 T14P4.17 T14P4_22	AT1G02500	NS
775	tr|A0A7J6DTR3|A0A7J6DTR3_CANSA	A0A7J6DTR3	Eukaryotic translation initiation factor 5A OS=Cannabis sativa OX=3483 GN=F8388_019134 PE=3 SV=1	0.479374	0.567443	16464.5	872.538	13234.4	14150.3	22459.5	1063.05	643.18	1211.38	Eukaryotic translation initiation factor 5A-1 (AtELF5A-1) (eIF-5A-1)	IF5A1_ARATH	ELF5A-1 At1g13950 F16A14.17 F7A19.4	AT1G13950	NS
776	tr|A0A7J6FYY4|A0A7J6FYY4_CANSA	A0A7J6FYY4	Uncharacterized protein OS=Cannabis sativa OX=3483 GN=G4B88_029325 PE=3 SV=1	0.0319577	1.83454	4907.5	10049.7	17951.6	9927.8	18064.4	23157.9	21850.7	15512.5	Cytochrome P450 85A1 (AtCYP85A1) (EC 1.14.-.-) (3-dehydroteasterone synthase) (EC 1.14.14.-) (Brassinosteroid-6-oxidase 1) (BR6ox 1) (C6-oxidase 1) (Castasterone synthase) (EC 1.14.14.-) (Teasterone synthase) (EC 1.14.14.-) (Typhasterol synthase) (EC 1.14.14.-)	C85A1_ARATH	CYP85A1 BR6OX1 At5g38970 K15E6.150	AT5G38970	Increased
777	tr|A0A803NH45|A0A803NH45_CANSA	A0A803NH45	Uncharacterized protein OS=Cannabis sativa OX=3483 PE=4 SV=1	0.25094	1.59614	813.668	690.221	1393.31	1178.5	2035.1	751.852	1026.52	2691.9	Heterogeneous nuclear ribonucleoprotein Q (hnRNP Q) (Protein LHP1-INTERACTING FACTOR 2)	HNRPQ_ARATH	LIF2 At4g00830 A_TM018A10.14 T18A10.13	AT4G00830	NS
778	tr|A0A7J6FZK1|A0A7J6FZK1_CANSA	A0A7J6FZK1	Uncharacterized protein OS=Cannabis sativa OX=3483 GN=G4B88_004939 PE=4 SV=1	0.686519	0.789486	541308	45701.1	654625	126369	224065	115350	250921	489685	Homogentisate solanesyltransferase, chloroplastic (AtHST) (EC 2.5.1.117) (Homogentisate phytyltransferase 2) (AtHPT2) (Vitamin E pathway gene 2-2 protein) (AtVTE2-2)	HSTC_ARATH	HST HPT2 VTE2-2 At3g11945 MEC18	AT3G11945	NS
779	tr|A0A7J6DRL9|A0A7J6DRL9_CANSA	A0A7J6DRL9	Uncharacterized protein OS=Cannabis sativa OX=3483 GN=F8388_021776 PE=4 SV=1	0.360486	1.81366	10465.5	14015.4	19509.5	21447.4	66057.7	29112.1	3757.73	19754.4	EP1-like glycoprotein 3 (Curculin-like (Mannose-binding) lectin family protein) (Putative receptor-like protein kinase-like protein)	EP1L3_ARATH	At1g78850 F9K20.10	AT1G78850	NS
780	tr|A0A7J6ERP1|A0A7J6ERP1_CANSA	A0A7J6ERP1	OMPdecase (Fragment) OS=Cannabis sativa OX=3483 GN=F8388_016902 PE=3 SV=1	0.862015	0.931628	4087.12	1923.98	3952.67	1345.11	2183.75	3788.57	4009.9	553.451	Uridine 5'-monophosphate synthase (UMP synthase) [Includes: Orotate phosphoribosyltransferase (OPRTase) (EC 2.4.2.10); Orotidine 5'-phosphate decarboxylase (EC 4.1.1.23) (OMPdecase)]	UMPS_ARATH	PYRE-F UMPS At3g54470 T14E10.40	AT3G54470	NS
781	tr|A0A803Q258|A0A803Q258_CANSA	A0A803Q258	Uncharacterized protein OS=Cannabis sativa OX=3483 PE=4 SV=1	0.857016	1.07768	115968	33475.9	52078.2	77504.3	57625	19282.5	113717	110075	Asparagine synthetase [glutamine-hydrolyzing] 2 (EC 6.3.5.4) (Glutamine-dependent asparagine synthetase 2)	ASNS2_ARATH	ASN2 At5g65010 MXK3.25	AT5G65010	NS
782	tr|A0A7J6HEB7|A0A7J6HEB7_CANSA	A0A7J6HEB7	Protein-synthesizing GTPase OS=Cannabis sativa OX=3483 GN=G4B88_007679 PE=4 SV=1	0.772532	0.884426	9038.54	20551	31423.6	12978.8	28004.4	17865.3	3300.53	16270.1	UDP-glucuronic acid decarboxylase 2 (EC 4.1.1.35) (UDP-XYL synthase 2) (UDP-glucuronate decarboxylase 2) (UGD) (UXS-2) (dTDP-glucose 4-6-dehydratase homolog D18)	UXS2_ARATH	UXS2 AUD1 D18 At3g62830 F26K9_260	AT3G62830	NS
783	tr|A0A803Q4C5|A0A803Q4C5_CANSA	A0A803Q4C5	Uncharacterized protein OS=Cannabis sativa OX=3483 PE=4 SV=1	0.276866	2.12217	1039.39	16990.4	17063.8	956.185	35401.7	19996.6	839.935	20265.5	NADH dehydrogenase [ubiquinone] 1 alpha subcomplex subunit 13-B	NDADB_ARATH	At2g33220 F25I18.4	AT2G33220	NS
784	tr|A0A803NMZ9|A0A803NMZ9_CANSA	A0A803NMZ9	Uncharacterized protein OS=Cannabis sativa OX=3483 PE=4 SV=1	0.830999	1.26036	17906.8	1520.97	939.776	5617.48	1605.09	3069.54	27570.7	505.085	Cysteine proteinase RD21A (EC 3.4.22.-) (Protein RESPONSIVE TO DEHYDRATION 21) (RD21)	RD21A_ARATH	RD21A At1g47128 F2G19.31	AT1G47128	NS
785	tr|A0A7J6FJG6|A0A7J6FJG6_CANSA	A0A7J6FJG6	Uncharacterized protein OS=Cannabis sativa OX=3483 GN=F8388_026616 PE=3 SV=1	0.122936	0.460322	813.851	920.269	1814.44	2752.39	597.454	959.685	384.097	959.234	Chalcone synthase (EC 2.3.1.74) (Naringenin-chalcone synthase) (Protein TRANSPARENT TESTA 4)	CHSY_ARATH	CHS TT4 At5g13930 MAC12.11 MAC12.14	AT5G13930	NS
786	tr|A0A7J6E3A6|A0A7J6E3A6_CANSA	A0A7J6E3A6	O-fucosyltransferase family protein OS=Cannabis sativa OX=3483 GN=G4B88_026365 PE=3 SV=1	0.550412	1.48171	770.537	22498.2	23535.8	53763.2	75878.4	27199.4	45063.6	871.083	O-fucosyltransferase 7 (O-FucT-7) (EC 2.4.1.-) (O-fucosyltransferase family protein)	OFUT7_ARATH	OFUT7 At1g22460 F12K8.19	AT1G22460	NS
787	tr|A0A803Q322|A0A803Q322_CANSA	A0A803Q322	Uncharacterized protein OS=Cannabis sativa OX=3483 PE=4 SV=1	0.0167463	0.227941	40580.7	48851.2	42795.2	61167	684.611	425.345	42184.6	787.889	Protein TRIGALACTOSYLDIACYLGLYCEROL 2, chloroplastic (ABC transporter I family member 15) (ABC transporter ABCI.15) (AtABCI15)	TGD2_ARATH	TGD2 ABCI15 At3g20320 MQC12.6	AT3G20320	decreased
788	tr|A0A803NZC5|A0A803NZC5_CANSA	A0A803NZC5	Uncharacterized protein OS=Cannabis sativa OX=3483 PE=4 SV=1	0.188753	2.93581	2916.5	1613.43	75542.9	1780.77	2112.37	83964	74658.9	79571.2	Uncharacterized protein At1g51745	Y1745_ARATH	At1g51745 F19C24.5	AT1G51745	NS
789	tr|A0A803P261|A0A803P261_CANSA	A0A803P261	Uncharacterized protein OS=Cannabis sativa OX=3483 PE=4 SV=1	0.267742	0.285622	135624	32891.1	14823.3	22182.3	43660.6	1968.98	409.688	12662.1	Bifunctional dihydrofolate reductase-thymidylate synthase 1 (DHFR-TS 1) [Includes: Dihydrofolate reductase (EC 1.5.1.3); Thymidylate synthase (EC 2.1.1.45)]	DRTS1_ARATH	THY-1 At2g16370 F16F14.13	AT2G16370	NS
790	tr|A0A7J6EU02|A0A7J6EU02_CANSA	A0A7J6EU02	Inositol-1-monophosphatase OS=Cannabis sativa OX=3483 GN=F8388_003166 PE=3 SV=1	0.40029	0.628418	18079	1857.66	37899.5	24794.5	9006.67	9564.19	8498.88	24856.9	Phosphatase IMPL1, chloroplastic (EC 3.1.3.25) (Protein MYO-INOSITOL MONOPHOSPHATASE-LIKE 1)	IMPL1_ARATH	IMPL1 At1g31190 F28K20.15	AT1G31190	NS
791	tr|A0A7J6F5J5|A0A7J6F5J5_CANSA	A0A7J6F5J5	Uncharacterized protein OS=Cannabis sativa OX=3483 GN=F8388_002748 PE=4 SV=1	0.135982	1.66817	192679	98816.6	4804.81	142683	153936	212277	205201	160887	Probable aldo-keto reductase 3 (EC 1.1.1.-)	ALKR3_ARATH	At1g60690 F8A5.21	AT1G60690	NS
792	tr|A0A7J6HFK0|A0A7J6HFK0_CANSA	A0A7J6HFK0	HMA domain-containing protein OS=Cannabis sativa OX=3483 GN=G4B88_002043 PE=4 SV=1	0.0961088	3.40607	10175.6	759.52	16221.6	5113.82	47399.1	12201.7	39101.8	11213	Heavy metal-associated isoprenylated plant protein 39 (AtHIP39)	HIP39_ARATH	HIPP39 At1g01490 F22L4.5	AT1G01490	NS
793	tr|A0A7J6HWH7|A0A7J6HWH7_CANSA	A0A7J6HWH7	Uncharacterized protein OS=Cannabis sativa OX=3483 GN=G4B88_022418 PE=4 SV=1	0.853711	0.902621	1970.35	118053	45048.9	55074.3	63967.9	80025.5	39492.2	15223.6	Phospholipid:diacylglycerol acyltransferase 1 (AtPDAT) (EC 2.3.1.158)	PDAT1_ARATH	PDAT1 PDAT At5g13640 MSH12.10 T6I14.2	AT5G13640	NS
794	tr|A0A803Q7X9|A0A803Q7X9_CANSA	A0A803Q7X9	Uncharacterized protein OS=Cannabis sativa OX=3483 PE=4 SV=1	0.542465	0.651032	174224	19746.7	39378.4	139456	2164.62	133502	101665	5376.69	60S acidic ribosomal protein P3-2	RLA32_ARATH	RPP3B At5g57290 MJB24.10	AT5G57290	NS
795	tr|A0A803R925|A0A803R925_CANSA	A0A803R925	Uncharacterized protein OS=Cannabis sativa OX=3483 PE=4 SV=1	0.495397	2.49773	631.814	1243.72	5014	7823.16	3291.41	1127.67	991.715	31337.5	Eukaryotic translation initiation factor 2 subunit alpha homolog	IF2AH_ARATH	At2g40290	AT2G40290	NS
796	tr|A0A803QXI0|A0A803QXI0_CANSA	A0A803QXI0	Uncharacterized protein OS=Cannabis sativa OX=3483 PE=4 SV=1	0.0880039	2.88863	2107.31	54661	42453.9	10979.2	80142.8	16349.2	110570	111269	Heat shock 70 kDa protein 10, mitochondrial (Chaperone protein HscA homolog 2) (AtHscA2) (Heat shock protein 70-10) (AtHsp70-10) (Mitochondrial heat shock protein 70-2) (mtHsc70-2)	HSP7J_ARATH	HSP70-10 HSC70-5 HSCA2 MTHSC70-2 At5g09590 F17I14_220	AT5G09590	NS
797	tr|A0A803QHY4|A0A803QHY4_CANSA	A0A803QHY4	Uncharacterized protein OS=Cannabis sativa OX=3483 PE=4 SV=1	0.885194	0.944629	12242.5	49376.8	89902.2	45777.5	57947.8	34424.5	29213.2	64788.8	T-complex protein 1 subunit eta (TCP-1-eta) (CCT-eta) (Chaperonin CCT7)	TCPH_ARATH	CCT7 At3g11830 F26K24.12	AT3G11830	NS
798	tr|A0A803QFY9|A0A803QFY9_CANSA	A0A803QFY9	Uncharacterized protein OS=Cannabis sativa OX=3483 PE=4 SV=1	0.0336096	6.30364	65423.1	20077	1218.28	1389.55	121276	193441	33597.6	207087					Increased
799	tr|A0A803P846|A0A803P846_CANSA	A0A803P846	Uncharacterized protein OS=Cannabis sativa OX=3483 PE=4 SV=1	0.47234	0.521764	1273.06	53559.3	23586.9	40079.2	59401.9	573.735	1222.52	630.038	Probable inactive purple acid phosphatase 27	PPA27_ARATH	PAP27 At5g50400 MXI22.12	AT5G50400	NS
800	tr|A0A803NYJ2|A0A803NYJ2_CANSA	A0A803NYJ2	Uncharacterized protein OS=Cannabis sativa OX=3483 PE=4 SV=1	0.436823	2.45577	4764.17	6622.84	13622	3405.56	8570.39	2304.78	53864.7	5039.76	Ras-related protein RABB1c (AtRABB1c) (Ras-related protein Rab2A) (AtRab2A)	RAB1C_ARATH	RABB1C RAB2 RAB2A At4g17170 dl4620c FCAALL.365	AT4G17170	NS
801	tr|A0A803PWB6|A0A803PWB6_CANSA	A0A803PWB6	Uncharacterized protein OS=Cannabis sativa OX=3483 PE=4 SV=1	0.0693557	0.714882	280940	264616	166289	283520	212419	197274	157074	144802	Superoxide dismutase [Cu-Zn] 1 (EC 1.15.1.1) (Copper/zinc superoxide dismutase 1)	SODC1_ARATH	CSD1 SODCC At1g08830 F22O13.32	AT1G08830	NS
802	tr|A0A7J6E7Z3|A0A7J6E7Z3_CANSA	A0A7J6E7Z3	Proteasome subunit alpha type OS=Cannabis sativa OX=3483 GN=F8388_011128 PE=3 SV=1	0.617641	1.36003	133590	114224	12667.3	2248.88	1191.23	111566	123009	121553	Proteasome subunit alpha type-3 (20S proteasome alpha subunit G-1) (DiDi 17A-2a) (Proteasome component 8) (Proteasome subunit alpha type-7)	PSA3_ARATH	PAG1 PRC8 At2g27020 T20P8.7	AT2G27020	NS
803	tr|A0A7J6E4N3|A0A7J6E4N3_CANSA	A0A7J6E4N3	Tryptophan synthase (Fragment) OS=Cannabis sativa OX=3483 GN=G4B88_028447 PE=3 SV=1	0.711221	1.14644	137777	102839	1457.84	82207.1	78809.8	72854.9	110785	109318	Protein FLX-like 2 (AtFLXL2)	FLXL2_ARATH	FLXL2 FLL2 At1g67170 F5A8.8	AT1G67170	NS
804	tr|A0A7J6GBW1|A0A7J6GBW1_CANSA	A0A7J6GBW1	Uncharacterized protein OS=Cannabis sativa OX=3483 GN=F8388_024748 PE=3 SV=1	0.924604	0.955186	50025.1	39121.3	29150	329.923	33106.8	38970.7	3932.89	37299.8	60S acidic ribosomal protein P2-4	RLA24_ARATH	RPP2D At3g44590 F14L2_140	AT3G44590	NS
805	tr|A0A803PCU9|A0A803PCU9_CANSA	A0A803PCU9	Uncharacterized protein OS=Cannabis sativa OX=3483 PE=4 SV=1	0.000409405	3.94896	30265.7	37726.2	7506.77	69401.3	165342	142208	138215	126438	1-aminocyclopropane-1-carboxylate oxidase homolog 1	ACCH1_ARATH	At1g06620 F12K11.24 F12K11.6	AT1G06620	Increased
806	tr|A0A803PD01|A0A803PD01_CANSA	A0A803PD01	Uncharacterized protein OS=Cannabis sativa OX=3483 PE=4 SV=1	0.99788	0.999	230279	178198	137323	6598.54	149428	160214	145924	96280.9	Thioredoxin-like protein Clot (Thioredoxin Clot) (AtClot)	TCLOT_ARATH	At5g42850 MBD2.4	AT5G42850	NS
807	tr|A0A803NXZ6|A0A803NXZ6_CANSA	A0A803NXZ6	Uncharacterized protein OS=Cannabis sativa OX=3483 PE=4 SV=1	0.690175	1.20836	9427.15	2246.8	4703.88	1779.46	8320.94	5314.02	6691.59	1614	ABC transporter F family member 4 (ABC transporter ABCF.4) (AtABCF4) (GCN20-type ATP-binding cassette protein GCN4)	AB4F_ARATH	ABCF4 GCN4 At3g54540 T14E10.110	AT3G54540	NS
808	tr|A0A803P2V3|A0A803P2V3_CANSA	A0A803P2V3	Uncharacterized protein OS=Cannabis sativa OX=3483 PE=4 SV=1	0.61992	0.742037	87781.1	3036.37	67523.7	75022	90835	9681.88	3358.77	69288.5	WD-40 repeat-containing protein MSI4 (Altered cold-responsive gene 1 protein) (Nucleosome remodeling factor complex component 4) (Protein MULTICOPY SUPPRESSOR OF IRA1 4) (AtMSI4)	MSI4_ARATH	MSI4 ACG1 FVE At2g19520 F3P11.12	AT2G19520	NS
809	tr|A0A803PMU6|A0A803PMU6_CANSA	A0A803PMU6	Uncharacterized protein OS=Cannabis sativa OX=3483 PE=4 SV=1	0.756768	0.8874	44999.5	14144.5	78769	71991.5	72352.7	20044.5	43819.2	50052.7	ATP-dependent Clp protease proteolytic subunit-related protein 4, chloroplastic (ClpR4) (Protein HAPPY ON NORFLURAZON 5)	CLPR4_ARATH	CLPR4 HON5 At4g17040 dl4550c FCAALL.413	AT4G17040	NS
810	tr|A0A7J6DT58|A0A7J6DT58_CANSA	A0A7J6DT58	Proteasome subunit beta OS=Cannabis sativa OX=3483 GN=F8388_024240 PE=3 SV=1	0.729982	1.5042	2683.81	1332.08	38212.9	1235.21	7359.24	1772.77	52457.8	3788.65	Proteasome subunit beta type-6 (EC 3.4.25.1) (20S proteasome beta subunit A-1) (Proteasome component D) (Proteasome subunit beta type-1)	PSB6_ARATH	PBA1 PRCD At4g31300 F8F16.120	AT4G31300	NS
811	tr|A0A7J6EUE9|A0A7J6EUE9_CANSA	A0A7J6EUE9	Uncharacterized protein OS=Cannabis sativa OX=3483 GN=F8388_023905 PE=3 SV=1	0.0541888	4.95082	1495.89	1154.4	978.368	808.338	6350.69	2300.89	3015.82	10299.4	40S ribosomal protein S28-1	RS281_ARATH	RPS28A At3g10090 T22K18.8; RPS28B At5g03850 F8F6_60 MED24.15	AT3G10090; AT5G03850	NS
812	tr|A0A803QP94|A0A803QP94_CANSA	A0A803QP94	Uncharacterized protein OS=Cannabis sativa OX=3483 PE=4 SV=1	0.146019	4.96236	4524.78	1109.52	10984.5	1437.56	52395.7	3668.23	16995.3	16542.7					NS
813	tr|A0A7J6F4T9|A0A7J6F4T9_CANSA	A0A7J6F4T9	RanBD1 domain-containing protein OS=Cannabis sativa OX=3483 GN=G4B88_009455 PE=4 SV=1	0.652295	0.846878	70459.2	91485.2	38654.9	48877.9	82231	79631.5	29724.9	19689.3	Ran-binding protein 1 homolog b	RBP1B_ARATH	RANBP1B At2g30060 F23F1.1 T27E13.20	AT2G30060	NS
814	tr|A0A7J6GMM0|A0A7J6GMM0_CANSA	A0A7J6GMM0	Eukaryotic translation initiation factor 5B OS=Cannabis sativa OX=3483 GN=F8388_001369 PE=4 SV=1	0.962754	0.973376	6415.04	4736.46	1810.86	1426.03	1114.63	7966.58	1594.97	3329.13	Translation initiation factor IF-2, chloroplastic	IF2C_ARATH	At1g17220 F20D23.8	AT1G17220	NS
815	tr|A0A803PEE8|A0A803PEE8_CANSA	A0A803PEE8	Uncharacterized protein OS=Cannabis sativa OX=3483 PE=4 SV=1	0.420747	2.73884	12492.4	1031.31	1946.59	11226	2286.06	56829.1	12460.2	1541.56	Peroxidase 51 (Atperox P51) (EC 1.11.1.7) (ATP37)	PER51_ARATH	PER51 P51 At4g37530 F19F18.20 F6G17.2	AT4G37530	NS
816	tr|A0A803PI59|A0A803PI59_CANSA	A0A803PI59	Uncharacterized protein OS=Cannabis sativa OX=3483 PE=4 SV=1	0.376715	0.923451	150502	124894	111003	113824	118848	122926	102633	117525	Nuclear transport factor 2B (AtNTF2b) (NTF-2)	NTF2B_ARATH	NTF2B At1g27970 F13K9.26	AT1G27970	NS
817	tr|A0A803P6L8|A0A803P6L8_CANSA	A0A803P6L8	Uncharacterized protein OS=Cannabis sativa OX=3483 PE=4 SV=1	0.552912	0.673956	5512.48	12142.4	13349.9	614.768	13655.7	2794.49	1238.86	3621.08	40S ribosomal protein S2-4	RS24_ARATH	RPS2D At3g57490 T8H10.90	AT3G57490	NS
818	tr|A0A803RB32|A0A803RB32_CANSA	A0A803RB32	Uncharacterized protein OS=Cannabis sativa OX=3483 PE=4 SV=1	0.0011926	0.679721	1.14455e+06	1.07509e+06	930052	940286	699413	697640	637838	745152	Glutaredoxin-C2 (AtGrxC2)	GRXC2_ARATH	GRXC2 GRX370 At5g40370 MPO12.80	AT5G40370	NS
819	tr|A0A803NX76|A0A803NX76_CANSA	A0A803NX76	Uncharacterized protein OS=Cannabis sativa OX=3483 PE=4 SV=1	0.0775203	1.5216	49175.8	188772	138556	183065	218348	178441	228672	225983	60S ribosomal protein L36-2	RL362_ARATH	RPL36B At3g53740 F5K20_40	AT3G53740	NS
820	tr|A0A7J6DS51|A0A7J6DS51_CANSA	A0A7J6DS51	TPT domain-containing protein OS=Cannabis sativa OX=3483 GN=G4B88_005837 PE=4 SV=1	0.438929	2.21173	20582.2	9127.47	132182	3982.18	2327.81	151198	209178	4163.4	Glucose-6-phosphate/phosphate translocator 1, chloroplastic (AtGPT1)	GPT1_ARATH	GPT1 At5g54800 MBG8.6	AT5G54800	NS
821	tr|A0A803PQA2|A0A803PQA2_CANSA	A0A803PQA2	Uncharacterized protein OS=Cannabis sativa OX=3483 PE=4 SV=1	0.0682054	1.35154	88663.8	77529.2	105953	71132	85987.3	139966	122550	115449	Protein SAR DEFICIENT 4 (Ornithine cyclodeaminase-like protein) (AtOCD)	SARD4_ARATH	SARD4 OCD At5g52810 MXC20.2	AT5G52810	NS
822	tr|A0A803NXQ3|A0A803NXQ3_CANSA	A0A803NXQ3	Uncharacterized protein OS=Cannabis sativa OX=3483 PE=4 SV=1	0.169469	0.744673	1.31407e+06	1.47541e+06	1.40886e+06	1.53159e+06	1.29234e+06	1.32475e+06	378910	1.27093e+06	Bifunctional enolase 2/transcriptional activator (EC 4.2.1.11) (2-phospho-D-glycerate hydro-lyase 2) (2-phosphoglycerate dehydratase 2) (LOW EXPRESSION OF OSMOTICALLY RESPONSIVE GENES 1)	ENO2_ARATH	ENO2 LOS2 At2g36530 F1O11.16	AT2G36530	NS
823	tr|A0A803NX28|A0A803NX28_CANSA	A0A803NX28	Uncharacterized protein OS=Cannabis sativa OX=3483 PE=4 SV=1	0.277672	1.32156	263758	174122	64512.1	129368	229179	198904	194780	212048	Ferredoxin-3, chloroplastic (AtFd3)	FER3_ARATH	FD3 At2g27510 F10A12.19	AT2G27510	NS
824	tr|A0A7J6FE85|A0A7J6FE85_CANSA	A0A7J6FE85	Mic1 domain-containing protein OS=Cannabis sativa OX=3483 GN=F8388_013335 PE=4 SV=1	0.255573	1.80949	40705.6	36174.9	91840.5	44204.4	45091	40942.6	168525	130728					NS
825	tr|A0A803NN78|A0A803NN78_CANSA	A0A803NN78	Uncharacterized protein OS=Cannabis sativa OX=3483 PE=4 SV=1	0.496739	1.48253	4910.76	39961.9	3973.35	27943.8	4605.12	45436.2	23413.9	40388.3	Probable cysteine protease RD21C (EC 3.4.22.-)	RD21C_ARATH	RD21C At3g19390 MLD14.12	AT3G19390	NS
826	tr|A0A7J6G0U3|A0A7J6G0U3_CANSA	A0A7J6G0U3	PlsC domain-containing protein OS=Cannabis sativa OX=3483 GN=F8388_025492 PE=4 SV=1	0.580328	0.602689	1571.96	1249.78	19398.8	3598.83	3388.73	5051.33	2388.81	4732.21	Glycerol-3-phosphate 2-O-acyltransferase 6 (AtGPAT6) (EC 2.3.1.198) (Glycerol-3-phosphate acyltransferase 6)	GPAT6_ARATH	GPAT6 At2g38110 F16M14.4	AT2G38110	NS
827	tr|A0A803R6I8|A0A803R6I8_CANSA	A0A803R6I8	Uncharacterized protein OS=Cannabis sativa OX=3483 PE=4 SV=1	0.0207109	1.92489	10966.5	40732.8	23685.6	22509.6	48767.8	51096.5	52879.2	35692.8	Asparagine synthetase [glutamine-hydrolyzing] 1 (EC 6.3.5.4) (Glutamine-dependent asparagine synthetase 1) (Protein DARK INDUCIBLE 6)	ASNS1_ARATH	ASN1 DIN6 At3g47340 T21L8.90	AT3G47340	Increased
828	tr|A0A803RBN5|A0A803RBN5_CANSA	A0A803RBN5	Uncharacterized protein OS=Cannabis sativa OX=3483 PE=4 SV=1	0.418177	0.447417	20956.9	1232.71	6152.39	1593.82	3201.97	5911.46	542.341	3738.01	KH domain-containing protein At4g18375	Y4837_ARATH	At4g18375 F28J12.2	AT4G18375	NS
829	tr|A0A7J6E3R3|A0A7J6E3R3_CANSA	A0A7J6E3R3	NADPH--cytochrome P450 reductase OS=Cannabis sativa OX=3483 GN=F8388_008367 PE=3 SV=1	0.397273	2.38599	2234.67	2545.99	5551.05	2393.89	2059.48	21535.3	837.263	5931.17	NADPH--cytochrome P450 reductase 2 (CPR 2) (P450R 2) (EC 1.6.2.4)	NCPR2_ARATH	ATR2 AR2 At4g30210 F9N11.60	AT4G30210	NS
830	tr|A0A7J6EGB7|A0A7J6EGB7_CANSA	A0A7J6EGB7	Ubiquinone biosynthesis protein OS=Cannabis sativa OX=3483 GN=F8388_002373 PE=3 SV=1	0.28759	0.654284	94233.6	25911.7	68674.4	48905.1	46583	52720.8	9304.54	46931.2					NS
831	tr|A0A803PKB5|A0A803PKB5_CANSA	A0A803PKB5	Uncharacterized protein OS=Cannabis sativa OX=3483 PE=4 SV=1	0.363962	1.45592	32402.6	56894.9	52129.4	61410.6	7664.85	90490.3	110395	86765.4	26S proteasome non-ATPase regulatory subunit 14 homolog (EC 3.4.19.-) (26S proteasome regulatory subunit RPN11) (AtRPN11)	PSDE_ARATH	RPN11 At5g23540 MQM1.19	AT5G23540	NS
832	tr|A0A7J6G5E6|A0A7J6G5E6_CANSA	A0A7J6G5E6	Uncharacterized protein OS=Cannabis sativa OX=3483 GN=G4B88_023007 PE=4 SV=1	0.711215	1.47595	46072	8616.06	32642.9	12917.4	604.22	124220	1999.34	21138.3	Pre-mRNA-processing factor 39-1 (AtPRP39-1) (PRP39 homolog A) (Pre-mRNA-processing factor 39a)	PR39A_ARATH	PRP39-1 PRP39a At1g04080 F20D22.14	AT1G04080	NS
833	tr|A0A803QDC7|A0A803QDC7_CANSA	A0A803QDC7	Uncharacterized protein OS=Cannabis sativa OX=3483 PE=4 SV=1	0.0225232	3.98931	770.876	1711.77	22545	2190.12	27786.8	15845.8	35438.5	29509.1	Electron transfer flavoprotein subunit alpha, mitochondrial (Alpha-ETF)	ETFA_ARATH	ETFA At1g50940 F8A12.16	AT1G50940	Increased
834	tr|A0A803PEP6|A0A803PEP6_CANSA	A0A803PEP6	Uncharacterized protein OS=Cannabis sativa OX=3483 PE=4 SV=1	0.61693	1.36251	2611.86	1802.28	5217.19	1484.28	6944.13	1183.83	6533.6	483.543	Polyadenylate-binding protein 4 (PABP-4) (Poly(A)-binding protein 4)	PABP4_ARATH	PAB4 At2g23350 T20D16.2	AT2G23350	NS
835	tr|A0A803QJD6|A0A803QJD6_CANSA	A0A803QJD6	Uncharacterized protein OS=Cannabis sativa OX=3483 PE=4 SV=1	0.452988	1.22492	129375	28729.3	95256.3	126757	145271	88493.6	103229	128620	Phosphoenolpyruvate carboxylase 3 (AtPPC3) (PEPC 3) (PEPCase 3) (EC 4.1.1.31)	CAPP3_ARATH	PPC3 PEPC PPC At3g14940 K15M2.8	AT3G14940	NS
836	tr|A0A803P1W5|A0A803P1W5_CANSA	A0A803P1W5	Uncharacterized protein OS=Cannabis sativa OX=3483 PE=4 SV=1	0.823106	0.88236	29741.5	99587	3249.07	98405.2	21597.8	25725.2	76290.9	80195.9	Actin-depolymerizing factor 1 (ADF-1) (AtADF1)	ADF1_ARATH	ADF1 At3g46010 F16L2_220	AT3G46010	NS
837	tr|A0A7J6I215|A0A7J6I215_CANSA	A0A7J6I215	Uncharacterized protein (Fragment) OS=Cannabis sativa OX=3483 GN=G4B88_001757 PE=3 SV=1	0.0631016	0.352874	2997.41	1355.82	1147.62	3748.58	616.527	1333.42	764.403	549.541	60S ribosomal protein L35a-1	R35A1_ARATH	RPL35AA At1g07070 F10K1.22	AT1G07070	NS
838	tr|A0A803P4Q7|A0A803P4Q7_CANSA	A0A803P4Q7	Uncharacterized protein OS=Cannabis sativa OX=3483 PE=4 SV=1	0.428208	0.684624	27540.3	58941.2	13972.9	29491.3	31161.6	22718.5	1025.14	34058.7	Thylakoid lumenal 19 kDa protein, chloroplastic (P19)	TL19_ARATH	At3g63540 TEL3S	AT3G63540	NS
839	tr|A0A7J6GEH8|A0A7J6GEH8_CANSA	A0A7J6GEH8	Thioredoxin domain-containing protein OS=Cannabis sativa OX=3483 GN=G4B88_030273 PE=4 SV=1	0.0485084	0.433962	13802.3	8765.88	4716.39	8839.4	2222.76	2694.88	6185.87	4572.94	Thioredoxin M2, chloroplastic (AtTrxm2)	TRXM2_ARATH	TRXM2 At4g03520 F9H3.15 T5L23.1	AT4G03520	decreased
840	tr|A0A7J6GL70|A0A7J6GL70_CANSA	A0A7J6GL70	Uncharacterized protein OS=Cannabis sativa OX=3483 GN=F8388_014174 PE=3 SV=1	0.453054	1.46219	303351	4595.71	206163	9125.26	213234	170513	167561	213759	CO(2)-response secreted protease (Subtilisin-like serine protease) (AtSBT5.2) (Tripeptidyl-peptidase II) (EC 3.4.14.10)	CRSP_ARATH	CRSP SBT5.2 At1g20160 T20H2.6	AT1G20160	NS
841	tr|A0A803NPD7|A0A803NPD7_CANSA	A0A803NPD7	Uncharacterized protein OS=Cannabis sativa OX=3483 PE=4 SV=1	0.638449	0.760681	10915.5	3864.88	1732.24	2896.01	684.287	5949.85	3609.07	4520.6	Protein BTR1 (Binding to ToMV RNA 1)	BTR1_ARATH	BTR1 At5g04430 T32M21_30	AT5G04430	NS
842	tr|A0A803NXR4|A0A803NXR4_CANSA	A0A803NXR4	Uncharacterized protein OS=Cannabis sativa OX=3483 PE=4 SV=1	0.960159	0.976649	88615.3	3705.52	27767.2	96009.1	39213.8	71759.5	37753.4	62324.3	Nudix hydrolase 20, chloroplastic (AtNUDT20) (EC 3.6.1.-)	NUD20_ARATH	NUDT20 NUDX20 At5g19460 F7K24.210	AT5G19460	NS
843	tr|A0A803PUC8|A0A803PUC8_CANSA	A0A803PUC8	Uncharacterized protein OS=Cannabis sativa OX=3483 PE=4 SV=1	0.208142	0.477793	8529.68	2751.54	6003.34	10699.8	3991.22	8597.38	450.625	331.492	Ras-related protein RABA2b (AtRABA2b)	RAA2B_ARATH	RABA2B At1g07410 F22G5.24	AT1G07410	NS
844	tr|A0A803QP08|A0A803QP08_CANSA	A0A803QP08	Uncharacterized protein OS=Cannabis sativa OX=3483 PE=4 SV=1	0.130756	21.2645	856.441	1522.85	2259.49	2188.44	68803.6	3123.85	72197.5	1052.34	Actin-3 (EC 3.6.4.-)	ACT3_ARATH	ACT3 At3g53750 F5K20_50	AT3G53750	NS
845	tr|A0A803PWU4|A0A803PWU4_CANSA	A0A803PWU4	Uncharacterized protein OS=Cannabis sativa OX=3483 PE=4 SV=1	0.423922	2.02355	22051.5	1871.1	20826	3259.49	1102.99	9084.4	60767	26192.3	Lipoxygenase 2, chloroplastic (AtLOX2) (EC 1.13.11.12)	LOX2_ARATH	LOX2 At3g45140 T14D3.80	AT3G45140	NS
846	tr|A0A803P1W1|A0A803P1W1_CANSA	A0A803P1W1	Uncharacterized protein OS=Cannabis sativa OX=3483 PE=4 SV=1	0.000352668	5.82766	44911	7907.48	6561.95	2280.58	86595.9	88497.5	86288.3	97958.1	Glutamate dehydrogenase 2 (GDH 2) (EC 1.4.1.3)	DHE2_ARATH	GDH2 At5g07440 T2I1_150	AT5G07440	Increased
847	tr|A0A7J6H4P4|A0A7J6H4P4_CANSA	A0A7J6H4P4	Uncharacterized protein OS=Cannabis sativa OX=3483 GN=G4B88_005111 PE=4 SV=1	0.654772	1.39865	6013.82	59665.2	7433.26	3657.05	38721.6	1769.09	25435	41448	UDP-glycosyltransferase 79B3 (EC 2.4.1.-)	U79B3_ARATH	UGT79B3 At4g27570 T29A15.60	AT4G27570	NS
848	tr|A0A803QQ72|A0A803QQ72_CANSA	A0A803QQ72	Uncharacterized protein OS=Cannabis sativa OX=3483 PE=4 SV=1	0.440351	2.27663	2552.51	2937.03	2184.78	3281.89	18838.6	3273.13	1769.78	1061.68	Protein decapping 5	DCP5_ARATH	DCP5 At1g26110 F14G11.8 F28B23.21	AT1G26110	NS
849	tr|A0A7J6FT88|A0A7J6FT88_CANSA	A0A7J6FT88	DUF89 domain-containing protein OS=Cannabis sativa OX=3483 GN=F8388_007860 PE=3 SV=1	0.583427	0.669828	49783.9	7164.1	7229.44	18000.2	791.552	17466.8	8334.81	28451.7	Damage-control phosphatase At2g17340 (EC 3.1.3.-) (Sugar phosphates phosphatase At2g17340)	D89S2_ARATH	At2g17340 F5J6.10	AT2G17340	NS
850	tr|A0A803QY96|A0A803QY96_CANSA	A0A803QY96	Uncharacterized protein OS=Cannabis sativa OX=3483 PE=4 SV=1	0.322301	0.573205	1156.3	24200.7	27181.8	40758.8	17679.8	17192.3	779.753	17826.9	REF/SRPP-like protein At1g67360	Y1736_ARATH	At1g67360 F1N21.18	AT1G67360	NS
851	tr|A0A803NYX8|A0A803NYX8_CANSA	A0A803NYX8	Uncharacterized protein OS=Cannabis sativa OX=3483 PE=4 SV=1	0.232779	1.57694	3933.89	87762.5	149276	184864	215264	125040	202865	128348	Pentatricopeptide repeat-containing protein At3g13160, mitochondrial	PP226_ARATH	At3g13160 MJG19.11	AT3G13160	NS
852	tr|A0A7J6HWI9|A0A7J6HWI9_CANSA	A0A7J6HWI9	Uncharacterized protein OS=Cannabis sativa OX=3483 GN=G4B88_028123 PE=4 SV=1	0.139283	0.409438	42211.2	5000.74	27449.6	42403.2	25696.5	5919.9	3243.54	13070.7	Topless-related protein 4 (WUS-interacting protein 2)	TPR4_ARATH	TPR4 WSIP2 At3g15880 MSJ11.27	AT3G15880	NS
853	tr|A0A7J6IB91|A0A7J6IB91_CANSA	A0A7J6IB91	Uncharacterized protein OS=Cannabis sativa OX=3483 GN=F8388_013844 PE=4 SV=1	0.758036	0.849083	8952.94	4141.1	3073.93	1820.54	8021.87	2081.23	2943.14	2227.51	Protein ABCI7, chloroplastic (ABC transporter I family member 7) (ABC transporter ABCI.7) (AtABCI7) (Non-intrinsic ABC protein 6) (Plastid SufD-like protein)	AB7I_ARATH	ABCI7 NAP6 At1g32500 F5D14.28	AT1G32500	NS
854	tr|A0A803PDU1|A0A803PDU1_CANSA	A0A803PDU1	Uncharacterized protein OS=Cannabis sativa OX=3483 PE=4 SV=1	0.130788	3.2823	5304.76	2194.49	8240.44	115715	132742	134210	153892	10628.3	14-3-3-like protein GF14 kappa (General regulatory factor 8)	14338_ARATH	GRF8 At5g65430 MNA5.16	AT5G65430	NS
855	tr|A0A7J6FMB1|A0A7J6FMB1_CANSA	A0A7J6FMB1	ADP/ATP translocase OS=Cannabis sativa OX=3483 GN=F8388_009262 PE=3 SV=1	0.122539	6.57887	1113.45	12838.9	2065.95	1314.75	55218.8	811.856	46246.6	11754.4	ADP,ATP carrier protein 2, mitochondrial (ADP/ATP translocase 2) (Adenine nucleotide translocator 2) (ANT 2)	ADT2_ARATH	AAC2 ANT2 At5g13490 T6I14_20	AT5G13490	NS
856	tr|A0A7J6GKS2|A0A7J6GKS2_CANSA	A0A7J6GKS2	Uncharacterized protein OS=Cannabis sativa OX=3483 GN=G4B88_000173 PE=4 SV=1	0.012429	3.58416	11980.1	76935.2	115083	56558.9	336209	271012	165872	160785	Probable aldo-keto reductase 5 (EC 1.1.1.-)	ALKR5_ARATH	At1g60730 F8A5.24	AT1G60730	Increased
857	tr|A0A803NQL1|A0A803NQL1_CANSA	A0A803NQL1	Uncharacterized protein OS=Cannabis sativa OX=3483 PE=4 SV=1	0.40015	1.42008	86947.9	17311.3	3686.13	83368.9	70022.9	55158	70804.2	75696.4	Bifunctional protein FolD 2 (Tetrahydrofolate dehydrogenase/cyclohydrolase 2) [Includes: Methylenetetrahydrofolate dehydrogenase (EC 1.5.1.5); Methenyltetrahydrofolate cyclohydrolase (EC 3.5.4.9)]	FOLD2_ARATH	FOLD2 DHC2 At3g12290 F28J15.8	AT3G12290	NS
858	tr|A0A7J6HR98|A0A7J6HR98_CANSA	A0A7J6HR98	TPR_REGION domain-containing protein OS=Cannabis sativa OX=3483 GN=F8388_023051 PE=3 SV=1	0.421611	1.47611	20663	17440.8	64780	75203.6	100071	14397.7	56341.8	92066.9	Alpha-soluble NSF attachment protein 2 (Alpha-SNAP2) (N-ethylmaleimide-sensitive factor attachment protein alpha 2)	SNAA2_ARATH	ASNAP2 ASNAP At3g56190 F18O21_150	AT3G56190	NS
859	tr|A0A803PCZ7|A0A803PCZ7_CANSA	A0A803PCZ7	Uncharacterized protein OS=Cannabis sativa OX=3483 PE=4 SV=1	0.340886	1.61566	2948.86	10056.3	7370.83	6068.38	19462.8	2978.03	6776.7	13507.6	40S ribosomal protein S25-2	RS252_ARATH	RPS25B At2g21580 F2G1.15	AT2G21580	NS
860	tr|A0A803PF63|A0A803PF63_CANSA	A0A803PF63	Uncharacterized protein OS=Cannabis sativa OX=3483 PE=4 SV=1	0.117394	10.4489	3725.11	2156.02	2760.79	1500.06	1377.63	63294.6	18889	22411.1					NS
861	tr|A0A803QGV0|A0A803QGV0_CANSA	A0A803QGV0	Uncharacterized protein OS=Cannabis sativa OX=3483 PE=4 SV=1	0.847813	1.07152	137721	354358	111669	411752	183506	356891	359773	187958	Thioredoxin O1, mitochondrial (AtTrxo1)	TRXO1_ARATH	At2g35010 F19I3.24	AT2G35010	NS
862	tr|A0A7J6HUS2|A0A7J6HUS2_CANSA	A0A7J6HUS2	Uncharacterized protein OS=Cannabis sativa OX=3483 GN=G4B88_023556 PE=4 SV=1	0.209583	0.637985	547359	320686	200897	471012	72897.2	238623	324550	346397	(E)-beta-ocimene synthase, chloroplastic (EC 4.2.3.-) ((E,E)-alpha-farnesene synthase) (EC 4.2.3.46) (Terpenoid synthase 2) (AtTPS02)	OCISB_ARATH	TPS02		NS
863	tr|A0A7J6GIR1|A0A7J6GIR1_CANSA	A0A7J6GIR1	Uncharacterized protein OS=Cannabis sativa OX=3483 GN=G4B88_021555 PE=3 SV=1	0.0913905	4.15692	1112.37	16953	1166.95	8206.89	15805	37555.4	8255.74	52446.5	Probable histone H2AXa (HTA5)	H2AXA_ARATH	At1g08880 F7G19.24	AT1G08880	NS
864	tr|A0A803QZ40|A0A803QZ40_CANSA	A0A803QZ40	Uncharacterized protein OS=Cannabis sativa OX=3483 PE=4 SV=1	0.137657	3.00603	36099	61009	2159.56	20621.6	135383	71314.3	148180	5512.95	Histidinol dehydrogenase, chloroplastic (HDH) (EC 1.1.1.23) (Protein HISTIDINE BIOSYNTHESIS 8)	HIS8_ARATH	HISN8 HDH At5g63890 MGI19.9	AT5G63890	NS
865	tr|A0A7J6FAK2|A0A7J6FAK2_CANSA	A0A7J6FAK2	Translocon-associated protein subunit beta OS=Cannabis sativa OX=3483 GN=F8388_010238 PE=3 SV=1	0.818612	0.89372	169754	2047.88	145355	143523	135200	134979	1169.92	140370					NS
866	tr|A0A803PW99|A0A803PW99_CANSA	A0A803PW99	Uncharacterized protein OS=Cannabis sativa OX=3483 PE=4 SV=1	0.245939	2.9449	10450.8	1113.58	3673.33	41087.9	78801	7933.09	70394.5	8744.64	GTP-binding protein SAR1A	SAR1A_ARATH	SAR1A At4g02080 AGAA.4 T10M13.9	AT4G02080	NS
867	tr|A0A803RB59|A0A803RB59_CANSA	A0A803RB59	Uncharacterized protein OS=Cannabis sativa OX=3483 PE=4 SV=1	0.00102876	0.442127	698257	685779	635666	747709	431586	371503	265604	154856	14-3-3-like protein GF14 mu (General regulatory factor 9)	14339_ARATH	GRF9 At2g42590 F14N22.14	AT2G42590	decreased
868	tr|A0A803Q4G1|A0A803Q4G1_CANSA	A0A803Q4G1	Uncharacterized protein OS=Cannabis sativa OX=3483 PE=4 SV=1	0.0028775	3.70017	22351.5	8252.59	855.454	32772.7	64319.8	64784.9	65373.4	43191.7	3-isopropylmalate dehydratase large subunit, chloroplastic (EC 4.2.1.33) (2-(omega-methylthio)alkylmalate dehydratase large subunit) (EC 4.2.1.170) (AtLEUC) (Isopropylmalate isomerase large subunit 1) (AtIIL1) (IPMI LSU1) (Methylthioalkylmalate isomerase large subunit) (MAM-IL)	LEUC_ARATH	IIL1 At4g13430 T9E8.170	AT4G13430	Increased
869	tr|A0A7J6HKH3|A0A7J6HKH3_CANSA	A0A7J6HKH3	AICAR transformylase (Fragment) OS=Cannabis sativa OX=3483 GN=G4B88_013510 PE=3 SV=1	0.221415	0.287123	6323.21	5159.36	48396.3	20963.6	2368.45	15434	2865.61	2543.7					NS
870	tr|A0A803Q2K9|A0A803Q2K9_CANSA	A0A803Q2K9	Uncharacterized protein OS=Cannabis sativa OX=3483 PE=4 SV=1	0.0990748	2.33623	22202.4	111528	13700.8	1314.95	80730.8	79111.4	95894	91768.9	Pyridoxal kinase (EC 2.7.1.35) (Protein SALT OVERLY SENSITIVE 4) (Pyridoxal kinase-like protein SOS4) (Pyridoxine kinase) [Cleaved into: Pyridoxal kinase, N-terminally processed]	PDXK_ARATH	PK PDXK SOS4 At5g37850 K18L3.2	AT5G37850	NS
871	tr|A0A803P2C2|A0A803P2C2_CANSA	A0A803P2C2	Uncharacterized protein OS=Cannabis sativa OX=3483 PE=4 SV=1	0.495419	1.31977	62892.8	79551.4	223856	319858	118729	329860	253771	203212	60S ribosomal protein L35-2	RL352_ARATH	RPL35B At2g39390 F12L6.5	AT2G39390	NS
872	tr|A0A803PFB4|A0A803PFB4_CANSA	A0A803PFB4	Uncharacterized protein OS=Cannabis sativa OX=3483 PE=4 SV=1	0.0807437	0.373652	6720.27	5911.08	3283.57	1341.58	1221.14	1385.04	1120.7	2721.04	Serine/threonine-protein phosphatase 2A 65 kDa regulatory subunit A gamma isoform (AtA gamma) (PP2A, subunit A, gamma isoform)	2AAG_ARATH	PP2AA3 DF2 At1g13320 T6J4.8	AT1G13320	NS
873	tr|A0A7J6FHL0|A0A7J6FHL0_CANSA	A0A7J6FHL0	Uncharacterized protein OS=Cannabis sativa OX=3483 GN=F8388_022896 PE=4 SV=1	0.388243	2.45008	2815.13	1726.11	1656.92	22791.2	22826.5	3800.98	412.862	43985.9	Oxalate--CoA ligase (EC 6.2.1.8) (4-coumarate--CoA ligase isoform 8) (At4CL8) (4-coumarate--CoA ligase-like 10) (Acyl-activating enzyme 3) (Adenosine monophosphate binding protein 3) (AtMPBP3) (Oxalyl-CoA synthetase)	4CLLA_ARATH	AAE3 4CLL10 AMPBP3 At3g48990 T2J13.170	AT3G48990	NS
874	tr|A0A803PHI5|A0A803PHI5_CANSA	A0A803PHI5	Uncharacterized protein OS=Cannabis sativa OX=3483 PE=4 SV=1	0.487381	0.49774	1970.71	134208	22413.7	35561.1	427.302	66146.1	5498.4	24566	60S ribosomal protein L27-3	RL273_ARATH	RPL27C At4g15000 dl3545w FCAALL.99	AT4G15000	NS
875	tr|A0A803QH90|A0A803QH90_CANSA	A0A803QH90	Uncharacterized protein OS=Cannabis sativa OX=3483 PE=4 SV=1	0.307366	0.487083	18724.1	5639.33	9836.06	5474.83	1185.6	2850.16	537.697	14751.2	Ubiquitin-conjugating enzyme E2 35 (EC 2.3.2.23) (E2 ubiquitin-conjugating enzyme 35) (Ubiquitin carrier protein 35)	UBC35_ARATH	UBC35 UBC13A UBG13A At1g78870 F9K20.8	AT1G78870	NS
876	tr|A0A803PNQ2|A0A803PNQ2_CANSA	A0A803PNQ2	Uncharacterized protein OS=Cannabis sativa OX=3483 PE=4 SV=1	0.859881	1.08626	20707.4	112045	177969	135059	199424	107169	163089	14549.9	Reticulon-like protein B3 (AtRTNLB3)	RTNLC_ARATH	RTNLB3 At1g64090 F22C12.15	AT1G64090	NS
877	tr|A0A7J6DZJ3|A0A7J6DZJ3_CANSA	A0A7J6DZJ3	Cytochrome b5 heme-binding domain-containing protein OS=Cannabis sativa OX=3483 GN=G4B88_000606 PE=4 SV=1	0.739773	1.16744	35810.7	33722.6	169339	138954	149671	132208	24086.5	135123	Metal-nicotianamine transporter YSL3 (Protein YELLOW STRIPE LIKE 3) (AtYSL3)	YSL3_ARATH	YSL3 At5g53550 MNC6.9	AT5G53550	NS
878	tr|A0A7J6EJH8|A0A7J6EJH8_CANSA	A0A7J6EJH8	Peptidase A1 domain-containing protein OS=Cannabis sativa OX=3483 GN=F8388_014334 PE=4 SV=1	0.304445	1.57621	8288.53	41997.3	29385.4	11770.5	19478.4	45227.2	23558.6	55867.1	Aspartyl protease family protein At5g10770 (EC 3.4.23.-)	ASPA_ARATH	At5g10770 T30N20_40	AT5G10770	NS
879	tr|A0A803NQ41|A0A803NQ41_CANSA	A0A803NQ41	Uncharacterized protein OS=Cannabis sativa OX=3483 PE=4 SV=1	0.901881	1.02974	142235	51747.2	140612	168446	111463	153114	99687	153736	Protein ABC transporter 1, mitochondrial (ABC1At) (AtABC1) (EC 2.7.-.-)	ABC1_ARATH	ABC1 AtATH10 At4g01660 T15B16.14	AT4G01660	NS
880	tr|A0A803NVG9|A0A803NVG9_CANSA	A0A803NVG9	Uncharacterized protein OS=Cannabis sativa OX=3483 PE=4 SV=1	0.578695	0.572339	5697.6	30691.8	8532.64	87762.2	7956.07	63498.1	2308.39	2177.74	Exportin-2 (Exp2) (Cellular apoptosis susceptibility protein homolog) (Importin-alpha re-exporter)	XPO2_ARATH	CAS At2g46520 F11C10 F13A10.5	AT2G46520	NS
881	tr|A0A803QHL2|A0A803QHL2_CANSA	A0A803QHL2	Uncharacterized protein OS=Cannabis sativa OX=3483 PE=4 SV=1	0.059066	0.360029	3390.17	996.882	1665.51	3765.46	946.515	719.458	1159.72	709.077	UBP1-associated protein 2C	UBA2C_ARATH	UBA2C At3g15010 K15M2.15	AT3G15010	NS
882	tr|A0A803P718|A0A803P718_CANSA	A0A803P718	Uncharacterized protein OS=Cannabis sativa OX=3483 PE=4 SV=1	0.872234	0.925225	188402	119870	13544.1	55595.5	79224.6	123205	42259.8	104501					NS
883	tr|A0A7J6DMI6|A0A7J6DMI6_CANSA	A0A7J6DMI6	(1->3)-beta-glucan endohydrolase OS=Cannabis sativa OX=3483 GN=G4B88_012859 PE=3 SV=1	0.751043	1.36532	1366.41	8033.99	858.805	31482	4905.32	40298.6	786.848	10999.1	Glucan endo-1,3-beta-glucosidase 7 (EC 3.2.1.39) ((1->3)-beta-glucan endohydrolase 7) ((1->3)-beta-glucanase 7) (Beta-1,3-endoglucanase 7) (Beta-1,3-glucanase 7)	E137_ARATH	At4g34480 T4L20.60	AT4G34480	NS
884	tr|A0A803R4H1|A0A803R4H1_CANSA	A0A803R4H1	Uncharacterized protein OS=Cannabis sativa OX=3483 PE=4 SV=1	0.388336	5.51761	2866.73	1226.9	1351.91	1693.96	35818.3	2166.97	550.606	857.133	Remorin 1.4 (AtREM1.4) (Remorin group 1 member 4)	RMR14_ARATH	REM1.4 At5g23750 MRO11.21	AT5G23750	NS
885	tr|A0A803NPL2|A0A803NPL2_CANSA	A0A803NPL2	Uncharacterized protein OS=Cannabis sativa OX=3483 PE=4 SV=1	0.508544	1.73908	3241.86	14964.6	1615.81	5610.97	16810.1	1797.31	467.252	25155.7	DnaJ protein ERDJ3B (Chaperone protein dnaJ 19) (AtDjB19) (AtJ19) (Endoplasmic reticulum dnaJ domain-containing protein 3B) (AtERdj3B) (Protein SCJ1 homolog ERDJ3B)	DNJ19_ARATH	ERDJ3B B19 At3g62600 F26K9.30	AT3G62600	NS
886	tr|A0A803NNG0|A0A803NNG0_CANSA	A0A803NNG0	Uncharacterized protein OS=Cannabis sativa OX=3483 PE=4 SV=1	0.723489	0.759658	2245.65	996.338	2221.62	10680.6	1948.17	2756.61	6930.09	629.197	Photosystem II 22 kDa protein, chloroplastic (CP22) (Protein NONPHOTOCHEMICAL QUENCHING 4) (Protein PHOTOSYSTEM II SUBUNIT S)	PSBS_ARATH	PSBS NPQ4 At1g44575 T18F15.3	AT1G44575	NS
887	tr|A0A803NZ93|A0A803NZ93_CANSA	A0A803NZ93	Uncharacterized protein OS=Cannabis sativa OX=3483 PE=4 SV=1	0.271364	2.17755	1245.33	27753.6	54890.5	1537.47	76782	48918.7	545.152	59775.4	Inositol oxygenase 4 (EC 1.13.99.1) (Myo-inositol oxygenase 4) (AtMIOX4) (MI oxygenase 4)	MIOX4_ARATH	MIOX4 At4g26260 T25K17.70	AT4G26260	NS
888	tr|A0A803PKY6|A0A803PKY6_CANSA	A0A803PKY6	Uncharacterized protein OS=Cannabis sativa OX=3483 PE=4 SV=1	0.667608	1.41815	115769	15467.8	6324.09	1278.63	49987.2	66603.8	919.314	79384.1	TOM1-like protein 3	TOL3_ARATH	TOL3 TOM1F At1g21380 F24J8.3	AT1G21380	NS
889	tr|A0A803NYL3|A0A803NYL3_CANSA	A0A803NYL3	Uncharacterized protein OS=Cannabis sativa OX=3483 PE=4 SV=1	0.152922	0.551871	4054.28	20401.9	20212.6	17232	13441.7	5782.76	8309.51	6627.32	Sister chromatid cohesion protein PDS5 homolog A (Precocious dissociation of sisters protein 5-A) (AtPDS5A) (PDS5)	PDS5A_ARATH	PDS5A At5g47690 MNJ7.28	AT5G47690	NS
890	tr|A0A803R6W0|A0A803R6W0_CANSA	A0A803R6W0	Uncharacterized protein OS=Cannabis sativa OX=3483 PE=4 SV=1	0.112245	0.507093	770.98	1996.37	3208.97	2171.15	1350.12	439.303	1101.34	1240.76	UDP-glycosyltransferase 92A1 (EC 2.4.1.-)	U92A1_ARATH	UGT92A1 At5g12890 T24H18.60	AT5G12890	NS
891	tr|A0A7J6HAM9|A0A7J6HAM9_CANSA	A0A7J6HAM9	L-ascorbate peroxidase OS=Cannabis sativa OX=3483 GN=G4B88_030771 PE=3 SV=1	0.196631	2.57981	2155.05	996.986	647.67	2216.94	2955.48	531.15	3896.66	8138.52	Synaptotagmin-1 (NTMC2T1.1) (Synaptotagmin A)	SYT1_ARATH	SYT1 SYTA At2g20990 F26H11.25 F5H14.5	AT2G20990	NS
892	tr|A0A7J6EVF9|A0A7J6EVF9_CANSA	A0A7J6EVF9	DEK_C domain-containing protein OS=Cannabis sativa OX=3483 GN=F8388_008170 PE=4 SV=1	0.604641	0.831716	9800.37	4599.17	3573.83	4837.88	3968.88	4079.61	3044.71	7879.3	DEK domain-containing chromatin-associated protein 3 (At-DEK3) (AtDEK-3) (Protein DEK 3)	DEKP3_ARATH	DEK3 At4g26630 T15N24.80	AT4G26630	NS
893	tr|A0A803QMX1|A0A803QMX1_CANSA	A0A803QMX1	Uncharacterized protein OS=Cannabis sativa OX=3483 PE=4 SV=1	0.769468	0.791222	53639.5	7577.12	11571.2	5220.55	10131.9	34040.7	15021.6	2527.83	NDR1/HIN1-like protein 3	NHL3_ARATH	NHL3 At5g06320 MHF15.16	AT5G06320	NS
894	tr|A0A803QEP3|A0A803QEP3_CANSA	A0A803QEP3	Uncharacterized protein OS=Cannabis sativa OX=3483 PE=4 SV=1	0.224739	9.35057	1577.2	1449.84	1401.68	17133.2	1056.55	50863.1	6061.17	143635	Glyoxylate/hydroxypyruvate reductase A HPR2 (EC 1.1.1.79) (EC 1.1.1.81) (NAD(P)H-dependent hydroxypyruvate reductase 2) (AtHPR2) (HPR 2)	HPR2_ARATH	HPR2 At1g79870 F19K16.17	AT1G79870	NS
895	tr|A0A803Q4Y3|A0A803Q4Y3_CANSA	A0A803Q4Y3	Uncharacterized protein OS=Cannabis sativa OX=3483 PE=4 SV=1	0.257333	0.274774	64809.1	52749.9	830.558	1011.26	14531.2	2550.22	865.025	14861.8	Importin subunit alpha-1 (IMPa-1) (Karyopherin subunit alpha-1) (KAP-alpha-1)	IMPA1_ARATH	IMPA1 KAP1 At3g06720 F3E22.14 T8E24.1	AT3G06720	NS
896	tr|A0A803QPA2|A0A803QPA2_CANSA	A0A803QPA2	Uncharacterized protein OS=Cannabis sativa OX=3483 PE=4 SV=1	0.229578	2.50172	18225.3	3263.17	19023.1	2743.03	55574.2	436.527	26882.7	25317.7	Cystathionine beta-lyase, chloroplastic (CBL) (EC 4.4.1.13) (Beta-cystathionase) (Cysteine lyase) (Cysteine-S-conjugate beta-lyase)	METC_ARATH	At3g57050 F24I3.130	AT3G57050	NS
897	tr|A0A7J6FIE2|A0A7J6FIE2_CANSA	A0A7J6FIE2	Uncharacterized protein OS=Cannabis sativa OX=3483 GN=G4B88_005202 PE=4 SV=1	0.362313	0.758254	242513	154346	166148	155900	179222	20333.7	169521	176038					NS
898	tr|A0A803PMN9|A0A803PMN9_CANSA	A0A803PMN9	Uncharacterized protein OS=Cannabis sativa OX=3483 PE=4 SV=1	0.310361	0.490723	3239.94	34565.3	7934.93	21085.3	17088.1	5388.39	6889.21	3427.08	Thylakoid lumenal 17.4 kDa protein, chloroplastic (P17.4)	TL17_ARATH	TL17 At5g53490 MNC6.3	AT5G53490	NS
899	tr|A0A7J6GY94|A0A7J6GY94_CANSA	A0A7J6GY94	Eukaryotic translation initiation factor 3 subunit G OS=Cannabis sativa OX=3483 GN=F8388_005543 PE=3 SV=1	0.139705	2.96079	10054.4	3350.48	64268.3	12903.9	88015.1	84235.7	1340.59	94588.4	Oligouridylate-binding protein 1A (AtUBP1a) (Polyuridylate-binding protein UBP1A) (Poly(U)-binding protein UBP1A)	UBP1A_ARATH	UBP1A At1g54080 F15I1.16	AT1G54080	NS
900	tr|A0A803NIN4|A0A803NIN4_CANSA	A0A803NIN4	Uncharacterized protein OS=Cannabis sativa OX=3483 PE=4 SV=1	0.976953	0.981761	3245.06	123786	26415.2	124757	1459.78	54828.9	132705	84134.8	GTP-binding nuclear protein Ran-3 (Ras-related nuclear protein 3)	RAN3_ARATH	RAN3 At5g55190 MCO15.14	AT5G55190	NS
901	tr|A0A803P241|A0A803P241_CANSA	A0A803P241	Uncharacterized protein OS=Cannabis sativa OX=3483 PE=4 SV=1	0.00903072	0.851586	281872	265123	255842	267549	237271	241067	231593	201594					NS
902	tr|A0A803Q3M7|A0A803Q3M7_CANSA	A0A803Q3M7	Uncharacterized protein OS=Cannabis sativa OX=3483 PE=4 SV=1	0.576152	1.19666	249632	277222	242422	1864.71	230294	238700	230804	222994	40S ribosomal protein S10-1	RS101_ARATH	RPS10A At4g25740 F14M19.20	AT4G25740	NS
903	tr|A0A803NXE0|A0A803NXE0_CANSA	A0A803NXE0	Uncharacterized protein OS=Cannabis sativa OX=3483 PE=4 SV=1	0.196003	1.83855	1849.67	1074.64	3073.21	834.932	4807.83	969.442	4087.63	2696.87	Mechanosensitive ion channel protein 1, mitochondrial (Mechanosensitive channel of small conductance-like 1) (MscS-Like protein 1)	MSL1_ARATH	MSL1 At4g00290 A_IG005I10.9 F5I10.9	AT4G00290	NS
904	tr|A0A803PCZ5|A0A803PCZ5_CANSA	A0A803PCZ5	Uncharacterized protein OS=Cannabis sativa OX=3483 PE=4 SV=1	0.368131	1.79463	8900.04	5600.54	6007.43	864.527	15927.5	650.321	16881.6	4896.38	Uncharacterized mitochondrial protein AtMg00310 (ORF154)	M310_ARATH	AtMg00310; At2g07737	ATMG00310; AT2G07737	NS
905	tr|A0A803PBS4|A0A803PBS4_CANSA	A0A803PBS4	Uncharacterized protein OS=Cannabis sativa OX=3483 PE=4 SV=1	0.779792	0.90472	35270.9	9936.79	37779.8	55500.6	31724.9	13815.1	42887.3	36865.7	Developmentally-regulated G-protein 3 (AtDRG3) (Developmentally-regulated G-protein 1) (AtDRG1)	DRG3_ARATH	DRG3 DRG1 At4g39520 F23K16.150	AT4G39520	NS
906	tr|A0A803QDC8|A0A803QDC8_CANSA	A0A803QDC8	Uncharacterized protein OS=Cannabis sativa OX=3483 PE=4 SV=1	0.924511	0.939886	6419.83	8639	31482.8	43686.9	30459.3	2873.44	5522.56	45949.2	Coatomer subunit epsilon-1 (Epsilon-coat protein 1) (Epsilon-COP 1)	COPE1_ARATH	At1g30630 T5I8.8	AT1G30630	NS
907	tr|A0A803QBP4|A0A803QBP4_CANSA	A0A803QBP4	Uncharacterized protein OS=Cannabis sativa OX=3483 PE=4 SV=1	0.29194	1.61762	80429.7	182280	4516.36	89726	71531.5	186258	115840	203782	40S ribosomal protein S8-2	RS82_ARATH	RPS8B At5g59240 MNC17.15	AT5G59240	NS
908	tr|A0A7J6GAT0|A0A7J6GAT0_CANSA	A0A7J6GAT0	Uncharacterized protein OS=Cannabis sativa OX=3483 GN=G4B88_029924 PE=4 SV=1	0.668475	0.896736	46381.3	24004.9	57993.4	60219.9	58761.8	26039.7	37451.6	46870.8	Phytosulfokine receptor 1 (AtPSKR1) (EC 2.7.11.1) (EC 4.6.1.2) (Guanylate cyclase) (Phytosulfokine LRR receptor kinase 1) (Protein serine-threonine kinase)	PSKR1_ARATH	PSKR1 PSKR At2g02220 F5O4.1	AT2G02220	NS
909	tr|A0A803NU78|A0A803NU78_CANSA	A0A803NU78	Uncharacterized protein OS=Cannabis sativa OX=3483 PE=4 SV=1	0.22956	0.11273	2148.75	4571.25	11699.1	52345.5	2707.71	1655.39	2764.07	850.115	40S ribosomal protein S27-2	RS272_ARATH	RPS27B ARS27A At3g61110 T20K12.10 T27I15_200	AT3G61110	NS
910	tr|A0A803Q6K3|A0A803Q6K3_CANSA	A0A803Q6K3	Uncharacterized protein OS=Cannabis sativa OX=3483 PE=4 SV=1	0.579093	1.30801	2708.53	59570.2	89033.7	8375.73	44223.3	57861.9	54613.8	52174.1	Proline iminopeptidase (PIP) (EC 3.4.11.5) (Prolyl aminopeptidase) (PAP)	PIP_ARATH	PIP At2g14260 T1O16.15	AT2G14260	NS
911	tr|A0A803NLY5|A0A803NLY5_CANSA	A0A803NLY5	Uncharacterized protein OS=Cannabis sativa OX=3483 PE=4 SV=1	0.404501	0.730564	1395.73	2531.33	1641.24	2247.46	2915.12	582.029	1402.13	810.642	40S ribosomal protein S16-1	RS161_ARATH	RPS16A At2g09990 F7B19.13	AT2G09990	NS
912	tr|A0A7J6I8H1|A0A7J6I8H1_CANSA	A0A7J6I8H1	Uncharacterized protein OS=Cannabis sativa OX=3483 GN=G4B88_007955 PE=3 SV=1	0.203615	3.36264	9459.96	7896.58	4887.85	42598.8	20770.8	86637.2	107945	2691.24	Nicotinate N-methyltransferase 1 (AtNANMT1) (EC 2.1.1.7)	NAMT1_ARATH	NANMT1 At3g53140 T4D2.70	AT3G53140	NS
913	tr|A0A803QGS1|A0A803QGS1_CANSA	A0A803QGS1	Uncharacterized protein OS=Cannabis sativa OX=3483 PE=4 SV=1	0.630842	0.773403	762.314	2515.41	813.737	674.03	1774.26	460.806	884.308	566.277	Non-classical arabinogalactan protein 30 (AtAGP30)	AGP30_ARATH	AGP30 At2g33790	AT2G33790	NS
914	tr|A0A7J6EPB7|A0A7J6EPB7_CANSA	A0A7J6EPB7	Pyruvate dehydrogenase E1 component subunit beta OS=Cannabis sativa OX=3483 GN=F8388_000074 PE=4 SV=1	0.415001	0.865513	297895	313569	297408	176413	277313	272721	161492	227803	Pyruvate dehydrogenase E1 component subunit beta-3, chloroplastic (EC 1.2.4.1)	ODPB3_ARATH	E1-BETA-2 At2g34590 T31E10.7	AT2G34590	NS
915	tr|A0A803NRC2|A0A803NRC2_CANSA	A0A803NRC2	Uncharacterized protein OS=Cannabis sativa OX=3483 PE=4 SV=1	0.800012	0.799513	9160.3	1191.73	903.672	1911.59	775.948	2213.82	462.218	7075.44	High mobility group B protein 3 (High mobility group protein B 2) (AtHMGbeta2) (HMG beta 2) (Nucleosome/chromatin assembly factor group D 03) (Nucleosome/chromatin assembly factor group D 3)	HMGB3_ARATH	HMGB3 HMG1 HMGB2 HMGBETA2 NFD03 NFD3 At1g20696 F2D10	AT1G20696	NS
916	tr|A0A7J6FT72|A0A7J6FT72_CANSA	A0A7J6FT72	Vacuolar protein sorting-associated protein 35 OS=Cannabis sativa OX=3483 GN=F8388_007744 PE=3 SV=1	0.038652	0.756862	84991.6	97950.2	85094.9	116264	58675.7	73456.7	78896.5	79833.7	Vacuolar protein sorting-associated protein 35B (Vesicle protein sorting 35B)	VP35B_ARATH	VPS35B At1g75850 T4O12.9	AT1G75850	NS
917	tr|A0A803QXW7|A0A803QXW7_CANSA	A0A803QXW7	Uncharacterized protein OS=Cannabis sativa OX=3483 PE=4 SV=1	0.340904	0.636508	114880	2566.29	79819.6	86662.4	48266.5	60562.9	28194.3	43698.9	HVA22-like protein d (AtHVA22d)	HA22D_ARATH	HVA22D At4g24960 F13M23.100	AT4G24960	NS
918	tr|A0A803PWZ8|A0A803PWZ8_CANSA	A0A803PWZ8	Uncharacterized protein OS=Cannabis sativa OX=3483 PE=4 SV=1	0.809095	1.08223	196049	194368	5306.7	191265	148951	181717	149459	155127	Ubiquitin-fold modifier 1	UFM1_ARATH	At1g77710 T32E8.4	AT1G77710	NS
919	tr|A0A803PT75|A0A803PT75_CANSA	A0A803PT75	Uncharacterized protein OS=Cannabis sativa OX=3483 PE=4 SV=1	0.881924	0.894901	4052.03	32009.4	46164.7	4100.47	580.217	31526.9	3556.16	41590.5	Outer envelope protein 80, chloroplastic (Chloroplastic outer envelope protein of 80 kDa) (AtOEP80) (Protein TOC75-V) (AtToc75-V)	OEP80_ARATH	OEP80 At5g19620 T29J13.40	AT5G19620	NS
920	tr|A0A803QXP4|A0A803QXP4_CANSA	A0A803QXP4	Uncharacterized protein OS=Cannabis sativa OX=3483 PE=4 SV=1	0.376366	0.733292	412439	336615	210567	435869	258370	351650	20959.2	392321	60S ribosomal protein L27a-3	R27A3_ARATH	RPL27AC At1g70600 F24J13.17 F5A18.22	AT1G70600	NS
921	tr|A0A7J6FSU1|A0A7J6FSU1_CANSA	A0A7J6FSU1	PPM-type phosphatase domain-containing protein OS=Cannabis sativa OX=3483 GN=G4B88_030045 PE=4 SV=1	0.552782	1.40987	10727.9	6364.69	10653.6	29774.1	3038.95	26169.4	38798.2	13089.3	Probable protein phosphatase 2C 10 (AtPP2C10) (EC 3.1.3.16)	P2C10_ARATH	At1g34750 F21H2.4	AT1G34750	NS
922	tr|A0A803NLX4|A0A803NLX4_CANSA	A0A803NLX4	Uncharacterized protein OS=Cannabis sativa OX=3483 PE=4 SV=1	0.692998	0.942944	117267	67634.3	98026	70922.1	75396.6	88909	81518.2	87836.4	Caffeoyl-CoA O-methyltransferase 1 (EC 2.1.1.104) (Trans-caffeoyl-CoA 3-O-methyltransferase) (CCoAMT) (CCoAOMT1)	CAMT4_ARATH	CCOAOMT1 At4g34050 F28A23.190	AT4G34050	NS
923	tr|A0A803QKD9|A0A803QKD9_CANSA	A0A803QKD9	Uncharacterized protein OS=Cannabis sativa OX=3483 PE=4 SV=1	0.0870743	3.86493	2416.58	7730.07	7448.89	2599.73	34785.7	18876.1	23032.5	1359.13					NS
924	tr|A0A803P642|A0A803P642_CANSA	A0A803P642	Uncharacterized protein OS=Cannabis sativa OX=3483 PE=4 SV=1	0.000372134	7.8001	4766.5	6105.56	40127.2	17686.4	94925.6	131698	153451	155681	Cytochrome b-c1 complex subunit 9, mitochondrial (Complex III subunit 9) (Complex III subunit X) (Ubiquinol-cytochrome c oxidoreductase subunit 9)	QCR9_ARATH	QCR9 At3g52730 F3C22.130	AT3G52730	Increased
925	tr|A0A7J6E717|A0A7J6E717_CANSA	A0A7J6E717	Glycosyltransferase OS=Cannabis sativa OX=3483 GN=F8388_004219 PE=3 SV=1	0.848232	0.85437	28336	728.549	3055.16	10337.8	1720.77	18673.9	854.368	15025.4	UDP-glycosyltransferase 75D1 (EC 2.4.1.-)	U75D1_ARATH	UGT75D1 IAGLU At4g15550 dl3815c FCAALL.103	AT4G15550	NS
926	tr|A0A7J6H410|A0A7J6H410_CANSA	A0A7J6H410	Methylthioribose-1-phosphate isomerase OS=Cannabis sativa OX=3483 GN=F8388_002118 PE=3 SV=1	0.364264	1.35934	76868.3	77691.6	2681.66	66922.6	87378.1	86882.1	46467	83988.6	Methylthioribose-1-phosphate isomerase (M1Pi) (MTR-1-P isomerase) (EC 5.3.1.23) (S-methyl-5-thioribose-1-phosphate isomerase) (Translation initiation factor eIF-2B subunit alpha/beta/delta-like protein)	MTNA_ARATH	At2g05830 T6P5.3	AT2G05830	NS
927	tr|A0A803QKX3|A0A803QKX3_CANSA	A0A803QKX3	Uncharacterized protein OS=Cannabis sativa OX=3483 PE=4 SV=1	0.664339	0.845856	95919.4	222032	165991	101517	166626	149289	6357.6	172942	Monothiol glutaredoxin-S15, mitochondrial (AtGrxS15)	GRS15_ARATH	GRXS15 At3g15660 MSJ11.6	AT3G15660	NS
928	tr|A0A7J6GMJ5|A0A7J6GMJ5_CANSA	A0A7J6GMJ5	DUF4149 domain-containing protein OS=Cannabis sativa OX=3483 GN=F8388_014080 PE=4 SV=1	0.041457	17.2279	1027.97	920.171	1765.29	2455.9	47694.9	37687.9	6363.59	14538.4					Increased
929	tr|A0A803Q7U5|A0A803Q7U5_CANSA	A0A803Q7U5	Uncharacterized protein OS=Cannabis sativa OX=3483 PE=4 SV=1	0.321507	1.36343	1805.35	77403.3	62820.3	65031.5	69781.3	59889.5	74472.2	78169.1	Ornithine transcarbamylase, chloroplastic (OTCase) (EC 2.1.3.3) (Ornithine carbamoyltransferase, chloroplastic)	OTC_ARATH	OTC At1g75330 F1B16.13	AT1G75330	NS
930	tr|A0A7J6G4W4|A0A7J6G4W4_CANSA	A0A7J6G4W4	Thioredoxin domain-containing protein OS=Cannabis sativa OX=3483 GN=G4B88_004630 PE=4 SV=1	0.201384	0.631441	178440	264375	119471	215769	185225	23643.4	94658.9	187768	Thioredoxin H1 (AtTrxh1) (Thioredoxin 1) (AtTRX1)	TRXH1_ARATH	TRX1 At3g51030 F24M12.70	AT3G51030	NS
931	tr|A0A7J6FGU9|A0A7J6FGU9_CANSA	A0A7J6FGU9	Agglutinin domain-containing protein OS=Cannabis sativa OX=3483 GN=G4B88_016095 PE=4 SV=1	0.814199	0.827504	6605.25	1629.15	2038.31	735.285	6519.62	1190.08	711.306	688.159					NS
932	tr|A0A803PTG0|A0A803PTG0_CANSA	A0A803PTG0	Uncharacterized protein OS=Cannabis sativa OX=3483 PE=4 SV=1	0.789035	0.79744	180255	3386.68	116266	3240.25	2662.09	116826	118356	3897.86	Thioredoxin F1, chloroplastic (AtTrxf1) (Thioredoxin F2) (AtTrxf2)	TRXF1_ARATH	At3g02730 F13E7.33	AT3G02730	NS
933	tr|A0A7J6HZC9|A0A7J6HZC9_CANSA	A0A7J6HZC9	Uncharacterized protein OS=Cannabis sativa OX=3483 GN=G4B88_023309 PE=3 SV=1	0.0180327	3.80473	7777.8	31178.2	6192.79	12265.7	62729.3	80258.8	47201.6	28257.1	Bifunctional aspartate aminotransferase and glutamate/aspartate-prephenate aminotransferase (AtAAT) (AtPPA-AT) (EC 2.6.1.1) (EC 2.6.1.78) (EC 2.6.1.79) (Protein MATERNAL EFFECT EMBRYO ARREST 17)	PAT_ARATH	PAT AAT MEE17 At2g22250 T26C19.9	AT2G22250	Increased
934	tr|A0A7J6FTW1|A0A7J6FTW1_CANSA	A0A7J6FTW1	Uncharacterized protein OS=Cannabis sativa OX=3483 GN=F8388_012117 PE=3 SV=1	0.0642685	4.91861	2354.61	3911.58	4122.62	29009.2	58051.8	68306.8	1479.37	65945.3	Protein ECERIFERUM 2	CER2_ARATH	CER2 At4g24510 F22K18.290	AT4G24510	NS
935	tr|A0A7J6GZ58|A0A7J6GZ58_CANSA	A0A7J6GZ58	Uncharacterized protein OS=Cannabis sativa OX=3483 GN=G4B88_003977 PE=3 SV=1	0.499869	0.604652	28019.7	84779.4	12393.6	163961	34499.7	26059.8	102742	11535.8	Glutamine--tRNA ligase, cytoplasmic (EC 6.1.1.18) (Glutaminyl-tRNA synthetase) (GlnRS) (Protein OVULE ABORTION 9)	SYQ_ARATH	OVA9 At1g25350 F4F7.26	AT1G25350	NS
936	tr|A0A803NRH6|A0A803NRH6_CANSA	A0A803NRH6	Uncharacterized protein OS=Cannabis sativa OX=3483 PE=4 SV=1	0.424405	0.60284	13030.2	6278.22	2264.23	12086.9	2198.45	13889.6	1177.61	3025.6	Fatty-acid-binding protein 1 (AtFAP1) (Chalcone-flavanone isomerase family protein 1)	FAP1_ARATH	FAP1 At3g63170 F16M2.20	AT3G63170	NS
937	tr|A0A7J6FTY4|A0A7J6FTY4_CANSA	A0A7J6FTY4	Uncharacterized protein OS=Cannabis sativa OX=3483 GN=F8388_007943 PE=4 SV=1	0.472667	0.783033	2268.81	2939.64	1186.79	1071.78	1116.54	1218.77	1209.99	2301.62	Methylcrotonoyl-CoA carboxylase beta chain, mitochondrial (MCCase subunit beta) (EC 6.4.1.4) (3-methylcrotonyl-CoA carboxylase 2) (3-methylcrotonyl-CoA:carbon dioxide ligase subunit beta)	MCCB_ARATH	MCCB At4g34030 F17I5.220 F28A23.210	AT4G34030	NS
938	tr|A0A7J6H539|A0A7J6H539_CANSA	A0A7J6H539	Aminotran_1_2 domain-containing protein OS=Cannabis sativa OX=3483 GN=F8388_019870 PE=4 SV=1	0.215374	0.392422	2891.7	3801.92	18512.7	8474.57	2128.31	5524.16	4035.61	1529.01	Long chain base biosynthesis protein 1 (AtLCB1) (EC 2.3.1.50) (Protein EMBRYO DEFECTIVE 2779) (Protein FUMONISIN B1 RESISTANT 11)	LCB1_ARATH	LCB1 EMB2779 FBR11 At4g36480 AP22 C7A10.880	AT4G36480	NS
939	tr|A0A803PM80|A0A803PM80_CANSA	A0A803PM80	Uncharacterized protein OS=Cannabis sativa OX=3483 PE=4 SV=1	0.124644	1.39946	62677.5	237660	206098	187999	230288	256860	249541	235147	3-isopropylmalate dehydratase small subunit 1 (EC 4.2.1.33) (AtLEUD3) (Isopropylmalate isomerase small subunit 1) (IPMI SSU1)	LEUD3_ARATH	SSU1 LEUD3 At2g43090 MFL8.15	AT2G43090	NS
940	tr|A0A803PZ42|A0A803PZ42_CANSA	A0A803PZ42	Uncharacterized protein OS=Cannabis sativa OX=3483 PE=4 SV=1	0.267729	1.94473	15993.6	26460.5	1393.05	3433.51	27005	28280.7	2446.37	34216.4					NS
941	tr|A0A803Q6W0|A0A803Q6W0_CANSA	A0A803Q6W0	Uncharacterized protein OS=Cannabis sativa OX=3483 PE=4 SV=1	0.584982	1.50436	2594.91	1502.17	3762.26	3996.83	11916	1833.38	3145.45	941.108	Probable glutathione peroxidase 2 (EC 1.11.1.9)	GPX2_ARATH	GPX2 At2g31570 T9H9.9	AT2G31570	NS
942	tr|A0A0M4R4M4|A0A0M4R4M4_CANSA	A0A0M4R4M4	Cytochrome c oxidase subunit 2 OS=Cannabis sativa OX=3483 GN=cox2 PE=3 SV=1	0.414852	0.871827	310405	594110	583105	596012	509408	453621	371915	481624	Cytochrome c oxidase subunit 2 (EC 7.1.1.9) (Cytochrome c oxidase polypeptide II)	COX2_ARATH	COX2 COXII AtMg00160	ATMG00160	NS
943	tr|A0A7J6DWY4|A0A7J6DWY4_CANSA	A0A7J6DWY4	Uncharacterized protein OS=Cannabis sativa OX=3483 GN=F8388_015850 PE=4 SV=1	0.403114	0.57827	3648.63	11476.4	4606.34	19484.5	2877.62	4412.07	1584.71	13802.9	Glutathione S-transferase U8 (AtGSTU8) (EC 2.5.1.18) (GST class-tau member 8)	GSTU8_ARATH	GSTU8 At3g09270 F3L24.14	AT3G09270	NS
944	tr|A0A803R7K5|A0A803R7K5_CANSA	A0A803R7K5	Uncharacterized protein OS=Cannabis sativa OX=3483 PE=4 SV=1	0.982933	1.00517	109442	213128	204608	236857	238719	90169.8	220489	218604					NS
945	tr|A0A803R7H8|A0A803R7H8_CANSA	A0A803R7H8	Uncharacterized protein OS=Cannabis sativa OX=3483 PE=4 SV=1	0.479287	1.93879	7963.67	5752.35	5205.14	26510	57128.7	27496.8	710.704	2745.03	Naringenin,2-oxoglutarate 3-dioxygenase (Naringenin 3-dioxygenase) (EC 1.14.11.9) (F3H) (Flavanone 3-hydroxylase) (Protein TRANSPARENT TESTA 6)	FL3H_ARATH	F3H TT6 At3g51240 F24M12.280	AT3G51240	NS
946	tr|A0A803QGD5|A0A803QGD5_CANSA	A0A803QGD5	Uncharacterized protein OS=Cannabis sativa OX=3483 PE=4 SV=1	0.865396	1.16067	1508.14	9917.79	35899.5	8069.68	43150.1	1052.12	573.625	19519.8	Universal stress protein PHOS32 (Phosphorylated protein of 32 kDa) (AtPHOS32)	PHO32_ARATH	PHOS32 At5g54430 F24B18.5	AT5G54430	NS
947	tr|A0A803PES6|A0A803PES6_CANSA	A0A803PES6	Uncharacterized protein OS=Cannabis sativa OX=3483 PE=4 SV=1	0.760797	0.810578	241892	116571	8925.39	16180.1	76652.8	118936	37307.9	78015	Aldehyde dehydrogenase family 2 member B4, mitochondrial (ALDH2a) (EC 1.2.1.3)	AL2B4_ARATH	ALDH2B4 ALDH2 At3g48000 T17F15.130	AT3G48000	NS
948	tr|A0A803P287|A0A803P287_CANSA	A0A803P287	Uncharacterized protein OS=Cannabis sativa OX=3483 PE=4 SV=1	0.351361	1.63199	202051	9365.66	286903	110020	165663	470097	183486	173562	Elongation factor 1-alpha 2 (EF-1-alpha 2) (eEF-1A2)	EF1A2_ARATH	A2 At1g07930 T6D22.31	AT1G07930	NS
949	tr|A0A803R882|A0A803R882_CANSA	A0A803R882	Uncharacterized protein OS=Cannabis sativa OX=3483 PE=4 SV=1	0.000408556	0.862624	171431	178880	180608	173704	148920	146061	155390	157451					NS
950	tr|A0A803QAH2|A0A803QAH2_CANSA	A0A803QAH2	Uncharacterized protein OS=Cannabis sativa OX=3483 PE=4 SV=1	0.231689	0.724778	314150	276009	234043	289155	36846.6	262323	246266	261501	RGS1-HXK1-interacting protein 1	RHIP1_ARATH	RHIP1 At4g26410 M3E9.160	AT4G26410	NS
951	tr|A0A7J6FL04|A0A7J6FL04_CANSA	A0A7J6FL04	Uncharacterized protein OS=Cannabis sativa OX=3483 GN=G4B88_003788 PE=3 SV=1	0.339364	0.789285	252599	169433	179921	293875	248506	117885	222754	117919	60S ribosomal protein L23 (Protein EMBRYO DEFECTIVE 2171)	RL23_ARATH	RPL23A At1g04480 F19P19.5; RPL23B At2g33370 F4P9.14; RPL23C EMB2171 At3g04400 T27C4.4	AT1G04480; AT2G33370; AT3G04400	NS
952	tr|A0A803R8H5|A0A803R8H5_CANSA	A0A803R8H5	Uncharacterized protein OS=Cannabis sativa OX=3483 PE=4 SV=1	0.13643	0.580319	67211	79555.8	44079.7	45251.1	4373.39	31639.9	41470	59528.7	Acireductone dioxygenase 3 (Acireductone dioxygenase (Fe(2+)-requiring) 3) (ARD' 3) (Fe-ARD 3) (EC 1.13.11.54) (Acireductone dioxygenase (Ni(2+)-requiring) 3) (ARD 3) (Ni-ARD 3) (EC 1.13.11.53)	MTND3_ARATH	ARD3 At4g14710 dl3395c FCAALL.141	AT4G14710	NS
953	tr|A0A7J6FPG4|A0A7J6FPG4_CANSA	A0A7J6FPG4	Uncharacterized protein OS=Cannabis sativa OX=3483 GN=F8388_027201 PE=3 SV=1	0.634261	0.678563	122741	77247.5	6671.88	5660.98	67698.4	68072.2	7332.75	970.124	UPF0051 protein ABCI8, chloroplastic (ABC transporter I family member 8) (ABC transporter ABCI.8) (AtABCI8) (Non-intrinsic ABC protein 1) (Protein ABC1) (Plastid sufB-like protein) (Protein LONG AFTER FAR-RED 6)	AB8I_ARATH	ABCI8 LAF6 NAP1 At4g04770 T4B21.16	AT4G04770	NS
954	tr|A0A7J6H2A0|A0A7J6H2A0_CANSA	A0A7J6H2A0	Uncharacterized protein OS=Cannabis sativa OX=3483 GN=F8388_026737 PE=3 SV=1	0.498365	1.84096	1027.83	1958.6	51040	970.483	36868.1	14515.2	47136.5	2727.6	Chalcone synthase (EC 2.3.1.74) (Naringenin-chalcone synthase) (Protein TRANSPARENT TESTA 4)	CHSY_ARATH	CHS TT4 At5g13930 MAC12.11 MAC12.14	AT5G13930	NS
955	tr|A0A803R679|A0A803R679_CANSA	A0A803R679	Uncharacterized protein OS=Cannabis sativa OX=3483 PE=4 SV=1	0.617687	0.672785	8574.77	1838.34	1365.2	4130.05	730.537	1268.25	8191.37	512.748	Calcium-dependent protein kinase 3 (EC 2.7.11.1) (Calcium-dependent protein kinase isoform CDPK6) (AtCDPK6)	CDPK3_ARATH	CPK3 CDPK6 At4g23650 F9D16.120	AT4G23650	NS
956	tr|A0A7J6EI27|A0A7J6EI27_CANSA	A0A7J6EI27	Uncharacterized protein OS=Cannabis sativa OX=3483 GN=F8388_017921 PE=4 SV=1	0.286703	1.36737	13811.2	167674	181997	171663	182581	171765	217990	159407	Alpha-humulene/(-)-(E)-beta-caryophyllene synthase (EC 4.2.3.-) (Terpenoid synthase 21) (AtTPS21)	HUMS_ARATH	TPS21 PUP8 At5g23960 MZF18.16	AT5G23960	NS
957	tr|A0A803QQ19|A0A803QQ19_CANSA	A0A803QQ19	Uncharacterized protein OS=Cannabis sativa OX=3483 PE=4 SV=1	0.00038238	0.284548	663927	665348	611426	744148	13781.8	298419	221801	229968	14-3-3-like protein GF14 iota (General regulatory factor 12)	14312_ARATH	GRF12 At1g26480 T1K7.15	AT1G26480	decreased
958	tr|A0A803Q283|A0A803Q283_CANSA	A0A803Q283	Uncharacterized protein OS=Cannabis sativa OX=3483 PE=4 SV=1	0.215874	3.56033	998.739	2258.29	4701.93	1294.24	1031.33	15510.3	15506.3	896.491	Uncharacterized GPI-anchored protein At5g19250	UGPI3_ARATH	At5g19250 T24G5.150	AT5G19250	NS
959	tr|A0A0M4S8F3|A0A0M4S8F3_CANSA	A0A0M4S8F3	ATP synthase protein MI25 OS=Cannabis sativa OX=3483 GN=atp4 PE=3 SV=1	0.154335	1.40872	148350	158387	183112	217870	332502	180766	174666	309041	ATP synthase protein MI25 (ORF25)	MI25_ARATH	AtMg00640	ATMG00640	NS
960	tr|A0A7J6GR27|A0A7J6GR27_CANSA	A0A7J6GR27	EamA domain-containing protein OS=Cannabis sativa OX=3483 GN=G4B88_026645 PE=3 SV=1	0.465451	0.905793	160662	124853	89969.6	133615	125937	117256	102206	115740	WAT1-related protein At2g37460	WTR13_ARATH	At2g37460 F3G5.25	AT2G37460	NS
961	tr|A0A803NYR3|A0A803NYR3_CANSA	A0A803NYR3	Uncharacterized protein OS=Cannabis sativa OX=3483 PE=4 SV=1	0.0823057	1.66566	113882	194643	94473.3	101648	130900	252597	274835	182236	Aldehyde dehydrogenase family 2 member C4 (EC 1.2.1.3) (ALDH1a) (Protein REDUCED EPIDERMAL FLUORESCENCE 1)	AL2C4_ARATH	ALDH2C4 REF1 At3g24503 MOB24.3	AT3G24503	NS
962	tr|A0A7J6G9S5|A0A7J6G9S5_CANSA	A0A7J6G9S5	Uncharacterized protein OS=Cannabis sativa OX=3483 GN=F8388_023595 PE=4 SV=1	0.441432	3.88911	11911.1	19202.5	4491.25	2182.8	135424	4328.95	3288.68	3918.14	Peptide methionine sulfoxide reductase B3 (AtMSRB3) (EC 1.8.4.12) (Peptide-methionine (R)-S-oxide reductase)	MSRB3_ARATH	MSRB3 At4g04800 T4B21.6	AT4G04800	NS
963	tr|A0A803NUW4|A0A803NUW4_CANSA	A0A803NUW4	Uncharacterized protein OS=Cannabis sativa OX=3483 PE=4 SV=1	0.408455	1.77866	2607.34	39962.6	1187.09	78834.3	1043.3	49846.1	86939.2	80219.1	Eukaryotic translation initiation factor 3 subunit K (eIF3k) (eIF-3 p25)	EIF3K_ARATH	TIF3K1 At4g33250 F17M5.10	AT4G33250	NS
964	tr|A0A803QA45|A0A803QA45_CANSA	A0A803QA45	Uncharacterized protein OS=Cannabis sativa OX=3483 PE=4 SV=1	0.0706528	4.44598	8158.89	1570.4	958.947	1428.41	19816.7	22121.2	3901.9	8030.52	Serine/arginine-rich SC35-like splicing factor SCL30A (At-SCL30A) (AtSCL30A) (SC35-like splicing factor 30A) (Serine/arginine-rich splicing factor 30A)	SL30A_ARATH	SCL30A At3g13570 K20M4.1	AT3G13570	NS
965	tr|A0A7J6GQT2|A0A7J6GQT2_CANSA	A0A7J6GQT2	Adenylosuccinate lyase OS=Cannabis sativa OX=3483 GN=G4B88_026589 PE=3 SV=1	0.115405	2.03814	6825.99	45742.1	16468	15461.4	37018.7	23297.5	62326.6	49575.2					NS
966	tr|A0A803PPX3|A0A803PPX3_CANSA	A0A803PPX3	Uncharacterized protein OS=Cannabis sativa OX=3483 PE=4 SV=1	0.502628	0.561127	42860.8	1249.57	41290	4035.68	6221.47	35245.1	7798.68	919.716	BAHD acyltransferase DCR (EC 2.3.1.-) (Protein DEFECTIVE IN CUTICULAR RIDGES) (Protein PERMEABLE LEAVES 3)	DCR_ARATH	DCR PEL3 At5g23940 MRO11.2	AT5G23940	NS
967	tr|A0A7J6H7I3|A0A7J6H7I3_CANSA	A0A7J6H7I3	Peptidase_S9 domain-containing protein OS=Cannabis sativa OX=3483 GN=G4B88_016562 PE=4 SV=1	0.546021	1.86108	14392.5	18222.1	3049.66	1472.41	52220.3	8632.05	7807.52	454.351	Probable glutamyl endopeptidase, chloroplastic (EC 3.4.21.-)	CGEP_ARATH	GEP At2g47390 T8I13.23	AT2G47390	NS
968	tr|A0A7J6EKD5|A0A7J6EKD5_CANSA	A0A7J6EKD5	Uncharacterized protein OS=Cannabis sativa OX=3483 GN=F8388_012902 PE=4 SV=1	0.120349	0.405232	113068	8964.22	130298	144704	55805.5	27428.3	61070.3	16586.8	Probable enoyl-CoA hydratase 1, peroxisomal (EC 4.2.1.17) (Enoyl-CoA hydratase isoform A)	ECH1P_ARATH	ECHIA At4g16210 dl4145c	AT4G16210	NS
969	tr|A0A1V0QSH7|A0A1V0QSH7_CANSA	A0A1V0QSH7	FPPS2 (Fragment) OS=Cannabis sativa OX=3483 PE=2 SV=1	0.0059147	4.73885	1070.67	2415.38	51342.9	2273.86	73488.8	73286.2	60118.1	63708.3	Farnesyl pyrophosphate synthase 1, mitochondrial (FPP synthase 1) (FPS 1) (EC 2.5.1.10) ((2E,6E)-farnesyl diphosphate synthase 1) (Dimethylallyltranstransferase 1) (EC 2.5.1.1) (Farnesyl diphosphate synthase 1) (Geranyltranstransferase 1)	FPPS1_ARATH	FPS1 At5g47770 MCA23.9	AT5G47770	Increased
970	tr|A0A803QWU9|A0A803QWU9_CANSA	A0A803QWU9	Uncharacterized protein OS=Cannabis sativa OX=3483 PE=4 SV=1	0.213535	0.496875	26533.3	122098	49196.7	58528.6	1093.72	33619.8	51280.9	41382.8	Cycloartenol-C-24-methyltransferase (EC 2.1.1.41) (24-sterol C-methyltransferase 1) (Sterol C-methyltransferase 1) (Protein CEPHALOPOD) (Protein STEROL METHYLTRANSFERASE 1)	SMT1_ARATH	SMT1 CPH At5g13710 MSH12.18	AT5G13710	NS
971	tr|A0A7J6DUU5|A0A7J6DUU5_CANSA	A0A7J6DUU5	AMP-binding domain-containing protein OS=Cannabis sativa OX=3483 GN=F8388_003764 PE=4 SV=1	0.534136	0.859968	116591	98412.5	38311.7	88926.9	77943.3	61386	91492.6	63495.3	Probable acyl-activating enzyme 16, chloroplastic (EC 6.2.1.-)	AAE16_ARATH	AAE16 At3g23790 MYM9.14	AT3G23790	NS
972	tr|A0A7J6H4R0|A0A7J6H4R0_CANSA	A0A7J6H4R0	Uncharacterized protein OS=Cannabis sativa OX=3483 GN=F8388_019921 PE=4 SV=1	0.229653	6.37875	1370.15	765.553	2221.59	1068.15	2978.86	1585.25	24840.1	5203.36	Extensin-3 (AtExt3) (AtExt5) (Extensin-3/5) (Protein ROOT-SHOOT-HYPOCOTYL-DEFECTIVE)	EXTN3_ARATH	EXT3 EXT3/5 EXT5 RSH At1g21310 F16F4.4	AT1G21310	NS
973	tr|A0A7J6HDC2|A0A7J6HDC2_CANSA	A0A7J6HDC2	NADH dehydrogenase [ubiquinone] 1 alpha subcomplex subunit 12 OS=Cannabis sativa OX=3483 GN=F8388_023150 PE=3 SV=1	0.227215	0.453243	4517.32	59233.8	61923.3	44091.1	26224.3	1763.62	1456.46	47500.7	Probable NADH dehydrogenase [ubiquinone] 1 alpha subcomplex subunit 12	NDUAC_ARATH	At3g03100 T17B22.21	AT3G03100	NS
974	tr|A0A7J6GPB8|A0A7J6GPB8_CANSA	A0A7J6GPB8	Uncharacterized protein OS=Cannabis sativa OX=3483 GN=F8388_004044 PE=4 SV=1	0.524036	0.649322	3899.8	13739.3	5870.52	1434.47	978.168	2040.23	9248.5	3929.86					NS
975	tr|A0A803QUV1|A0A803QUV1_CANSA	A0A803QUV1	Uncharacterized protein OS=Cannabis sativa OX=3483 PE=4 SV=1	0.31541	0.899535	61248	88965.4	77939.4	72124.2	73626.3	58667.5	73829.1	63986.9	26S proteasome non-ATPase regulatory subunit 7 homolog A (26S proteasome regulatory subunit RPN8a) (AtRPN8a) (Protein ASYMMETRIC LEAVES ENHANCER 3) (Protein MOV34) (AtMOV34)	PSD7A_ARATH	RPN8A AE3 MOV34 At5g05780 MJJ3.19	AT5G05780	NS
976	tr|A0A803QST7|A0A803QST7_CANSA	A0A803QST7	Uncharacterized protein OS=Cannabis sativa OX=3483 PE=4 SV=1	0.177032	1.88311	158437	2928.89	1866.97	197998	152849	163481	194429	169479	Enoyl-CoA hydratase 2, peroxisomal (EC 4.2.1.119)	ECH2_ARATH	ECH2 At1g76150 T23E18.38 T23E18.9	AT1G76150	NS
977	tr|A0A803PDK9|A0A803PDK9_CANSA	A0A803PDK9	Uncharacterized protein OS=Cannabis sativa OX=3483 PE=4 SV=1	0.0517525	6.84372	3657.46	15297.4	14888.6	41582.4	178240	205243	3167.18	129543	Cytochrome c oxidase subunit 6a, mitochondrial (AtCOX6a)	COX6A_ARATH	COX6A At4g37830 T28I19_110	AT4G37830	NS
978	tr|A0A803NWR1|A0A803NWR1_CANSA	A0A803NWR1	Uncharacterized protein OS=Cannabis sativa OX=3483 PE=4 SV=1	0.967432	1.01807	109070	482107	496368	479174	651885	175127	619307	148713	Probable pyruvate kinase, cytosolic isozyme (PK) (EC 2.7.1.40)	KPYC_ARATH	At4g26390 M3E9.180	AT4G26390	NS
979	tr|A0A803PHX1|A0A803PHX1_CANSA	A0A803PHX1	Uncharacterized protein OS=Cannabis sativa OX=3483 PE=4 SV=1	0.647818	1.34857	2162.38	8988.06	2836.8	4947.1	8153.67	1678.35	1389.7	14312.5	Putative caffeoyl-CoA O-methyltransferase At1g67980 (EC 2.1.1.104) (Trans-caffeoyl-CoA 3-O-methyltransferase) (CCoAMT) (CCoAOMT)	CAMT1_ARATH	At1g67980 T23K23.17	AT1G67980	NS
980	tr|A0A7J6FHT8|A0A7J6FHT8_CANSA	A0A7J6FHT8	Acetohydroxy-acid synthase small subunit OS=Cannabis sativa OX=3483 GN=F8388_007329 PE=3 SV=1	0.144106	1.8974	55260.4	30182.2	5030.45	2571.94	43185.3	41761.1	48033.4	43563.5	Acetolactate synthase small subunit 1, chloroplastic (ALS-interacting protein 1) (Acetohydroxyacid synthase small subunit 1)	ILVH1_ARATH	AHASS1 AIP1 At2g31810 F20M17.15	AT2G31810	NS
981	tr|A0A7J6HQS1|A0A7J6HQS1_CANSA	A0A7J6HQS1	Carboxypeptidase OS=Cannabis sativa OX=3483 GN=G4B88_027377 PE=3 SV=1	0.0342955	0.298967	1669.88	3442.57	1381.86	3776.76	579.992	1528.05	550.68	411.985	Serine carboxypeptidase-like 25 (EC 3.4.16.-)	SCP25_ARATH	SCPL25 At3g02110 F1C9.10	AT3G02110	decreased
982	tr|A0A803PCX1|A0A803PCX1_CANSA	A0A803PCX1	Uncharacterized protein OS=Cannabis sativa OX=3483 PE=4 SV=1	0.0292454	2.49519	110303	3023.55	14452.6	126177	150586	186278	141036	155768	NADH dehydrogenase [ubiquinone] iron-sulfur protein 8-B, mitochondrial (EC 7.1.1.2)	NDS8B_ARATH	At1g16700 F19K19.1	AT1G16700	Increased
983	tr|A0A7J6H609|A0A7J6H609_CANSA	A0A7J6H609	Uncharacterized protein OS=Cannabis sativa OX=3483 GN=G4B88_024347 PE=4 SV=1	0.713405	0.789568	16305.8	2884.89	3912.94	1911.46	4737.31	6489.98	4231.96	4291.85	Sister chromatid cohesion protein PDS5 homolog C (Precocious dissociation of sisters protein 5-C) (AtPDS5C)	PDS5C_ARATH	PDS5C At4g31880 F11C18.80	AT4G31880	NS
984	tr|A0A803Q601|A0A803Q601_CANSA	A0A803Q601	Uncharacterized protein OS=Cannabis sativa OX=3483 PE=4 SV=1	0.0579703	4.9221	13337	36221.5	7882.34	5882.09	102142	108444	99839.5	1257.02	Cytochrome b-c1 complex subunit 7-2, mitochondrial (Complex III subunit 7-2) (Complex III subunit VII) (Ubiquinol-cytochrome c oxidoreductase subunit 7-2)	QCR72_ARATH	QCR7-2 At5g25450 F18G18.190 T14C9.20	AT5G25450	NS
985	tr|A0A7J6DYN7|A0A7J6DYN7_CANSA	A0A7J6DYN7	Uncharacterized protein OS=Cannabis sativa OX=3483 GN=F8388_019713 PE=3 SV=1	0.97607	0.980861	20807.3	74591	3859.71	56783.6	15842.3	75472.1	1742.37	59998.3	Vesicle-associated membrane protein 721 (AtVAMP721) (v-SNARE synaptobrevin 7B) (AtVAMP7B)	VA721_ARATH	VAMP721 VAMP7B At1g04750 F13M7.26 F13M7_23 T1G11.1	AT1G04750	NS
986	tr|A0A803QCE6|A0A803QCE6_CANSA	A0A803QCE6	Uncharacterized protein OS=Cannabis sativa OX=3483 PE=4 SV=1	0.374416	4.03537	2801.41	5667.3	3812.13	4932	58073.1	3338.9	1811.38	6236.83	E3 ubiquitin-protein ligase UPL1 (Ubiquitin-protein ligase 1) (EC 2.3.2.26) (HECT-type E3 ubiquitin transferase UPL1)	UPL1_ARATH	UPL1 At1g55860 F14J16.14 F14J16.37	AT1G55860	NS
987	tr|A0A803P3D5|A0A803P3D5_CANSA	A0A803P3D5	Uncharacterized protein OS=Cannabis sativa OX=3483 PE=4 SV=1	0.322679	0.628425	7126.9	80857	116649	126474	76420.5	52713.8	45982.4	32959.3	Cytosolic isocitrate dehydrogenase [NADP] (EC 1.1.1.42)	ICDHC_ARATH	CICDH At1g65930 F12P19.10	AT1G65930	NS
988	tr|A0A7J6E7M5|A0A7J6E7M5_CANSA	A0A7J6E7M5	Uncharacterized protein OS=Cannabis sativa OX=3483 GN=G4B88_007430 PE=4 SV=1	0.565563	1.49695	5611.84	18576.1	98893.7	9613.65	62633.6	68334.9	65153.8	2516.11					NS
989	tr|A0A0U2DTG7|A0A0U2DTG7_CANSA	A0A0U2DTG7	Acetyl-coenzyme A carboxylase carboxyl transferase subunit beta, chloroplastic OS=Cannabis sativa subsp. sativa OX=1678924 GN=accD PE=3 SV=1	0.410392	2.20183	2036.76	5114.1	2405.28	61279.7	5261.73	72096.4	6328.76	72281.3	Acetyl-coenzyme A carboxylase carboxyl transferase subunit beta, chloroplastic (ACCase subunit beta) (Acetyl-CoA carboxylase carboxyltransferase subunit beta) (EC 2.1.3.15)	ACCD_ARATH	accD AtCg00500	ATCG00500	NS
990	tr|A0A0U2DW36|A0A0U2DW36_CANSA	A0A0U2DW36	Protein TIC 214 OS=Cannabis sativa subsp. sativa OX=1678924 GN=ycf1 PE=3 SV=1	0.306715	0.416889	7831.88	1214.74	2948	717.139	435.249	1530.73	2077.49	1255.92	Protein TIC 214 (Translocon at the inner envelope membrane of chloroplasts 214) (AtTIC214)	TI214_ARATH	TIC214 ycf1-A AtCg01000; TIC214 ycf1-B AtCg01130	ATCG01000; ATCG01130	NS
991	tr|A0A7J6HC77|A0A7J6HC77_CANSA	A0A7J6HC77	AIG1-type G domain-containing protein OS=Cannabis sativa OX=3483 GN=F8388_004418 PE=3 SV=1	0.339038	2.59224	12288.9	16473.1	10458.5	8008.77	84193.2	8452.95	19234.5	10548.9	Translocase of chloroplast 90, chloroplastic (AtToc90) (EC 3.6.5.-) (90 kDa chloroplast outer envelope protein) (Plastid protein import 4)	TOC90_ARATH	TOC90 PPI4 At5g20300 F5O24.190	AT5G20300	NS
992	tr|A0A803P075|A0A803P075_CANSA	A0A803P075	Uncharacterized protein OS=Cannabis sativa OX=3483 PE=4 SV=1	0.844179	1.0869	20835.6	60700.1	31464.8	62003.6	6695.73	70371.5	71886.7	41257.8	NADH dehydrogenase [ubiquinone] flavoprotein 2, mitochondrial (EC 7.1.1.2)	NDUV2_ARATH	At4g02580 T10P11.14	AT4G02580	NS
993	tr|A0A7J6HGQ7|A0A7J6HGQ7_CANSA	A0A7J6HGQ7	DLH domain-containing protein OS=Cannabis sativa OX=3483 GN=G4B88_018646 PE=4 SV=1	0.13101	1.66611	171472	301934	150019	53907.1	191666	350785	240428	345633	Carboxylesterase SOBER1 (EC 3.1.1.-) (Phospholipase A2 SOBER1) (Protein SUPPRESSOR OF AVRBST-ELICITED RESISTANCE 1)	SOBR1_ARATH	SOBER1 At4g22305	AT4G22305	NS
994	tr|A0A803QFE3|A0A803QFE3_CANSA	A0A803QFE3	Uncharacterized protein OS=Cannabis sativa OX=3483 PE=4 SV=1	0.0458869	0.183223	60748.5	52175.5	47533	3490.08	4888.71	4182.16	2298.6	18669.5	Glycine cleavage system H protein 2, mitochondrial	GCSH2_ARATH	GDH2 At2g35120 T4C15.21	AT2G35120	decreased
995	tr|A0A803NWG9|A0A803NWG9_CANSA	A0A803NWG9	Uncharacterized protein OS=Cannabis sativa OX=3483 PE=4 SV=1	0.774407	1.10295	20674.2	23714.3	22797.5	16547.5	17663.7	19370.9	43539.8	11779.7	Exocyst complex component SEC8 (AtSec8) (Exocyst complex component 4)	SEC8_ARATH	SEC8 At3g10380 F14P13.2	AT3G10380	NS
996	tr|A0A803PGC6|A0A803PGC6_CANSA	A0A803PGC6	Uncharacterized protein OS=Cannabis sativa OX=3483 PE=4 SV=1	0.378901	0.705708	5051.36	3209.98	3798.03	996.058	1323.27	3369.39	1381.03	3139.64	Photosystem I reaction center subunit IV B, chloroplastic (PSI-E B)	PSAE2_ARATH	PSAE2 At2g20260 F11A3.19	AT2G20260	NS
997	tr|A0A7J6EJC6|A0A7J6EJC6_CANSA	A0A7J6EJC6	Uncharacterized protein OS=Cannabis sativa OX=3483 GN=G4B88_020132 PE=4 SV=1	0.297138	1.78832	1700.08	18301.8	14051.5	8612.28	21493.9	1403.3	21123.3	32279.1	Class V chitinase (AtChiC) (EC 3.2.1.14) (EC 3.2.1.200)	CHIC_ARATH	ChiC At4g19810 T16H5.170	AT4G19810	NS
998	tr|A0A803R7B7|A0A803R7B7_CANSA	A0A803R7B7	Uncharacterized protein OS=Cannabis sativa OX=3483 PE=4 SV=1	0.82168	0.944405	5475.89	4618.76	5075.63	3605.21	2315.39	3844.75	4319.35	7252.17	Zinc finger CCCH domain-containing protein 36 (AtC3H36)	C3H36_ARATH	At3g12130 T21B14.5	AT3G12130	NS
999	tr|A0A803PEU9|A0A803PEU9_CANSA	A0A803PEU9	Uncharacterized protein OS=Cannabis sativa OX=3483 PE=4 SV=1	0.81345	0.861528	53989.9	27383.9	62132.9	2639.11	38608.8	6531.14	8547.78	72221	Thioredoxin-like protein AAED1, chloroplastic (AhpC/TSA antioxidant enzyme domain-containing protein 1)	PXL2C_ARATH	At2g37240 F3G5.3	AT2G37240	NS
1000	tr|A0A7J6FXU3|A0A7J6FXU3_CANSA	A0A7J6FXU3	PAP_fibrillin domain-containing protein OS=Cannabis sativa OX=3483 GN=F8388_016080 PE=3 SV=1	0.88948	0.904787	1785.72	15542	3767.06	1117.12	4371.75	8950.44	4273.48	2501.33	Probable plastid-lipid-associated protein 13, chloroplastic (Fibrillin-7b) (AtPGL30)	PAP13_ARATH	PAP13 FBN7b FIB7b At2g42130 T24P15.4	AT2G42130	NS
1001	tr|A0A803NU90|A0A803NU90_CANSA	A0A803NU90	Uncharacterized protein OS=Cannabis sativa OX=3483 PE=4 SV=1	0.508255	0.560979	4076.64	65198.9	38573.6	9429.46	4643.05	2981.78	7009.76	51156.2					NS
1002	tr|A0A7J6DK48|A0A7J6DK48_CANSA	A0A7J6DK48	Uncharacterized protein OS=Cannabis sativa OX=3483 GN=G4B88_000290 PE=4 SV=1	0.373205	2.58054	1015.34	2254.46	58991.5	3429.06	4120.61	81027.3	83171.5	1197.05					NS
1003	tr|A0A803PGS6|A0A803PGS6_CANSA	A0A803PGS6	Uncharacterized protein OS=Cannabis sativa OX=3483 PE=4 SV=1	0.0796206	0.0983675	1689.6	18636.7	4146.34	19237.4	2399.03	436.362	772.137	692.11					NS
1004	tr|A0A7J6DZB9|A0A7J6DZB9_CANSA	A0A7J6DZB9	Uncharacterized protein OS=Cannabis sativa OX=3483 GN=F8388_024786 PE=4 SV=1	0.462688	0.708882	3812.93	4183.25	1694.63	8328.88	4294.07	3814.87	412.955	4251.93	UDP-glycosyltransferase 72B1 (EC 2.4.1.-) (Arbutin synthase) (Probable hydroquinone glucosyltransferase) (EC 2.4.1.218)	U72B1_ARATH	UGT72B1 At4g01070 F2N1.15	AT4G01070	NS
1005	tr|A0A803PD92|A0A803PD92_CANSA	A0A803PD92	Uncharacterized protein OS=Cannabis sativa OX=3483 PE=4 SV=1	0.70667	1.18178	10421	531.633	6802.3	5154.59	4568.47	6454.94	11551	4499.61	Histone H3.3 (Histone H3.2)	H33_ARATH	HTR4 At4g40030 T5J17.200; HTR5 At4g40040 T5J17.210; HTR8 At5g10980 T30N20_250 T5K6.6	AT4G40030; AT4G40040; AT5G10980	NS
1006	tr|A0A803PTY4|A0A803PTY4_CANSA	A0A803PTY4	Uncharacterized protein OS=Cannabis sativa OX=3483 PE=4 SV=1	0.104907	1.94155	87225.6	118749	3145.3	34395.6	92618	91463.8	146336	142379	Probable UDP-arabinopyranose mutase 5 (EC 5.4.99.30) (Reversibly glycosylated polypeptide 5) (AtRGP5) (UDP-L-arabinose mutase 5)	RGP5_ARATH	RGP5 At5g16510 MQK4.26	AT5G16510	NS
1007	tr|A0A7J6GB59|A0A7J6GB59_CANSA	A0A7J6GB59	Uncharacterized protein OS=Cannabis sativa OX=3483 GN=F8388_018231 PE=3 SV=1	0.65968	1.21963	2011.69	1910.28	2515.5	3047.2	5983.6	2705.21	915.379	1963.57	Peroxisomal nicotinamide adenine dinucleotide carrier (Peroxisomal NAD carrier) (Peroxisomal membrane protein 38, (PMP36)) (AtPMP38) (Protein ABERRANT PEROXISOME MORPHOLOGY 3) (Solute carrier family 25 member 17)	PXN_ARATH	PXN APEM3 At2g39970 T28M21.13	AT2G39970	NS
1008	tr|A0A7J6HA77|A0A7J6HA77_CANSA	A0A7J6HA77	Uncharacterized protein OS=Cannabis sativa OX=3483 GN=F8388_004304 PE=3 SV=1	0.320244	1.74775	47122.9	4419.45	106326	10910.8	34116.7	63798.3	117725	79344.2	(Z)-3-hexen-1-ol acetyltransferase (EC 2.3.1.195)	CHAT_ARATH	CHAT At3g03480 T21P5.10	AT3G03480	NS
1009	tr|A0A803QUJ8|A0A803QUJ8_CANSA	A0A803QUJ8	Uncharacterized protein OS=Cannabis sativa OX=3483 PE=4 SV=1	0.210226	1.55308	35200.1	33692.9	178008	170717	159959	155078	184516	149040	Acetylglutamate kinase, chloroplastic (EC 2.7.2.8) (N-acetyl-L-glutamate 5-phosphotransferase) (NAG kinase) (AtNAGK)	NAGK_ARATH	NAGK At3g57560 T8H10.160	AT3G57560	NS
1010	tr|A0A803P059|A0A803P059_CANSA	A0A803P059	Uncharacterized protein OS=Cannabis sativa OX=3483 PE=4 SV=1	0.0452041	0.109323	2055.81	23804.6	13283.7	28765.6	507.672	4239.37	413.018	2264	Signal recognition particle 54 kDa protein 3 (SRP54)	SR543_ARATH	SRP-54C At1g48900 F27K7.8	AT1G48900	decreased
1011	tr|A0A803PRD4|A0A803PRD4_CANSA	A0A803PRD4	Uncharacterized protein OS=Cannabis sativa OX=3483 PE=4 SV=1	0.31448	1.61971	139753	90708.8	5689.27	2909.08	99582	100136	101313	86175.4	Phosphomevalonate kinase, peroxisomal (EC 2.7.4.2) (5-phosphomevalonate kinase) (AtPMK)	PMK_ARATH	PMK At1g31910 F5M6.9	AT1G31910	NS
1012	tr|A0A803QQZ7|A0A803QQZ7_CANSA	A0A803QQZ7	Uncharacterized protein OS=Cannabis sativa OX=3483 PE=4 SV=1	0.209378	2.78147	1372.9	3218.39	21775.6	1035.29	29856	32456.2	4183.98	9722.1	Eukaryotic translation initiation factor 5A-1 (AtELF5A-1) (eIF-5A-1)	IF5A1_ARATH	ELF5A-1 At1g13950 F16A14.17 F7A19.4	AT1G13950	NS
1013	tr|A0A803QKL0|A0A803QKL0_CANSA	A0A803QKL0	Uncharacterized protein OS=Cannabis sativa OX=3483 PE=4 SV=1	0.0448015	0.611228	1823.28	2118.2	2624.85	3050.3	797.956	1429.56	1982.33	1668.11					decreased
1014	tr|A0A803NJ80|A0A803NJ80_CANSA	A0A803NJ80	Uncharacterized protein OS=Cannabis sativa OX=3483 PE=4 SV=1	0.315014	2.3204	3776.92	7180.9	7576.58	4104.63	8007.23	32120.6	596.557	11807.3	Bifunctional aspartokinase/homoserine dehydrogenase 2, chloroplastic (AK-HD 2) (AK-HSDH 2) (Beta-aspartyl phosphate homoserine 2) [Includes: Aspartokinase (EC 2.7.2.4) (Aspartate kinase); Homoserine dehydrogenase (EC 1.1.1.3)]	AKH2_ARATH	AKHSDH2 AK-HSDH II At4g19710 T16H5.70	AT4G19710	NS
1015	tr|A0A803NGQ2|A0A803NGQ2_CANSA	A0A803NGQ2	Uncharacterized protein OS=Cannabis sativa OX=3483 PE=4 SV=1	0.285993	1.58447	43953.4	30320.4	98202.7	812.356	81774.3	59905.4	52959.3	79932	3-hydroxyisobutyryl-CoA hydrolase 1 (EC 3.1.2.-) (EC 3.1.2.4) (CoA-thioester hydrolase CHY1)	HIBC1_ARATH	CHY1 At5g65940 K14B20.11	AT5G65940	NS
1016	tr|A0A803QTL2|A0A803QTL2_CANSA	A0A803QTL2	Uncharacterized protein OS=Cannabis sativa OX=3483 PE=4 SV=1	0.524084	0.356322	47052.2	790.928	979.116	1566.43	725.396	1488.11	940.328	14800.7	Eukaryotic initiation factor 4A-1 (eIF-4A-1) (EC 3.6.4.13) (ATP-dependent RNA helicase eIF4A-1) (DEAD-box ATP-dependent RNA helicase 4) (AtRH04)	IF4A1_ARATH	EIF4A1 RH4 TIF4A-1 At3g13920 MDC16.4	AT3G13920	NS
1017	tr|A0A803Q437|A0A803Q437_CANSA	A0A803Q437	Uncharacterized protein OS=Cannabis sativa OX=3483 PE=4 SV=1	0.246241	2.14861	1413.27	6139.11	32179.7	1854.92	28026.1	5293.33	29255.6	26779.2	Coatomer subunit beta-1 (Beta-coat protein 1) (Beta-COP 1)	COPB1_ARATH	At4g31480 F3L17.50	AT4G31480	NS
1018	tr|A0A803RBI0|A0A803RBI0_CANSA	A0A803RBI0	Uncharacterized protein OS=Cannabis sativa OX=3483 PE=4 SV=1	0.246546	4.53786	3260.6	900.733	2528.9	1553.05	7008.23	3582.37	25899.4	916.891	RGG repeats nuclear RNA binding protein B	RGGB_ARATH	RGGB At4g17520 dl4795w FCAALL.142	AT4G17520	NS
1019	tr|A0A803R4M3|A0A803R4M3_CANSA	A0A803R4M3	Uncharacterized protein OS=Cannabis sativa OX=3483 PE=4 SV=1	0.121261	1.51994	1370.07	1714.54	2284.23	2561.33	2319.02	2410.21	2838.35	4485.77	Histone deacetylase complex subunit SAP18 (18 kDa Sin3-associated polypeptide)	SAP18_ARATH	At2g45640 F17K2.17	AT2G45640	NS
1020	tr|A0A803P8Z1|A0A803P8Z1_CANSA	A0A803P8Z1	Uncharacterized protein OS=Cannabis sativa OX=3483 PE=4 SV=1	0.127437	1.87345	79330.1	2922.49	68459	62974.4	59925.3	140909	72017.8	127478					NS
1021	tr|A0A7J6GBI1|A0A7J6GBI1_CANSA	A0A7J6GBI1	Uncharacterized protein OS=Cannabis sativa OX=3483 GN=F8388_024608 PE=4 SV=1	0.322537	1.45713	31837	86065.6	36340.4	20900.2	69406.4	67653.4	86805.3	31341.5	Alcohol dehydrogenase-like 1 (EC 1.1.1.1)	ADHL1_ARATH	At1g22430 F12K8.22	AT1G22430	NS
1022	tr|A0A803NMN5|A0A803NMN5_CANSA	A0A803NMN5	Uncharacterized protein OS=Cannabis sativa OX=3483 PE=4 SV=1	0.383342	0.639271	38117.8	3001.75	34403.5	25607.6	14612	26186.9	23005.6	845.387	Protein NRT1/ PTR FAMILY 4.5 (AtNPF4.5) (Protein ABA-IMPORTING TRANSPORTER 2)	PTR12_ARATH	NPF4.5 AIT2 At1g27040 T7N9.10	AT1G27040	NS
1023	tr|A0A7J6GVL6|A0A7J6GVL6_CANSA	A0A7J6GVL6	Uncharacterized protein OS=Cannabis sativa OX=3483 GN=F8388_006763 PE=3 SV=1	0.290939	0.428558	30679.2	4314.89	26897.9	3324.41	16662.7	625.212	7114.26	3546.85	Calcium-dependent lipid-binding protein (AtCLB) (CaLB protein) (Protein NTMC 2 TYPE 4) (NTMC2TYPE4)	CLB_ARATH	CLB NTMC2T4 At3g61050 T27I15.140	AT3G61050	NS
1024	tr|A0A7J6FSQ0|A0A7J6FSQ0_CANSA	A0A7J6FSQ0	Uncharacterized protein OS=Cannabis sativa OX=3483 GN=G4B88_009328 PE=4 SV=1	0.940543	1.09864	1035.9	958.688	979.128	22424.6	797.849	25013.1	1210.72	881.946	ATP synthase small subunit 6-B, mitochondrial (AtMtATP6) (MtATP6) (ATP synthase 6 kDa subunit, mitochondrial)	ATP6B_ARATH	ATP6 At5g59613 MTH12.17	AT5G59613	NS
1025	tr|A0A7J6H7I5|A0A7J6H7I5_CANSA	A0A7J6H7I5	UDPGT domain-containing protein OS=Cannabis sativa OX=3483 GN=G4B88_016524 PE=3 SV=1	0.175031	0.67524	111545	121355	118118	107124	99890.4	103909	5464.27	100093	UDP-glycosyltransferase 90A1 (EC 2.4.1.-)	U90A1_ARATH	UGT90A1 At2g16890 F12A24.7	AT2G16890	NS
1026	tr|A0A803QJ46|A0A803QJ46_CANSA	A0A803QJ46	Uncharacterized protein OS=Cannabis sativa OX=3483 PE=4 SV=1	0.880561	0.90913	4528.17	31300.3	11897	4603.08	22119.6	9101.83	2194.87	14157.2	Protease Do-like 1, chloroplastic (EC 3.4.21.-) (Protein DEGRADATION OF PERIPLASMIC PROTEINS 1) (DEGP PROTEASE 1)	DEGP1_ARATH	DEGP1 DEG1 DEGP At3g27925 K16N12.18	AT3G27925	NS
1027	tr|A0A7J6HXN1|A0A7J6HXN1_CANSA	A0A7J6HXN1	Uncharacterized protein OS=Cannabis sativa OX=3483 GN=F8388_002493 PE=3 SV=1	0.42757	1.49665	10814.1	30214.4	17029.7	2420.04	28511.1	3242.38	32699.9	26061.2	CO(2)-response secreted protease (Subtilisin-like serine protease) (AtSBT5.2) (Tripeptidyl-peptidase II) (EC 3.4.14.10)	CRSP_ARATH	CRSP SBT5.2 At1g20160 T20H2.6	AT1G20160	NS
1028	tr|A0A7J6H1G0|A0A7J6H1G0_CANSA	A0A7J6H1G0	Inosine-5'-monophosphate dehydrogenase OS=Cannabis sativa OX=3483 GN=F8388_026746 PE=3 SV=1	0.121698	13.603	2845.62	3537.12	9210.85	778.581	38003.1	32122.8	139864	12720.5	Inosine-5'-monophosphate dehydrogenase 2 (IMP dehydrogenase 2) (IMPD 2) (IMPDH 2) (EC 1.1.1.205)	IMDH2_ARATH	At1g16350 F3O9.15	AT1G16350	NS
1029	tr|A0A7J6HER9|A0A7J6HER9_CANSA	A0A7J6HER9	4-hydroxy-tetrahydrodipicolinate synthase OS=Cannabis sativa OX=3483 GN=F8388_006523 PE=3 SV=1	0.192378	1.46824	168115	136952	101289	15130.3	154469	172101	144631	147644	4-hydroxy-tetrahydrodipicolinate synthase 2, chloroplastic (HTPA synthase 2) (EC 4.3.3.7)	DAPA2_ARATH	DHDPS2 At2g45440 F4L23.5	AT2G45440	NS
1030	tr|A0A803NMY2|A0A803NMY2_CANSA	A0A803NMY2	Uncharacterized protein OS=Cannabis sativa OX=3483 PE=4 SV=1	0.547463	1.60655	1031.97	971.545	9983.79	69509.5	46568.1	40818.6	2504.96	41037.4	Lysophospholipid acyltransferase LPEAT1 (EC 2.3.1.23) (EC 2.3.1.51) (EC 2.3.1.n6) (EC 2.3.1.n7) (Lysophosphatidylethanolamine acyltransferase 1) (AtLPEAT1)	LPCT1_ARATH	LPEAT1 At1g80950 F23A5.31	AT1G80950	NS
1031	tr|A0A803NN47|A0A803NN47_CANSA	A0A803NN47	Uncharacterized protein OS=Cannabis sativa OX=3483 PE=4 SV=1	0.321715	0.56271	149936	7393.36	111241	150623	4797.5	43730.2	128114	59242.1	Proteasome subunit alpha type-1-A (20S proteasome alpha subunit F-1) (Proteasome 30 kDa subunit) (Proteasome component 2A) (AtPSM30) (Proteasome subunit alpha type-6) (Protein ARSENIC TOLERANCE 5)	PSA1A_ARATH	PAF1 ARS5 PRC2A PRS1 PSM30 At5g42790 MJB21.17	AT5G42790	NS
1032	tr|A0A7J6HTR6|A0A7J6HTR6_CANSA	A0A7J6HTR6	Glutaredoxin domain-containing protein OS=Cannabis sativa OX=3483 GN=F8388_012155 PE=3 SV=1	0.69834	1.3878	2483.08	6120.61	15977	63146.5	6112.01	52268.1	1565.36	61801.9	Glutaredoxin-C4 (AtGrxC4)	GRXC4_ARATH	GRXC4 GLU1 At5g20500 F7C8.90	AT5G20500	NS
1033	tr|A0A803PK19|A0A803PK19_CANSA	A0A803PK19	Uncharacterized protein OS=Cannabis sativa OX=3483 PE=4 SV=1	0.708432	1.34212	770.767	2217.73	2576.29	423.901	973.899	5578.8	938.472	546.401	Protein MET1, chloroplastic (PDZ domain, K-box domain, and TPR region containing protein)	MET1_ARATH	MET1 GAN ZKT At1g55480 T5A14.12	AT1G55480	NS
1034	tr|A0A803PVL4|A0A803PVL4_CANSA	A0A803PVL4	Uncharacterized protein OS=Cannabis sativa OX=3483 PE=4 SV=1	0.248269	2.56489	4620.16	3136.29	10710.1	33364.4	60511	54161.5	2533.02	15735.5	60S ribosomal protein L10-2 (Wilms tumor suppressor protein homolog)	RL102_ARATH	RPL10B At1g26910 T2P11.10	AT1G26910	NS
1035	tr|A0A803PVQ0|A0A803PVQ0_CANSA	A0A803PVQ0	Uncharacterized protein OS=Cannabis sativa OX=3483 PE=4 SV=1	0.214864	5.96014	1380	909.106	2190.05	18618.3	5785.55	18116.5	94323.9	19438.1	DEAD-box ATP-dependent RNA helicase 20 (EC 3.6.4.13)	RH20_ARATH	RH20 At1g55150 T7N22.9	AT1G55150	NS
1036	tr|A0A803QSG4|A0A803QSG4_CANSA	A0A803QSG4	Uncharacterized protein OS=Cannabis sativa OX=3483 PE=4 SV=1	0.325379	1.78562	1234.86	154916	143480	873.464	30483.6	175474	169707	160923	UDP-glycosyltransferase 85A4 (EC 2.4.1.-)	U85A4_ARATH	UGT85A4 At1g78270 F3F9.19	AT1G78270	NS
1037	tr|A0A803P003|A0A803P003_CANSA	A0A803P003	Uncharacterized protein OS=Cannabis sativa OX=3483 PE=4 SV=1	0.410361	0.306189	1942.64	38351.2	1105.85	4648.32	4746.38	2132.93	1700.5	5519.59	Serine/arginine-rich splicing factor RS2Z32 (RS-containing zinc finger protein 32) (At-RS2Z32) (At-RSZ32) (AtRSZ32) (Serine/arginine-rich splicing factor RSZ34) (AtRSZ34)	RSZ32_ARATH	RS2Z32 RSZ32 RSZ34 At3g53500 F4P12.200	AT3G53500	NS
1038	tr|A0A7J6H491|A0A7J6H491_CANSA	A0A7J6H491	Profilin OS=Cannabis sativa OX=3483 GN=F8388_003018 PE=3 SV=1	0.738047	1.02339	341358	253629	323111	290356	316698	291680	313721	314625	Derlin-1 (AtDerlin1-1)	DERL1_ARATH	DER1 At4g29330 F17A13.150	AT4G29330	NS
1039	tr|A0A803QL53|A0A803QL53_CANSA	A0A803QL53	Uncharacterized protein OS=Cannabis sativa OX=3483 PE=4 SV=1	0.11262	0.321478	660.466	9401.53	7022.09	3892.46	2322.87	1751.81	1113	1555.82	Ribulose-5-phosphate-3-epimerase, chloroplastic (R5P3E) (EC 5.1.3.1) (Pentose-5-phosphate 3-epimerase) (Protein EMBRYO DEFECTIVE 2728)	RPE_ARATH	RPE EMB2728 At5g61410 MFB13.19	AT5G61410	NS
1040	tr|A0A7J6GQN3|A0A7J6GQN3_CANSA	A0A7J6GQN3	Uncharacterized protein OS=Cannabis sativa OX=3483 GN=F8388_025267 PE=4 SV=1	0.636115	1.20794	3402.84	5328.76	1375.58	4222.07	7434.34	4373.14	1363.85	4137.62	Probable calcium-binding protein CML27 (Calmodulin-like protein 27)	CML27_ARATH	CML27 At1g18210 T10F20.22 T10O22.19	AT1G18210	NS
1041	tr|A0A7J6EY40|A0A7J6EY40_CANSA	A0A7J6EY40	EF1_GNE domain-containing protein OS=Cannabis sativa OX=3483 GN=F8388_011397 PE=3 SV=1	0.0137245	1.27338	382632	332659	288780	314259	433646	450732	371532	422828	Elongation factor 1-delta 2 (EF-1-delta 2) (Elongation factor 1B-beta 2) (eEF-1B beta 2)	EF1D2_ARATH	At2g18110 F8D23.11 T27K22.2	AT2G18110	NS
1042	tr|A0A7J6GGU8|A0A7J6GGU8_CANSA	A0A7J6GGU8	Uncharacterized protein OS=Cannabis sativa OX=3483 GN=G4B88_006689 PE=3 SV=1	0.0178073	3.24214	2568.31	6157.12	61874.5	12170.8	72635.2	74106.5	61699.3	59913.6	CO(2)-response secreted protease (Subtilisin-like serine protease) (AtSBT5.2) (Tripeptidyl-peptidase II) (EC 3.4.14.10)	CRSP_ARATH	CRSP SBT5.2 At1g20160 T20H2.6	AT1G20160	Increased
1043	tr|A0A803P7U1|A0A803P7U1_CANSA	A0A803P7U1	Uncharacterized protein OS=Cannabis sativa OX=3483 PE=4 SV=1	0.248378	1.62935	154586	5246.79	25379.7	162221	114361	143917	144186	163625	Bifunctional D-cysteine desulfhydrase/1-aminocyclopropane-1-carboxylate deaminase, mitochondrial (EC 3.5.99.7) (EC 4.4.1.15) (1-aminocyclopropane-1-carboxylic acid deaminase 1) (AtACD1) (AtD-CDes1) (D-CDes1) (D-CDES)	DCYD1_ARATH	DCD ACD1 At1g48420 F11A17.2 T1N15.3	AT1G48420	NS
1044	tr|A0A803QCU8|A0A803QCU8_CANSA	A0A803QCU8	Uncharacterized protein OS=Cannabis sativa OX=3483 PE=4 SV=1	0.359713	0.423213	40511.8	107093	32344.4	12562.6	2253.34	1201.52	497.28	77521.4	Chlorophyll a-b binding protein 3, chloroplastic (Light-harvesting chlorophyll B-binding protein 3) (LHCB3*1) (Lhcb3)	CB3_ARATH	LHCB3 At5g54270 MDK4.9	AT5G54270	NS
1045	tr|A0A803QYU1|A0A803QYU1_CANSA	A0A803QYU1	Uncharacterized protein OS=Cannabis sativa OX=3483 PE=4 SV=1	0.156081	1.75786	104623	70211.6	2825.64	149579	99201.2	198421	116003	161619	Glutathione S-transferase Z1 (AtGSTZ1) (EC 2.5.1.18) (GST class-zeta member 1) (Glutathione S-transferase 18) (Maleylacetone isomerase) (MAI) (EC 5.2.1.-)	GSTZ1_ARATH	GSTZ1 GST18 GSTZ At2g02390 T16F16.18	AT2G02390	NS
1046	tr|A0A803Q6U8|A0A803Q6U8_CANSA	A0A803Q6U8	Uncharacterized protein OS=Cannabis sativa OX=3483 PE=4 SV=1	0.266069	0.580999	147896	5918.85	124985	102572	70154.3	59008.1	28201.6	64212.8	6,7-dimethyl-8-ribityllumazine synthase, chloroplastic (DMRL synthase) (LS) (Lumazine synthase) (EC 2.5.1.78)	RISB_ARATH	At2g44050 F6E13.18	AT2G44050	NS
1047	tr|A0A803Q1P4|A0A803Q1P4_CANSA	A0A803Q1P4	Uncharacterized protein OS=Cannabis sativa OX=3483 PE=4 SV=1	0.202883	1.89717	102236	5802.17	15570.1	78952.1	68043.4	63385	155801	97060.8	Glycine-rich RNA-binding protein 2, mitochondrial (AtGR-RBP2) (AtRBG2) (Glycine-rich protein 2) (AtGRP2) (Mitochondrial RNA-binding protein 1a) (At-mRBP1a) (Organelle RNA recognition motif-containing protein 5) (Small RNA binding protein 3) (AtSRBP3)	RBG2_ARATH	RBG2 GR-RBP2 GRP2 MRBP1A ORRM5 SRBP3 At4g13850 F18A5.240	AT4G13850	NS
1048	tr|A0A803PC55|A0A803PC55_CANSA	A0A803PC55	Uncharacterized protein OS=Cannabis sativa OX=3483 PE=4 SV=1	0.397603	1.65888	29914	8880.2	7246.22	35030.5	34252.5	787.107	63386.7	36060.4	PLAT domain-containing protein 1 (AtPLAT1) (PLAT domain protein 1)	PLAT1_ARATH	PLAT1 At4g39730	AT4G39730	NS
1049	tr|A0A7J6FVY8|A0A7J6FVY8_CANSA	A0A7J6FVY8	Uncharacterized protein OS=Cannabis sativa OX=3483 GN=F8388_007816 PE=4 SV=1	0.0574731	0.269059	770.772	2747.59	1129.75	3283.62	730.568	654.758	435.947	312.833	Cold shock protein 1 (AtCSP1) (Cold shock domain-containing protein 1)	CSP1_ARATH	CSP1 CSDP1 At4g36020 T19K4.150	AT4G36020	NS
1050	tr|A0A7J6F6V7|A0A7J6F6V7_CANSA	A0A7J6F6V7	Uncharacterized protein OS=Cannabis sativa OX=3483 GN=F8388_003681 PE=3 SV=1	0.725524	0.803794	23181.8	7515.32	44617.3	3904.24	10845.6	5347.73	18874.8	28607.3	Protein FATTY ACID EXPORT 2, chloroplastic (At-FAX2)	FAX2_ARATH	FAX2 At3g43520 T18D12.90	AT3G43520	NS
1051	tr|A0A6M3Z166|A0A6M3Z166_CANSA	A0A6M3Z166	NADH-ubiquinone oxidoreductase chain 5 OS=Cannabis sativa OX=3483 PE=3 SV=1	0.345101	1.66215	1113.66	1898.66	2082.97	717.236	1532.26	681.491	2693.73	4753.83	NADH-ubiquinone oxidoreductase chain 5 (EC 7.1.1.2) (NADH dehydrogenase subunit 5)	NU5M_ARATH	ND5 NAD5 NAD5C AtMg00060/AtMg00513/AtMg00665	ATMG00060/ATMG00513/ATMG00665	NS
1052	tr|A0A7J6G0R6|A0A7J6G0R6_CANSA	A0A7J6G0R6	Uncharacterized protein OS=Cannabis sativa OX=3483 GN=G4B88_000125 PE=4 SV=1	0.304924	1.43681	770.876	1149.64	2269.48	1003.64	2008.53	1180.23	1394.72	2878.79	UBP1-associated protein 2B	UBA2B_ARATH	UBA2B At2g41060 T3K9.17	AT2G41060	NS
1053	tr|A0A7J6DK34|A0A7J6DK34_CANSA	A0A7J6DK34	TMEM189_B_dmain domain-containing protein OS=Cannabis sativa OX=3483 GN=G4B88_003629 PE=3 SV=1	0.542608	1.3549	2484.19	55369.1	5853.66	85395.9	52805.9	44302.7	43755.2	61155.9	Fatty acid desaturase 4, chloroplastic (EC 1.14.19.43) (Fatty acid desaturase A)	FAD4_ARATH	FAD4 FADA At4g27030 F10M23.370	AT4G27030	NS
1054	tr|A0A803R1I3|A0A803R1I3_CANSA	A0A803R1I3	Uncharacterized protein OS=Cannabis sativa OX=3483 PE=4 SV=1	0.818282	1.11166	143712	118944	9973.62	153827	57136	226116	96159.3	94663	60S acidic ribosomal protein P1-2	RLA12_ARATH	RPP1B At4g00810 T18A10.9	AT4G00810	NS
1055	tr|A0A7J6HXZ5|A0A7J6HXZ5_CANSA	A0A7J6HXZ5	Protein DETOXIFICATION OS=Cannabis sativa OX=3483 GN=G4B88_021079 PE=3 SV=1	0.636093	0.717235	4085.35	28718.9	174226	88003.3	104466	49502.3	25447	32193	Protein DETOXIFICATION 41 (AtDTX41) (Multidrug and toxic compound extrusion protein 41) (MATE protein 41) (Protein TANNIN-DEFICIENT SEED 3) (Protein TRANSPARENT TESTA 12)	DTX41_ARATH	DTX41 TDS3 TT12 At3g59030 F17J16_80	AT3G59030	NS
1056	tr|A0A803PTR9|A0A803PTR9_CANSA	A0A803PTR9	Uncharacterized protein OS=Cannabis sativa OX=3483 PE=4 SV=1	0.526876	2.10958	2500.17	6951.05	2442.94	8182.13	2677.51	2528.72	35058.3	2087.95	Histone deacetylase HDT2 (HD-tuins protein 2) (Histone deacetylase 2b)	HDT2_ARATH	HDT2 HD2 HD2B HDA4 At5g22650 MDJ22.7	AT5G22650	NS
1057	tr|A0A7J6EB86|A0A7J6EB86_CANSA	A0A7J6EB86	Dihydroorotate dehydrogenase (quinone), mitochondrial OS=Cannabis sativa OX=3483 GN=F8388_021098 PE=3 SV=1	0.966669	1.03096	1245.47	1429.41	8655.88	1804.65	6502.69	1208.55	482.405	5348.45	Dihydroorotate dehydrogenase (quinone), mitochondrial (DHOdehase) (EC 1.3.5.2) (Dihydroorotate oxidase)	PYRD_ARATH	PYRD At5g23300 MKD15.16	AT5G23300	NS
1058	tr|A0A803QFI6|A0A803QFI6_CANSA	A0A803QFI6	Uncharacterized protein OS=Cannabis sativa OX=3483 PE=4 SV=1	0.377653	1.72926	1754.86	997.016	1204.81	1092.48	1529.41	1684.63	4941.09	576.176	Pyruvate decarboxylase 1 (AtPDC1) (EC 4.1.1.1)	PDC1_ARATH	PDC1 At4g33070 F4I10.4	AT4G33070	NS
1059	tr|A0A803PG82|A0A803PG82_CANSA	A0A803PG82	Uncharacterized protein OS=Cannabis sativa OX=3483 PE=4 SV=1	0.494527	0.665923	38794.8	36271.3	38947.2	815.214	1160.1	41401.7	27375.8	6529.32	Uncharacterized protein At4g13200, chloroplastic	Y4320_ARATH	At4g13200 F17N18.90	AT4G13200	NS
1060	tr|A0A803QQI4|A0A803QQI4_CANSA	A0A803QQI4	Uncharacterized protein OS=Cannabis sativa OX=3483 PE=4 SV=1	0.226517	0.45944	5252.89	1277.5	3581.7	702.349	909.475	1905.28	756.919	1396.91	MLP-like protein 43	MLP43_ARATH	MLP43 At1g70890 F15H11.12	AT1G70890	NS
1061	tr|A0A7J6DN82|A0A7J6DN82_CANSA	A0A7J6DN82	alpha-1,2-Mannosidase OS=Cannabis sativa OX=3483 GN=G4B88_009927 PE=3 SV=1	0.671228	1.15998	770.98	5072.61	4970.9	7557.35	2760.06	6248.8	6106.42	6195.72	Mannosyl-oligosaccharide 1,2-alpha-mannosidase MNS1 (AtMANIb) (EC 3.2.1.113) (EC 3.2.1.209) (Alpha-mannosidase IB)	MNS1_ARATH	MNS1 MANIB At1g51590 F19C24.18 F5D21.1	AT1G51590	NS
1062	tr|A0A803Q3M8|A0A803Q3M8_CANSA	A0A803Q3M8	Uncharacterized protein OS=Cannabis sativa OX=3483 PE=4 SV=1	0.893548	1.10185	1070.82	19929.5	14955.4	106096	9543.73	46429.7	45467.5	55078.7	Probable voltage-gated potassium channel subunit beta (K(+) channel subunit beta) (Potassium voltage beta 1) (KV-beta1)	KCAB_ARATH	KAB1 KV-BETA1 At1g04690 T1G11.6	AT1G04690	NS
1063	tr|A0A7J6GFN7|A0A7J6GFN7_CANSA	A0A7J6GFN7	NTP_transferase domain-containing protein OS=Cannabis sativa OX=3483 GN=F8388_021333 PE=3 SV=1	0.295826	0.583383	8060.31	4558.68	3050.39	2038.69	4797.29	530.143	3272.73	1730.42	Glucose-1-phosphate adenylyltransferase small subunit, chloroplastic (EC 2.7.7.27) (ADP-glucose pyrophosphorylase) (ADP-glucose synthase) (AGPase B) (Alpha-D-glucose-1-phosphate adenyl transferase)	GLGS_ARATH	APS1 ADG1 APS At5g48300 K23F3.2	AT5G48300	NS
1064	tr|A0A803NXM8|A0A803NXM8_CANSA	A0A803NXM8	Uncharacterized protein OS=Cannabis sativa OX=3483 PE=4 SV=1	0.0564709	0.365771	28669.2	55820	37686.8	20947.8	30441.4	4107.53	5802.25	11999.3	Peroxisomal membrane protein 11C (Peroxin-11C) (AtPEX11c)	PX11C_ARATH	PEX11C PEX11-1 At1g01820 T1N6.24	AT1G01820	NS
1065	tr|A0A803NW58|A0A803NW58_CANSA	A0A803NW58	Uncharacterized protein OS=Cannabis sativa OX=3483 PE=4 SV=1	0.650076	1.2564	122801	3643.76	163282	160006	178610	173326	211815	1290.92	Peroxisomal fatty acid beta-oxidation multifunctional protein AIM1 (Protein ABNORMAL INFLORESCENCE MERISTEM 1) (AtAIM1) [Includes: Enoyl-CoA hydratase/3-2-trans-enoyl-CoA isomerase/3-hydroxybutyryl-CoA epimerase (EC 4.2.1.17) (EC 5.1.2.3) (EC 5.3.3.8); 3-hydroxyacyl-CoA dehydrogenase (EC 1.1.1.35)]	AIM1_ARATH	AIM1 At4g29010 F19B15.40	AT4G29010	NS
1066	tr|A0A7J6HRC0|A0A7J6HRC0_CANSA	A0A7J6HRC0	Uncharacterized protein OS=Cannabis sativa OX=3483 GN=G4B88_027161 PE=3 SV=1	0.0861928	0.934723	1.15769e+06	1.25176e+06	1.20974e+06	1.22803e+06	1.17104e+06	1.14675e+06	1.17732e+06	1.0357e+06	Subtilisin-like protease SBT3.15 (EC 3.4.21.-) (Subtilase subfamily 3 member 15) (AtSBT3.15)	SBT3F_ARATH	SBT3.15 At4g21640 F17L22.100	AT4G21640	NS
1067	tr|A0A803QNB4|A0A803QNB4_CANSA	A0A803QNB4	Uncharacterized protein OS=Cannabis sativa OX=3483 PE=4 SV=1	0.969936	0.983406	1584.6	16600.5	14660.2	9664.61	18337.2	8107.89	4207.05	11152.4	Eukaryotic initiation factor 4A-III homolog (AteIF4AIII) (eIF-4A-III) (eIF4A-III) (EC 3.6.4.13) (DEAD-box ATP-dependent RNA helicase 2) (AtRH02)	RH2_ARATH	EIF4A3 RH2 At3g19760 MMB12.25 MMB12.4	AT3G19760	NS
1068	tr|A0A803PLR9|A0A803PLR9_CANSA	A0A803PLR9	Uncharacterized protein OS=Cannabis sativa OX=3483 PE=4 SV=1	0.000398861	4.15637	35698.6	31660.7	9571.79	2032.14	74937.4	87584.1	78724.9	86953.9					Increased
1069	tr|A0A7J6GS78|A0A7J6GS78_CANSA	A0A7J6GS78	Uncharacterized protein OS=Cannabis sativa OX=3483 GN=F8388_010207 PE=3 SV=1	0.261471	0.944317	7.99339e+06	7.45936e+06	6.58165e+06	7.56257e+06	7.3464e+06	6.69551e+06	7.12373e+06	6.78328e+06	Chalcone synthase (EC 2.3.1.74) (Naringenin-chalcone synthase) (Protein TRANSPARENT TESTA 4)	CHSY_ARATH	CHS TT4 At5g13930 MAC12.11 MAC12.14	AT5G13930	NS
1070	tr|A0A7J6HLI2|A0A7J6HLI2_CANSA	A0A7J6HLI2	3-ketoacyl-CoA synthase OS=Cannabis sativa OX=3483 GN=F8388_015148 PE=3 SV=1	0.851592	1.09577	1248.14	4082.46	3150.17	2218.45	1123.24	2494.81	1792.8	6313.07	3-ketoacyl-CoA synthase 6 (KCS-6) (EC 2.3.1.199) (Cuticular protein 1) (Eceriferum 6) (Very long-chain fatty acid condensing enzyme 6) (VLCFA condensing enzyme 6)	KCS6_ARATH	CUT1 CER6 EL6 KCS6 At1g68530 T26J14.10	AT1G68530	NS
1071	tr|A0A7J6HPW6|A0A7J6HPW6_CANSA	A0A7J6HPW6	Uncharacterized protein OS=Cannabis sativa OX=3483 GN=G4B88_027064 PE=3 SV=1	0.363771	2.07811	2481.01	2272.21	17884.7	80413.2	105250	2112.13	61390.8	45399.2	Phytoene synthase, chloroplastic (EC 2.5.1.32)	PSY_ARATH	PSY1 PSY At5g17230 MKP11.8	AT5G17230	NS
1072	tr|A0A7J6HS70|A0A7J6HS70_CANSA	A0A7J6HS70	HP domain-containing protein OS=Cannabis sativa OX=3483 GN=F8388_005715 PE=3 SV=1	0.976105	1.01928	21235.9	2730.35	16448.2	3429.02	18789.3	20480.9	1856.72	3561.64	Villin-4	VILI4_ARATH	VLN4 At4g30160 F6G3.190 F9N11.10	AT4G30160	NS
1073	tr|A0A7J6H298|A0A7J6H298_CANSA	A0A7J6H298	Ubiquinone biosynthesis monooxygenase COQ6, mitochondrial OS=Cannabis sativa OX=3483 GN=COQ6 PE=3 SV=1	0.404252	0.684731	25351.8	18360.9	45515	19669	25757.7	35087.4	10476.7	3243.21	Monooxygenase 2 (AtMO2) (EC 1.14.13.-)	MO2_ARATH	MO2 At4g38540 F20M13.100	AT4G38540	NS
1074	tr|A0A803R6N5|A0A803R6N5_CANSA	A0A803R6N5	Uncharacterized protein OS=Cannabis sativa OX=3483 PE=4 SV=1	0.0724045	0.524807	7800.3	11887.7	7717.17	14132.8	3746.97	9708.79	2264.71	6078.93	Cytosolic enolase 3 (EC 4.2.1.11) (2-phospho-D-glycerate hydro-lyase 3) (2-phosphoglycerate dehydratase 3)	ENO3_ARATH	ENO3 ENOC At2g29560 F16P2.6	AT2G29560	NS
1075	tr|A0A7J6DT36|A0A7J6DT36_CANSA	A0A7J6DT36	Uncharacterized protein OS=Cannabis sativa OX=3483 GN=G4B88_007844 PE=4 SV=1	0.346881	1.90847	9702.89	38108.9	1262.36	2551.43	3635.87	27415.4	40125.1	27349.5	Temperature-induced lipocalin-1 (AtTIL1)	TIL_ARATH	TIL At5g58070 K21L19.6	AT5G58070	NS
1076	tr|A0A7J6FJT1|A0A7J6FJT1_CANSA	A0A7J6FJT1	Uncharacterized protein OS=Cannabis sativa OX=3483 GN=F8388_002864 PE=4 SV=1	0.320374	0.611267	4641.59	5908.82	1079.69	3479.83	3850.42	3826.57	930.836	628.381					NS
1077	tr|A0A7J6HLR5|A0A7J6HLR5_CANSA	A0A7J6HLR5	Uncharacterized protein OS=Cannabis sativa OX=3483 GN=F8388_008718 PE=4 SV=1	0.36645	1.95105	26624.6	14170.2	42969.5	19412.1	19082.9	76749.4	710.38	104759	DUF21 domain-containing protein At1g55930, chloroplastic (CBS domain-containing protein CBSDUFCH2)	Y1559_ARATH	CBSDUFCH2 At1g55930 F14J16.20	AT1G55930	NS
1078	tr|A0A803PS92|A0A803PS92_CANSA	A0A803PS92	Uncharacterized protein OS=Cannabis sativa OX=3483 PE=4 SV=1	0.274491	0.631649	4582.79	6584.67	6480.61	6539.6	817.99	8352.08	5001.8	1106.25	Binding partner of ACD11 1	BPA1_ARATH	BPA1 At5g16840 F5E19.180	AT5G16840	NS
1079	tr|A0A803QLJ4|A0A803QLJ4_CANSA	A0A803QLJ4	Uncharacterized protein OS=Cannabis sativa OX=3483 PE=4 SV=1	0.0649308	0.2773	2835.69	3539.81	6629.4	11337.5	1264.86	2349.95	1407.79	1727.54	Chlorophyll a-b binding protein 1, chloroplastic (Chlorophyll a-b protein 140) (CAB-140) (LHCII type I CAB-1)	CB1C_ARATH	LHCB1.3 AB140 CAB1 At1g29930 F1N18.3	AT1G29930	NS
1080	tr|A0A7J6EQG4|A0A7J6EQG4_CANSA	A0A7J6EQG4	Uncharacterized protein OS=Cannabis sativa OX=3483 GN=G4B88_010672 PE=3 SV=1	0.750979	0.954665	356614	252131	206040	319356	283096	303649	215808	280172	GDSL esterase/lipase At5g45670 (EC 3.1.1.-) (Extracellular lipase At5g45670)	GDL82_ARATH	At5g45670 MRA19.6	AT5G45670	NS
1081	tr|A0A7J6G8N7|A0A7J6G8N7_CANSA	A0A7J6G8N7	Ubiquinol oxidase OS=Cannabis sativa OX=3483 GN=F8388_022351 PE=3 SV=1	0.443127	0.548826	38657.4	4856.29	17390.4	2282.08	14391.4	7479.78	10450.5	2356.49	Ubiquinol oxidase 1a, mitochondrial (EC 1.10.3.11) (Alternative oxidase 1a)	AOX1A_ARATH	AOX1A AOX1 HSR3 At3g22370 MCB17.11	AT3G22370	NS
1082	tr|A0A803P811|A0A803P811_CANSA	A0A803P811	Uncharacterized protein OS=Cannabis sativa OX=3483 PE=4 SV=1	0.603452	0.907221	25584.9	28433.6	23501.9	38698	18932.8	30672.5	34059.1	21771.3	ABC transporter E family member 2 (ABC transporter ABCE.2) (AtABCE2) (RNase L inhibitor-like protein 2) (AtRLI2) (AthaRLI2)	AB2E_ARATH	ABCE2 RLI2 At4g19210 T18B16.180	AT4G19210	NS
1083	tr|A0A803PFA8|A0A803PFA8_CANSA	A0A803PFA8	Uncharacterized protein OS=Cannabis sativa OX=3483 PE=4 SV=1	0.400451	0.657439	1154.6	1671.98	1167.4	2690.66	2582.79	344.084	413.01	1054.86	Pentatricopeptide repeat-containing protein At4g36680, mitochondrial	PP352_ARATH	At4g36680 AP22.65 C7A10.680	AT4G36680	NS
1084	tr|A0A7J6GPX8|A0A7J6GPX8_CANSA	A0A7J6GPX8	Epimerase domain-containing protein OS=Cannabis sativa OX=3483 GN=F8388_010584 PE=3 SV=1	0.113758	3.69252	1452.94	8057.4	6035.29	1473.97	16471.4	31716.6	11174.9	3482.39	3beta-hydroxysteroid-dehydrogenase/decarboxylase isoform 1 (At3BETAHSD/D1) (EC 1.1.1.418) (4alpha-carboxysterol-C3-dehydrogenase/C4-decarboxylase isoform 1-1) (Reticulon-like protein B24) (AtRTNLB24) (Sterol-4-alpha-carboxylate 3-dehydrogenase 1, decarboxylating)	HSDD1_ARATH	3BETAHSD/D1 RTNLB24 At1g47290 T3F24.9	AT1G47290	NS
1085	tr|A0A7J6E1W5|A0A7J6E1W5_CANSA	A0A7J6E1W5	Aldedh domain-containing protein OS=Cannabis sativa OX=3483 GN=F8388_016651 PE=3 SV=1	0.517302	1.21958	2672.51	82252.4	77840.5	81423.7	74595.8	73651	73447.7	76115	NADP-dependent glyceraldehyde-3-phosphate dehydrogenase (EC 1.2.1.9) (Aldehyde dehydrogenase family 11 member A3) (Glyceraldehyde-3-phosphate dehydrogenase [NADP(+)]) (Non-phosphorylating glyceraldehyde 3-phosphate dehydrogenase) (Triosephosphate dehydrogenase)	GAPN_ARATH	ALDH11A3 GAPN At2g24270 F27D4.18	AT2G24270	NS
1086	tr|A0A7J6EWZ3|A0A7J6EWZ3_CANSA	A0A7J6EWZ3	RNase H domain-containing protein OS=Cannabis sativa OX=3483 GN=G4B88_009480 PE=4 SV=1	0.879307	1.07342	1611.02	2126.38	4966.8	834.665	1616.2	1689.91	2564.17	4368.96	Outer envelope pore protein 16-1, chloroplastic (Chloroplastic outer envelope pore protein of 16 kDa 1) (AtOEP16-1) (OEP16-1) (Outer plastid envelope protein 16-L) (AtOEP16-L) (Leave outer plastid envelope protein 16) (Protochlorophyllide-dependent translocon protein 16) (Ptc16)	OP161_ARATH	OEP161 PTC16 At2g28900 F8N16.19	AT2G28900	NS
1087	tr|A0A803NZQ3|A0A803NZQ3_CANSA	A0A803NZQ3	Uncharacterized protein OS=Cannabis sativa OX=3483 PE=4 SV=1	0.568808	0.609118	659.503	6870.05	1549.71	19729.1	435.257	6497.57	7345.02	3269.84	Polyadenylate-binding protein RBP45B (Poly(A)-binding protein RBP45B) (RNA-binding protein 45B) (AtRBP45B)	RB45B_ARATH	RBP45B At1g11650 F25C20.21	AT1G11650	NS
1088	tr|A0A0U2DVG4|A0A0U2DVG4_CANSA	A0A0U2DVG4	ATP-dependent Clp protease proteolytic subunit OS=Cannabis sativa subsp. sativa OX=1678924 GN=clpP PE=3 SV=1	0.405483	1.48322	253927	143355	40807.7	281787	362212	414413	54511.7	236601	Chloroplastic ATP-dependent Clp protease proteolytic subunit 1 (EC 3.4.21.92) (Endopeptidase ClpP1) (pClpP)	CLPP1_ARATH	clpP1 ClpP AtCg00670	ATCG00670	NS
1089	tr|A0A803NXW3|A0A803NXW3_CANSA	A0A803NXW3	Uncharacterized protein OS=Cannabis sativa OX=3483 PE=4 SV=1	0.493672	1.30271	2529.24	3501.15	3993	2150.67	3830.95	7181.61	1450.11	3396.57	Trifunctional UDP-glucose 4,6-dehydratase/UDP-4-keto-6-deoxy-D-glucose 3,5-epimerase/UDP-4-keto-L-rhamnose-reductase RHM1 (Protein REPRESSOR OF LRX1 1) (Rhamnose biosynthetic enzyme 1) (AtRHM1) [Includes: UDP-glucose 4,6-dehydratase (EC 4.2.1.76); UDP-4-keto-6-deoxy-D-glucose 3,5-epimerase/UDP-4-keto-L-rhamnose 4-keto-reductase (EC 1.1.1.-) (EC 5.1.3.-)]	RHM1_ARATH	RHM1 ROL1 At1g78570 T30F21.10	AT1G78570	NS
1090	tr|A0A803QAA4|A0A803QAA4_CANSA	A0A803QAA4	Uncharacterized protein OS=Cannabis sativa OX=3483 PE=4 SV=1	0.655563	1.46574	2767.09	8112.89	26460.4	3608.54	1287.03	12759.9	6379.65	39593.8	Class V chitinase (AtChiC) (EC 3.2.1.14) (EC 3.2.1.200)	CHIC_ARATH	ChiC At4g19810 T16H5.170	AT4G19810	NS
1091	tr|A0A803QI90|A0A803QI90_CANSA	A0A803QI90	Uncharacterized protein OS=Cannabis sativa OX=3483 PE=4 SV=1	0.732686	0.822607	19357	7942.61	1558.51	18813.1	7581.93	751.763	20041.7	10839.3	Ubiquitin C-terminal hydrolase 12 (EC 3.4.19.12) (Deubiquitinating enzyme 12) (AtUBP12) (Ubiquitin thioesterase 12) (Ubiquitin-specific-processing protease 12)	UBP12_ARATH	UBP12 At5g06600 F15M7.13	AT5G06600	NS
1092	tr|A0A803NWX7|A0A803NWX7_CANSA	A0A803NWX7	Uncharacterized protein OS=Cannabis sativa OX=3483 PE=4 SV=1	0.117327	2.46892	20521.8	59562.2	1174.89	4353.79	21037.3	61905.8	68735.2	59692.8	tRNA (guanine(37)-N1)-methyltransferase 1 (EC 2.1.1.228) (M1G-methyltransferase 1) (tRNA [GM37] methyltransferase 1) (tRNA methyltransferase 5 homolog 1)	TRM51_ARATH	At3g56120 F18O21_80	AT3G56120	NS
1093	tr|A0A803NPE2|A0A803NPE2_CANSA	A0A803NPE2	Uncharacterized protein OS=Cannabis sativa OX=3483 PE=4 SV=1	0.427097	0.669214	60268.8	49145.6	89327.6	31271.5	80366.3	4934.36	8883.17	59744.4	3-dehydroquinate synthase, chloroplastic (EC 4.2.3.4)	DHQS_ARATH	DHQS AROB At5g66120 K2A18.20	AT5G66120	NS
1094	tr|A0A803P6J7|A0A803P6J7_CANSA	A0A803P6J7	Uncharacterized protein OS=Cannabis sativa OX=3483 PE=4 SV=1	0.388727	0.488678	1072.19	14567.3	25963.1	7786.24	1557.28	2730.33	18719.4	1128.21	DNA-directed RNA polymerase I subunit 1 (DNA-directed RNA polymerase I subunit RPA1) (DNA polymerase I subunit A1) (EC 2.7.7.6) (Nuclear RNA polymerase A1)	NRPA1_ARATH	NRPA1 RPA1 At3g57660 F15B8.150	AT3G57660	NS
1095	tr|A0A803Q5E1|A0A803Q5E1_CANSA	A0A803Q5E1	Uncharacterized protein OS=Cannabis sativa OX=3483 PE=4 SV=1	0.0869376	0.858746	328753	407626	418632	450989	326738	342001	372719	337688	40S ribosomal protein S23-2 (S12)	RS232_ARATH	RPS23B At5g02960 F9G14_270	AT5G02960	NS
1096	tr|A0A803PP31|A0A803PP31_CANSA	A0A803PP31	Uncharacterized protein OS=Cannabis sativa OX=3483 PE=4 SV=1	0.792104	0.87598	39142.7	524.908	46910.1	42885.6	24973.8	45699.9	40779.2	1954.36	26S proteasome non-ATPase regulatory subunit 8 homolog A (26S proteasome regulatory subunit RPN12a) (AtRPN12a) (26S proteasome regulatory subunit S14 homolog A)	PSD8A_ARATH	RPN12A At1g64520 F1N19.9	AT1G64520	NS
1097	tr|A0A7J6GU33|A0A7J6GU33_CANSA	A0A7J6GU33	Formylglycinamide ribonucleotide amidotransferase OS=Cannabis sativa OX=3483 GN=G4B88_006718 PE=3 SV=1	0.669887	1.16134	98249.6	64306.3	31747.7	35955	52490.6	78638.2	99562.6	36716.4	Probable phosphoribosylformylglycinamidine synthase, chloroplastic/mitochondrial (FGAM synthase) (FGAMS) (EC 6.3.5.3) (Formylglycinamide ribonucleotide amidotransferase) (FGAR amidotransferase) (FGAR-AT) (Formylglycinamide ribotide amidotransferase)	PUR4_ARATH	At1g74260 F1O17.7	AT1G74260	NS
1098	tr|A0A803Q491|A0A803Q491_CANSA	A0A803Q491	Uncharacterized protein OS=Cannabis sativa OX=3483 PE=4 SV=1	0.171259	2.43949	43623	18259.1	23421.3	47031	53846.1	146960	109844	12178	60S ribosomal protein L10a-3	R10A3_ARATH	RPL10AC At5g22440 MWD9.24	AT5G22440	NS
1099	tr|A0A7J6FPG8|A0A7J6FPG8_CANSA	A0A7J6FPG8	Uncharacterized protein OS=Cannabis sativa OX=3483 GN=F8388_027284 PE=4 SV=1	0.821889	1.25665	3919.87	4291.94	5002.15	4190.17	736.21	630.596	19695	809.054	Short-chain dehydrogenase/reductase SDRA (EC 1.1.-.-) (Protein INDOLE-3-BUTYRIC ACID RESPONSE 1) (Short-chain dehydrogenase/reductase A)	SDRA_ARATH	SDRA IBR1 At4g05530 T1J24.9	AT4G05530	NS
1100	tr|A0A803Q9M2|A0A803Q9M2_CANSA	A0A803Q9M2	Uncharacterized protein OS=Cannabis sativa OX=3483 PE=4 SV=1	0.921244	0.949159	1113.67	4094.42	666.961	1992.23	2799.02	3010.91	757.102	900.26					NS
1101	tr|A0A803NP95|A0A803NP95_CANSA	A0A803NP95	Uncharacterized protein OS=Cannabis sativa OX=3483 PE=4 SV=1	0.580367	1.43769	3669.27	1201.38	2606.48	2320.27	4421.14	994.231	8129.98	540.259	Allene oxide synthase, chloroplastic (EC 4.2.1.92) (Cytochrome P450 74A) (Hydroperoxide dehydrase)	CP74A_ARATH	CYP74A AOS At5g42650 MJB21.2	AT5G42650	NS
1102	tr|A0A803R830|A0A803R830_CANSA	A0A803R830	Uncharacterized protein OS=Cannabis sativa OX=3483 PE=4 SV=1	0.396755	3.99476	7496.54	7979.1	892.796	3205.18	8859.68	834.023	67143.5	1354.67	UDP-glucuronic acid decarboxylase 6 (EC 4.1.1.35) (UDP-XYL synthase 6) (UDP-glucuronate decarboxylase 6) (UGD) (UXS-6)	UXS6_ARATH	UXS6 At2g28760 F8N16.5	AT2G28760	NS
1103	tr|A0A7J6F6V0|A0A7J6F6V0_CANSA	A0A7J6F6V0	Pectinesterase OS=Cannabis sativa OX=3483 GN=F8388_003672 PE=3 SV=1	0.466922	0.459849	1044.27	6264	28413.3	2035.97	2263.1	7524.79	5640.69	1934.17	Probable pectinesterase/pectinesterase inhibitor 12 [Includes: Pectinesterase inhibitor 12 (Pectin methylesterase inhibitor 12); Pectinesterase 12 (PE 12) (EC 3.1.1.11) (Pectin methylesterase 12) (AtPME12)]	PME12_ARATH	PME12 ARATH12 At2g26440 T9J22.11	AT2G26440	NS
1104	tr|A0A803QWB2|A0A803QWB2_CANSA	A0A803QWB2	Uncharacterized protein OS=Cannabis sativa OX=3483 PE=4 SV=1	0.0808281	2.5534	19375.9	5167.01	39488.6	1691.61	64302.6	22580.1	43139.6	37794.7					NS
1105	tr|A0A803PGR1|A0A803PGR1_CANSA	A0A803PGR1	Uncharacterized protein OS=Cannabis sativa OX=3483 PE=4 SV=1	0.467615	0.689658	95334.6	75492.6	20206.3	40315.2	79832	2802.6	35608.4	41308.4	Alpha-glucan water dikinase 1, chloroplastic (EC 2.7.9.4) (Protein starch excess 1) (Protein starch-related R1)	GWD1_ARATH	GWD1 R1 SEX1 At1g10760 F20B24.19 T16B5.10	AT1G10760	NS
1106	tr|A0A803QJK6|A0A803QJK6_CANSA	A0A803QJK6	Uncharacterized protein OS=Cannabis sativa OX=3483 PE=4 SV=1	0.00243337	0.346575	94886.2	81786	93108.4	95587.4	47106	52018.3	1812.11	25690.9	DnaJ protein ERDJ3B (Chaperone protein dnaJ 19) (AtDjB19) (AtJ19) (Endoplasmic reticulum dnaJ domain-containing protein 3B) (AtERdj3B) (Protein SCJ1 homolog ERDJ3B)	DNJ19_ARATH	ERDJ3B B19 At3g62600 F26K9.30	AT3G62600	decreased
1107	tr|A0A7J6DVN9|A0A7J6DVN9_CANSA	A0A7J6DVN9	Peptidase A1 domain-containing protein OS=Cannabis sativa OX=3483 GN=F8388_013608 PE=4 SV=1	0.37068	12.0009	3826.41	1129.41	2227.79	4444.65	2174.35	2473.31	877.162	134024	Aspartyl protease AED3 (EC 3.4.23.-) (Apoplastic EDS1-dependent protein 3)	AED3_ARATH	AED3 At1g09750 F21M12.13	AT1G09750	NS
1108	tr|A0A803PVW9|A0A803PVW9_CANSA	A0A803PVW9	Uncharacterized protein OS=Cannabis sativa OX=3483 PE=4 SV=1	0.711807	1.2267	12491.4	957.918	5114.15	5208.99	937.155	6719.69	8355	13149.8					NS
1109	tr|A0A803PXB3|A0A803PXB3_CANSA	A0A803PXB3	Uncharacterized protein OS=Cannabis sativa OX=3483 PE=4 SV=1	0.550185	0.779618	1422.88	1858.08	1751.09	3788.69	1580.85	803.814	1192.87	3299.28					NS
1110	tr|A0A803PRC1|A0A803PRC1_CANSA	A0A803PRC1	Uncharacterized protein OS=Cannabis sativa OX=3483 PE=4 SV=1	0.840583	1.11703	6645.06	18423.9	6244.15	5865.26	3913.71	2514.11	16164.1	18937.3	Phospho-2-dehydro-3-deoxyheptonate aldolase 1, chloroplastic (EC 2.5.1.54) (3-deoxy-D-arabino-heptulosonate 7-phosphate synthase 1) (DAHP synthase 1) (Phospho-2-keto-3-deoxyheptonate aldolase 1)	AROF_ARATH	DHS1 At4g39980 T5J17.150	AT4G39980	NS
1111	tr|A0A7J6FIZ7|A0A7J6FIZ7_CANSA	A0A7J6FIZ7	Annexin OS=Cannabis sativa OX=3483 GN=F8388_020174 PE=3 SV=1	0.0965141	1.69227	76041.4	45598.3	71352.2	2096.67	75794.5	80778.7	85676.3	87892.6	Annexin D2 (AnnAt2)	ANXD2_ARATH	ANN2 ANNAT2 At5g65020 MXK3.27	AT5G65020	NS
1112	tr|A0A7J6HD09|A0A7J6HD09_CANSA	A0A7J6HD09	Uncharacterized protein OS=Cannabis sativa OX=3483 GN=F8388_000655 PE=3 SV=1	0.356946	0.622388	26617.3	8086.73	27197.1	52073.4	32076.9	15224.4	20062.4	3572.66					NS
1113	tr|A0A7J6HEW6|A0A7J6HEW6_CANSA	A0A7J6HEW6	Uncharacterized protein OS=Cannabis sativa OX=3483 GN=F8388_018333 PE=4 SV=1	0.341708	0.305892	46196.6	1763.54	123448	3348.88	33642.1	7919.79	918.085	10976.7	RNA-binding KH domain-containing protein PEPPER	PEP_ARATH	PEP At4g26000 F20B18.110	AT4G26000	NS
1114	tr|A0A7J6DPR8|A0A7J6DPR8_CANSA	A0A7J6DPR8	Metalloenzyme domain-containing protein OS=Cannabis sativa OX=3483 GN=G4B88_021363 PE=3 SV=1	0.269472	0.579931	69776.1	48088.9	7277.46	47553.9	16355.1	35716.9	9273.32	38806.8					NS
1115	tr|A0A803QZU4|A0A803QZU4_CANSA	A0A803QZU4	Uncharacterized protein OS=Cannabis sativa OX=3483 PE=4 SV=1	0.406649	0.418503	6797.37	38189.7	59565.8	601.115	1261.62	379.121	946.312	41420.3					NS
1116	tr|A0A803Q7N0|A0A803Q7N0_CANSA	A0A803Q7N0	Uncharacterized protein OS=Cannabis sativa OX=3483 PE=4 SV=1	0.0848678	1.72782	143905	15342.7	202894	140547	158468	221626	243414	245050	Lysine--tRNA ligase, cytoplasmic (EC 6.1.1.6) (Lysyl-tRNA synthetase) (LysRS) (Lysyl-tRNA synthetase 1) (AtKRS-1)	SYKC_ARATH	At3g11710 T19F11.11	AT3G11710	NS
1117	tr|A0A7J6H154|A0A7J6H154_CANSA	A0A7J6H154	Uncharacterized protein OS=Cannabis sativa OX=3483 GN=F8388_023738 PE=4 SV=1	0.209384	0.624222	27887.3	28980.9	17496	42966.7	10806.1	6634.22	31956.6	23843.6	Protein TIC 22, chloroplastic (Translocon at the inner envelope membrane of chloroplasts 22) (AtTIC22)	TIC22_ARATH	TIC22 TIC22-IV At4g33350 F17M5.110	AT4G33350	NS
1118	tr|A0A803R8M6|A0A803R8M6_CANSA	A0A803R8M6	Uncharacterized protein OS=Cannabis sativa OX=3483 PE=4 SV=1	0.612102	0.641814	2262.71	126301	119441	1114.49	70889.9	980.963	1165.43	86852	40S ribosomal protein S16-1	RS161_ARATH	RPS16A At2g09990 F7B19.13	AT2G09990	NS
1119	tr|A0A803PWB7|A0A803PWB7_CANSA	A0A803PWB7	Uncharacterized protein OS=Cannabis sativa OX=3483 PE=4 SV=1	0.812754	0.874524	639.74	2717.65	2964.58	756.893	595.646	3432.95	1338.37	823.672	Exonuclease DPD1, chloroplastic/mitochondrial (EC 3.1.11.-) (Mg2+-dependent DNA exonuclease) (Protein DEFECTIVE IN POLLEN DNA DEGRADATION 1)	DPD1_ARATH	DPD1 At5g26940 F2P16.200	AT5G26940	NS
1120	tr|A0A7J6HXM3|A0A7J6HXM3_CANSA	A0A7J6HXM3	Uncharacterized protein OS=Cannabis sativa OX=3483 GN=F8388_027190 PE=4 SV=1	0.57461	0.780966	50071.2	52985.7	10337.7	30922.9	21471.8	45521.7	6193.45	39520	Pentatricopeptide repeat-containing protein At1g61870, mitochondrial (Protein PENTATRICOPEPTIDE REPEAT 336)	PPR87_ARATH	PPR336 At1g61870 F8K4.8	AT1G61870	NS
1121	tr|A0A7J6HW56|A0A7J6HW56_CANSA	A0A7J6HW56	Fe2OG dioxygenase domain-containing protein OS=Cannabis sativa OX=3483 GN=G4B88_022566 PE=3 SV=1	0.279428	0.284285	1113.64	1.08436e+06	59042.8	1.35894e+06	49277.5	604521	57065	830.338	Probable acetyl-CoA acetyltransferase, cytosolic 2 (EC 2.3.1.9) (Cytosolic acetoacetyl-CoA thiolase 2) (Thiolase 2)	THIC2_ARATH	At5g47720 MCA23.4	AT5G47720	NS
1122	tr|A0A7J6IAE2|A0A7J6IAE2_CANSA	A0A7J6IAE2	PHD-type domain-containing protein OS=Cannabis sativa OX=3483 GN=G4B88_002493 PE=3 SV=1	0.908882	0.943701	3459.29	2394.63	1787.93	9120.14	5036.63	1936.23	6341	2504.45	PHD finger protein ALFIN-LIKE 6 (Protein AL6)	ALFL6_ARATH	AL6 At2g02470 T16F16.26	AT2G02470	NS
1123	tr|A0A803P109|A0A803P109_CANSA	A0A803P109	Uncharacterized protein OS=Cannabis sativa OX=3483 PE=4 SV=1	0.374445	0.145056	1469.51	55605.6	2032.41	1519.08	674.751	3021.9	4056.35	1041.24	Thylakoid lumenal 15 kDa protein 1, chloroplastic (p15)	TL15A_ARATH	At2g44920 T13E15.7	AT2G44920	NS
1124	tr|A0A7J6GV54|A0A7J6GV54_CANSA	A0A7J6GV54	Cysteine synthase OS=Cannabis sativa OX=3483 GN=F8388_006646 PE=3 SV=1	0.365007	1.73894	15788.4	22474.2	2226.3	4599.51	29308.4	9672.73	33892.1	5533.14	Bifunctional L-3-cyanoalanine synthase/cysteine synthase C1, mitochondrial (EC 2.5.1.47) (EC 4.4.1.9) (Beta-substituted Ala synthase 3;1) (ARAth-Bsas3;1) (Cysteine synthase C1) (AtCYSC1) (O-acetylserine (thiol)-lyase 5)	CYSC1_ARATH	CYSC1 OAS5 At3g61440 F2A19.40	AT3G61440	NS
1125	tr|A0A803QQ15|A0A803QQ15_CANSA	A0A803QQ15	Uncharacterized protein OS=Cannabis sativa OX=3483 PE=4 SV=1	0.882291	0.896451	157601	1267.71	15389.6	100341	9251.17	18594	109673	108648	Pentatricopeptide repeat-containing protein At1g26460, mitochondrial	PPR58_ARATH	At1g26460 T1K7.17	AT1G26460	NS
1126	tr|A0A7J6I078|A0A7J6I078_CANSA	A0A7J6I078	RING-type domain-containing protein OS=Cannabis sativa OX=3483 GN=G4B88_021254 PE=4 SV=1	0.121394	0.635378	2005.97	1968.49	798.635	1566.45	773.672	800.368	1445.38	1008.59	Protein NCA1 (NO CATALASE ACTIVITY 1)	NCA1_ARATH	NCA1 At3g54360 T12E18.50	AT3G54360	NS
1127	tr|A0A803QA07|A0A803QA07_CANSA	A0A803QA07	Uncharacterized protein OS=Cannabis sativa OX=3483 PE=4 SV=1	0.469538	1.2631	127337	1793.04	173326	152731	132558	140556	154947	146885	60S ribosomal protein L34-1	RL341_ARATH	RPL34A At1g26880 T2P11.7	AT1G26880	NS
1128	tr|A0A803PZX4|A0A803PZX4_CANSA	A0A803PZX4	Uncharacterized protein OS=Cannabis sativa OX=3483 PE=4 SV=1	0.195316	0.509518	4491.52	941.436	3379.66	2395.77	435.257	3035.08	894.815	1345.73	AT-hook motif nuclear-localized protein 14	AHL14_ARATH	AHL14 At3g04590 F7O18.6	AT3G04590	NS
1129	tr|A0A803PWQ2|A0A803PWQ2_CANSA	A0A803PWQ2	Uncharacterized protein OS=Cannabis sativa OX=3483 PE=4 SV=1	0.65281	0.911726	1.68472e+06	674092	1.12765e+06	1.13104e+06	1.17363e+06	1.11057e+06	894962	1.03074e+06	4-hydroxy-3-methylbut-2-en-1-yl diphosphate synthase (ferredoxin), chloroplastic (EC 1.17.7.1) (1-hydroxy-2-methyl-2-(E)-butenyl 4-diphosphate synthase) (Protein CHLOROPLAST BIOGENESIS 4) (Protein CONSTITUTIVE SUBTILISIN 3)	ISPG_ARATH	ISPG CLB4 CSB3 HDS At5g60600 MUP24.2	AT5G60600	NS
1130	tr|A0A803PSY3|A0A803PSY3_CANSA	A0A803PSY3	Uncharacterized protein OS=Cannabis sativa OX=3483 PE=4 SV=1	0.213562	0.267544	1927.08	22589	22701.1	1421.12	1629.92	1551.63	9434.93	396.415	Peroxisomal adenine nucleotide carrier 1 (AtPNC1)	PNC1_ARATH	PNC1 At3g05290 T12H1.26	AT3G05290	NS
1131	tr|A0A803NNB1|A0A803NNB1_CANSA	A0A803NNB1	Uncharacterized protein OS=Cannabis sativa OX=3483 PE=4 SV=1	0.000453777	4.49677	12748.1	11062.4	11112.2	11256.7	58948.9	50579.6	62102.3	36027	HVA22-like protein i (AtHVA22i)	HA22I_ARATH	HVA22I At5g42560 K16E1.3	AT5G42560	Increased
1132	tr|A0A7J6DR63|A0A7J6DR63_CANSA	A0A7J6DR63	Uncharacterized protein OS=Cannabis sativa OX=3483 GN=F8388_018974 PE=4 SV=1	0.319046	0.425608	195616	17632.5	90230.1	26923	69452.3	19700.4	1792.82	49675.8	DExH-box ATP-dependent RNA helicase DExH10 (EC 3.6.4.13) (Protein HUA ENHANCER 2)	HEN2_ARATH	HEN2 At2g06990 T4E14.10	AT2G06990	NS
1133	tr|A0A803PQM7|A0A803PQM7_CANSA	A0A803PQM7	Uncharacterized protein OS=Cannabis sativa OX=3483 PE=4 SV=1	0.415404	0.601728	833.614	85739.6	94514.2	41142.3	52955.6	56468.6	1397.25	22900.4	Pre-mRNA cleavage factor Im 25 kDa subunit 2	CFIS2_ARATH	CFIS2 At4g25550 M7J2.80	AT4G25550	NS
1134	tr|A0A7J6EEC8|A0A7J6EEC8_CANSA	A0A7J6EEC8	5'-deoxynucleotidase OS=Cannabis sativa OX=3483 GN=F8388_019487 PE=3 SV=1	0.676726	0.736912	8244.02	65642.8	5280.21	71241.4	45763.6	4931.07	3224.52	56918.6					NS
1135	tr|A0A7J6EWG9|A0A7J6EWG9_CANSA	A0A7J6EWG9	Phosphoacetylglucosamine mutase OS=Cannabis sativa OX=3483 GN=G4B88_018346 PE=3 SV=1	0.822671	1.16166	1113.58	154529	1736.26	178301	4946.29	143393	98135.8	143470	Phosphoacetylglucosamine mutase (PAGM) (EC 5.4.2.3) (Acetylglucosamine phosphomutase) (DNA-damage-repair/toleration protein DRT101) (N-acetylglucosamine-phosphate mutase)	AGM1_ARATH	DRT101 At5g18070 MRG7.2	AT5G18070	NS
1136	tr|A0A7J6DTS0|A0A7J6DTS0_CANSA	A0A7J6DTS0	Uncharacterized protein OS=Cannabis sativa OX=3483 GN=F8388_008436 PE=3 SV=1	0.773176	0.803764	17638.2	2618.9	1476.91	21667.5	1013.62	8744.92	2799.01	22327	Protein DNA-DAMAGE INDUCIBLE 1 (EC 3.4.23.-)	DDI1_ARATH	DDI1 At3g13235 MDC11.6	AT3G13235	NS
1137	tr|A0A7J6DQB8|A0A7J6DQB8_CANSA	A0A7J6DQB8	Ribosomal_S17_N domain-containing protein OS=Cannabis sativa OX=3483 GN=F8388_004287 PE=3 SV=1	0.964608	1.01918	3826.95	5115.62	5878.71	881.212	4050.1	7307.28	1714.69	2931.67	40S ribosomal protein S11-3	RS113_ARATH	RPS11C At5g23740 MRO11.22	AT5G23740	NS
1138	tr|A0A803PGY4|A0A803PGY4_CANSA	A0A803PGY4	Uncharacterized protein OS=Cannabis sativa OX=3483 PE=4 SV=1	0.109143	6.71821	1686.89	13855.5	14767.3	799.58	78443.2	103177	1662.61	25715.6	Translocase of chloroplast 120, chloroplastic (AtToc120) (EC 3.6.5.-) (120 kDa chloroplast outer envelope protein)	TC120_ARATH	TOC120 At3g16620 MGL6.15	AT3G16620	NS
1139	tr|A0A803R2S4|A0A803R2S4_CANSA	A0A803R2S4	Uncharacterized protein OS=Cannabis sativa OX=3483 PE=4 SV=1	0.355634	1.51372	7969.93	6078.78	13929.4	4037.44	12369.8	15015.1	18743.1	2334.44	Sorbitol dehydrogenase (SDH) (EC 1.1.1.-) (Polyol dehydrogenase) (Ribitol dehydrogenase) (RDH) (EC 1.1.1.56) (Xylitol dehydrogenase) (XDH) (EC 1.1.1.9)	DHSO_ARATH	SDH At5g51970 MSG15.7	AT5G51970	NS
1140	tr|A0A803Q4X6|A0A803Q4X6_CANSA	A0A803Q4X6	Uncharacterized protein OS=Cannabis sativa OX=3483 PE=4 SV=1	0.399634	6.52564	2910.37	1401.04	3839.85	1514.01	1327.57	1210	59919.5	614.991	MLP-like protein 423	ML423_ARATH	MLP423 At1g24020 T23E23.17 T23E23_22	AT1G24020	NS
1141	tr|A0A7J6F537|A0A7J6F537_CANSA	A0A7J6F537	Uncharacterized protein OS=Cannabis sativa OX=3483 GN=F8388_003454 PE=4 SV=1	0.755073	0.746065	25515.4	1718.74	1885.23	3242.89	464.226	4213.96	11597.4	7868.8	Ureidoglycolate hydrolase (AtUAH) (EC 3.5.1.116) (Allantoate amidohydrolase 2) (AtAHH2) (Ureidoglycolate amidohydrolase)	UAH_ARATH	UAH AAH2 At5g43600 K9D7.10	AT5G43600	NS
1142	tr|A0A7J6GF13|A0A7J6GF13_CANSA	A0A7J6GF13	Isochorismatase domain-containing protein OS=Cannabis sativa OX=3483 GN=G4B88_029838 PE=3 SV=1	0.467782	1.37663	3764.75	10174.4	3711.78	3050.97	2179.92	11302.4	7709.25	7307.29	Nicotinamidase 1 (AtNIC1) (EC 3.5.1.19) (Nicotinamide deamidase 1)	NIC1_ARATH	NIC1 PNC1 At2g22570	AT2G22570	NS
1143	tr|A0A803Q2C9|A0A803Q2C9_CANSA	A0A803Q2C9	Uncharacterized protein OS=Cannabis sativa OX=3483 PE=4 SV=1	0.762101	0.676198	1884.55	1381.84	35587	1579.84	24474.9	1185	871.685	809.281					NS
1144	tr|A0A7J6HQ48|A0A7J6HQ48_CANSA	A0A7J6HQ48	Uncharacterized protein OS=Cannabis sativa OX=3483 GN=G4B88_027144 PE=4 SV=1	0.356521	2.2154	27937.3	892.338	3454.99	4724.95	36609.9	1126.65	7838.47	36416	Ras-related protein RABB1b (AtRABB1b) (Ras-related protein GB2) (AtGB2) (Ras-related protein Rab2C) (AtRab2C)	RAB1B_ARATH	RABB1B GB2 RAB2C At4g35860 F4B14.130	AT4G35860	NS
1145	tr|A0A7J6G4J9|A0A7J6G4J9_CANSA	A0A7J6G4J9	DEK_C domain-containing protein OS=Cannabis sativa OX=3483 GN=G4B88_031454 PE=4 SV=1	0.478145	1.76689	2742.8	27810.1	4556.22	3811.33	4518.24	23440.4	4427.36	36382	DEK domain-containing chromatin-associated protein 1 (At-DEK1) (AtDEK-1) (Protein DEK 1)	DEKP1_ARATH	DEK1 At3g48710 T8P19.220	AT3G48710	NS
1146	tr|A0A7J6FW34|A0A7J6FW34_CANSA	A0A7J6FW34	Cysteinyl-tRNA synthetase OS=Cannabis sativa OX=3483 GN=G4B88_004649 PE=3 SV=1	0.885192	0.930235	99991.5	16417.1	52169.2	35857.1	65487.8	39754.9	7382.58	77547.3	Cysteine--tRNA ligase 2, cytoplasmic (EC 6.1.1.16) (Cysteinyl-tRNA synthetase) (CysRS)	SYCC2_ARATH	At5g38830 K15E6.4	AT5G38830	NS
1147	tr|A0A803QN32|A0A803QN32_CANSA	A0A803QN32	Uncharacterized protein OS=Cannabis sativa OX=3483 PE=4 SV=1	0.270175	0.445714	3815.26	860.16	10105	3005.26	1934.43	1817.11	3089.72	1086.05					NS
[truncated: 253 more rows]

## Sheet: Proteome_ttest_ABA_vs_24hCTR
				Two-sample t-test results		Protein Abundance values								Top Arabidopsis homolog				Satistically Significant
						24h Control	24h Control	24h Control	24h Control	ABA	ABA	ABA	ABA
[truncated: 1,401 more rows]

## Sheet: Proteome_ttest_BR_vs_24hCTR
				Two-sample t-test results		Protein Abundance values								Top Arabidopsis homolog				Satistically Significant
[truncated: 1,402 more rows]

[truncated: 6 more sheets: Proteome_ttest_DIECA_vs_24hCTR, Proteome_ttest_ETH_vs_24hCTR, Proteome_ttest_GA_vs_24hCTR, Proteome_ttest_JA_vs_24hCTR, Proteome_ttest_KIN_vs_24hCTR, Proteome_ttest_SA_vs_24hCTR]
